# Supplementary material for: An oral–gut microbial metabolite links Fusobacterium nucleatum to aggravated myocardial ischemia–reperfusion injury
Source: Gut Microbes. 2026 Apr 25;18(1):2662082. doi: 10.1080/19490976.2026.2662082 (PMC13114118; doi:10.1080/19490976.2026.2662082)
Supplement: supplementary TableS.xlsx [file KGMI_A_2662082_SM0302.xlsx]

## Sheet: S1 kmeans
Index	Sub class	Compounds	Class I	Class II	Formula	Level	score	CAS	Mode	Control-1	Control-2	Control-3	Control-4	Control-5	Control-6	Control-7	Control-8	Control-9	Control-10	Fn-MIRI-1	Fn-MIRI-2	Fn-MIRI-3	Fn-MIRI-4	Fn-MIRI-5	Fn-MIRI-6	Fn-MIRI-7	Fn-MIRI-8	Fn-MIRI-9	Fn-MIRI-10	Fn-1	Fn-2	Fn-3	Fn-4	Fn-5	Fn-6	Fn-7	Fn-8	Fn-9	Fn-10	MIRI-1	MIRI-2	MIRI-3	MIRI-4	MIRI-5	MIRI-6	MIRI-7	MIRI-8	MIRI-9	MIRI-10
MW0169004	1	Cytosine	Nucleotide and Its metabolites	Nucleotide and Its metabolites	C4H5N3O	1a	0.9601	71-30-7	T3_positive	1.36459e+07	2.49733e+07	2.29669e+07	2.68564e+07	2.11947e+07	3.51721e+07	2.48463e+07	3.64048e+07	1.54324e+07	2.64997e+07	2.45932e+07	4.67428e+07	1.46546e+07	1.09912e+06	9.54689e+06	1.21977e+07	3.3504e+07	9374881	2.76767e+07	9.8492e+06	9.06429e+06	6.83723e+06	7.16962e+06	9.66605e+06	1.69835e+07	2.24193e+07	1.54181e+07	1.05659e+07	1.49932e+07	1.15072e+07	1.24961e+07	1.51337e+07	1.4583e+07	1.90908e+07	1.7915e+07	2.0874e+07	1.01049e+07	2.17435e+07	3.30322e+07	2.03195e+07
MW0054524	1	LPC(16:0/0:0)	GP	LPC	C24H50NO7P	1a	0.949	17364-16-8	T3_positive	5.0707e+07	6.68474e+07	4.66248e+07	8.26965e+07	3.75559e+07	5.51947e+07	3.31874e+07	6.52323e+07	4.26031e+07	3.7107e+07	3.93016e+07	6.45074e+07	4.03889e+07	6.34026e+07	1.22279e+07	1.52111e+07	6.24383e+06	5.25743e+07	7.03674e+07	6.55461e+06	3.2587e+07	4.91012e+07	3.69646e+07	5.02463e+07	9.38296e+06	1.01128e+07	5.44961e+07	3.69452e+07	3.5404e+07	1.82488e+07	2.11929e+07	2.45367e+07	7.73811e+06	1.54444e+07	3.60178e+07	2.39907e+07	3.40838e+07	2.33248e+07	1.01445e+07	6.19906e+06
MW0126333	1	Pyridoxal	Heterocyclic compounds	Heterocyclic compounds	C8H9NO3	1a	0.9406	66-72-8	T3_positive	3.91433e+07	3.17869e+07	1.80946e+07	1.31901e+07	2.56601e+07	3.93606e+07	3.3533e+07	2.94012e+07	2.67654e+07	3.0528e+07	1.75413e+07	1.85181e+07	2.20534e+07	1.38409e+07	3.09496e+07	1.72436e+07	2.2498e+07	2.69755e+07	1.18971e+07	2.04965e+07	2.17887e+07	1.66006e+07	1.0161e+07	1.68971e+07	3.58505e+07	2.54569e+07	1.44874e+07	1.62017e+07	1.26514e+07	5.19621e+06	1.93525e+07	2.69627e+07	4.00363e+07	2.14891e+07	1.02448e+07	2.54067e+07	2.04645e+07	3.8174e+07	3.14781e+07	2.29674e+07
MW0123706	1	6-Dimethylaminopurine	Nucleotide and Its metabolites	Nucleotide and Its metabolites	C7H9N5	1a	0.9401	938-55-6	T3_positive	3.48292e+06	6.91712e+06	1.7411e+07	5.61732e+06	5.04677e+06	8.15828e+06	9.31093e+06	5.47914e+06	9.83687e+06	1.28905e+07	842740	1.26174e+06	3.97185e+06	1.20495e+06	3.71963e+06	6904717	6.501e+06	800899	7.54652e+06	6.32844e+06	6.93672e+06	5.15472e+06	1.29245e+07	1.11382e+06	1.42145e+07	6.9139e+06	8.88352e+06	4.66969e+06	9.92096e+06	2.47088e+06	3.38223e+06	1.02603e+06	3.16351e+06	5.05397e+06	4.98361e+06	9.15176e+06	4.6623e+06	3.77968e+06	3.88337e+06	5.81581e+06
MW0169387	1	L-Carnitine	Amino acid and Its metabolites	Amino acids	C7H15NO3	1a	0.9392	541-15-1	T3_positive	1.99385e+07	4.95833e+07	5.21906e+07	2.99721e+07	2.26245e+07	2.30116e+07	1.98797e+07	2.42668e+07	2.3783e+07	2.62072e+07	1.91828e+07	3.1655e+07	1.80495e+07	2.81245e+07	1.32287e+07	7.95847e+06	1.32802e+07	1.67476e+07	3.15583e+07	1.41086e+07	1.94461e+07	2.00548e+07	4.56966e+07	3.91765e+07	2.07975e+07	1.995e+07	2.23398e+07	1.14738e+07	1.00083e+07	8.12971e+06	1.78786e+07	2.38403e+07	1.94052e+07	2.84233e+07	1.02669e+07	2.34351e+07	2.41502e+06	1.91575e+07	7.54094e+06	3.38843e+07
MW0147774	1	Coproporphyrin III	Organic acid and Its derivatives	Organic acid and Its derivatives	C36H38N4O8	1a	0.9108	14643-66-4	T3_positive	3.36168e+07	4.16171e+07	1.86471e+07	2.23389e+07	3.38172e+07	2.02431e+07	3.2372e+07	2.39207e+07	3.55724e+07	1.6988e+07	1.00522e+07	7.90442e+06	2.04397e+07	1.29286e+07	3.15399e+07	1.47627e+07	5.85798e+06	8.90759e+06	8.26008e+06	1.28548e+07	1.86985e+07	2.39394e+07	8.18837e+06	2.44939e+07	1.11409e+07	1.70834e+07	2.22068e+07	1.82555e+07	1.7133e+07	1.90797e+07	2.23765e+07	2.07427e+07	2.15745e+07	2.36699e+07	1.0846e+07	8.82943e+06	1.99797e+07	1.76016e+07	1.20463e+07	6.52408e+06
MEDP1058	1	Tauroursodeoxycholic acid	Bile acids	Bile acids	C26H45NO6S	1a	0.9081	14605-22-2	T3_positive	3.21245e+06	1.89749e+07	1.45021e+07	5.68788e+06	5.62403e+06	2.14836e+06	4.84907e+06	7.50761e+06	2.31447e+06	1.72725e+07	2.12105e+06	8.80087e+06	2.2849e+06	240607	1.16821e+06	1.2603e+06	788432	932354	2.94465e+07	619761	9.37233e+06	1.65647e+06	1.79881e+07	6.32236e+06	3.65248e+06	3.51815e+06	4.74297e+06	3.83956e+06	998017	1.31302e+07	794159	1.73723e+06	2.19041e+06	2.57294e+06	2.51419e+07	1.42641e+06	4.284e+06	501792	4.55833e+06	1.15153e+06
MEDN0783	1	9,10-EpOME	FA	Oxidized lipids	C18H32O3	1a	0.9073	61949-82-4	T3_positive	4.39089e+07	47129958	2.4513e+07	2.16613e+07	2.3102e+07	5.7998e+07	6.10357e+07	4.22909e+07	6.36028e+07	8.23993e+07	1.30322e+07	1.52742e+07	4.12678e+07	15780801	2.32034e+07	2.73875e+07	3.81284e+07	15539836	2.5601e+07	2.60157e+07	6.05229e+07	2.89486e+07	1.83095e+07	6.03862e+07	3.27473e+07	2.81786e+07	4.48583e+07	4.04918e+07	4.26308e+07	6.73273e+07	2.10742e+07	7.39279e+07	7.5895e+07	6.95018e+07	1.93126e+07	26586301	2.68365e+07	1.77383e+07	2.11748e+07	5.29691e+07
MW0126762	1	Thiamine phosphoric acid ester	Organic acid and Its derivatives	Organic acid and Its derivatives	C12H17N4O4PS	1a	0.9073	495-23-8	T3_positive	1.48325e+07	2.70923e+07	1.40546e+07	7.69265e+06	8.47743e+06	1.08451e+07	4.75323e+07	1.64161e+07	8.67252e+06	2.68589e+07	1.69829e+07	1.58538e+06	1.919e+07	2.99678e+06	1.72523e+07	7.26938e+06	2.09188e+07	5.03457e+06	919971	2.02302e+07	9.68217e+06	3778106	255564	6.90555e+06	5.09044e+06	4.62546e+06	1.37649e+07	910934	6.02984e+06	4.93861e+06	1.72581e+07	8.39062e+06	3.51571e+06	7.53048e+06	2.36918e+06	88809.3	146910	1.16431e+06	1.15182e+06	8.491e+06
MW0154210	1	N-Acetyl-D-Galactosamine	Carbohydrates and Its metabolites	Sugar alcohols	C8H15NO6	1a	0.9045	14215-68-0 | 1136-42-1 | 6082-29-7 | 31022-50-1	T3_positive	2.05167e+07	3.24622e+07	2.64041e+07	7.31011e+07	3.36283e+07	4.12345e+07	3.82766e+07	1.99418e+07	5.69904e+07	4.522e+07	9.02008e+06	1.74344e+07	2.64686e+07	2.05657e+07	2.15344e+07	1.32078e+07	1.69151e+07	1.16895e+07	2.91372e+07	4.06918e+07	2.50688e+07	1.99476e+07	4.15814e+07	2.38715e+07	4.13175e+07	4.91605e+07	2.75922e+07	3.65854e+07	3.95111e+07	3.0892e+07	2.85655e+07	1.55577e+07	3.54834e+07	2.69507e+07	4.17592e+07	3.19147e+07	1.55702e+07	5.94471e+07	3.0365e+07	4.37184e+07
MW0105531	1	L-Alanine	Amino acid and Its metabolites	Amino acids	C3H7NO2	1a	0.868	56-41-7	T3_positive	5.71968e+07	9.90573e+07	1.332e+08	8.28346e+07	6.61548e+07	6.69874e+07	5.97201e+07	5.11413e+07	6.24961e+07	7.17338e+07	4.58345e+07	7.86425e+07	5.10147e+07	6.72723e+07	4.38982e+07	7.90782e+07	5.95321e+07	5.83752e+07	9.29262e+07	6.0791e+07	9.28452e+07	7.20367e+07	1.0944e+08	5.18847e+07	1.0729e+08	7.15081e+07	6.51479e+07	1.31479e+08	1.21035e+08	5.71889e+07	5.06128e+07	4.8702e+07	5.18469e+07	6.52892e+07	4.03195e+07	9.02568e+07	9.99544e+07	5.88923e+07	6.96934e+07	1.42953e+08
MW0054374	1	Linoleic acid	FA	FFA	C18H32O2	1a	0.8657	60-33-3	T3_positive	3.36521e+06	1.35254e+07	3.33368e+06	2.75712e+06	6.91209e+06	6.64174e+06	9.04219e+06	6.51634e+06	5.73135e+06	2.43544e+07	1.05705e+06	2.40255e+06	3.45961e+06	1.80067e+06	5.01887e+06	5.98004e+06	1.07416e+06	534047	3.06922e+06	8.59128e+06	3.29878e+06	3.71066e+06	1.78053e+06	4.95866e+06	1.39692e+07	4.13374e+06	5.5401e+06	2.3329e+06	1.45161e+06	6.58015e+06	2.15222e+06	5.33667e+06	1.75988e+07	1.26965e+07	2.21774e+06	347055	3.39584e+06	303532	1.7522e+06	1.58048e+07
MEDP1031	1	1-Phenylethanol	Benzene and substituted derivatives	Benzene and substituted derivatives	C8H10O	1a	0.8508	98-85-1	T3_positive	4.37128e+07	2.48829e+07	7.23458e+06	1.43716e+07	8.66631e+06	4.67191e+06	1.14116e+07	1.31303e+07	3.31804e+06	1.23466e+07	6.13664e+06	3.94049e+06	1.44496e+07	2.334e+06	1.23814e+07	1.37477e+07	1.27212e+07	8.27872e+06	1.1012e+07	8.9337e+06	8.19323e+06	9.47611e+06	7.05389e+06	3.78377e+06	2.52469e+07	4.20771e+06	8.1161e+06	6.28355e+06	5.251e+06	8.10071e+06	2.81245e+06	4.67159e+06	8.99698e+06	8.50382e+06	5.70085e+06	9.18189e+06	5.32811e+06	2.11265e+06	1.96882e+06	7.55204e+06
MW0108061	1	Lys-Leu	Amino acid and Its metabolites	Small Peptide	C12H25N3O3	1a	0.8456	7369-79-1	T3_positive	1.88354e+07	2.15024e+07	1.6382e+07	1.40452e+07	1.84161e+07	2.54245e+06	7.52881e+06	1.02133e+07	3.34571e+06	3.37826e+07	7.16415e+06	7.29825e+06	8.97839e+06	6.62623e+06	9.57794e+06	6.01708e+06	3.62828e+06	6.49991e+06	5.05708e+06	1.26389e+07	1.45181e+07	1.41773e+07	1.55332e+07	8.89178e+06	6.29295e+06	1.07073e+07	3.78335e+06	3.23146e+07	1.61009e+07	3.32745e+07	5.93243e+06	7.54916e+06	4.40611e+07	7.43139e+06	1.63226e+07	3.69469e+06	1.95632e+07	1.00464e+07	2.14672e+07	5.9847e+06
MW0000018	1	Isocorydine	Others	Others	C20H23NO4	1a	0.8291	475-67-2	T3_positive	5.61441e+06	4.03497e+06	3.79871e+06	4.03094e+06	4.36668e+06	5.56593e+06	4.20116e+06	4.39495e+06	4.90996e+06	5.98536e+06	3.47081e+06	1.49056e+06	3.22042e+06	1.90464e+06	3.19069e+06	3.29863e+06	2.16785e+06	3.84198e+06	785662	4.34861e+06	4.33048e+06	2.75155e+06	1.3701e+06	1.36794e+06	6.04367e+06	3.89007e+06	3.31718e+06	2.23125e+06	1.26711e+06	1.01407e+06	939750	1.64213e+06	1.55428e+06	2.16609e+06	802067	1.68351e+06	1.43307e+06	2.57352e+06	1.44403e+06	3.0287e+06
MW0169027	1	Dehydrocholic acid	Bile acids	Bile acids	C24H34O5	1a	0.8142	81-23-2	T3_positive	5.6017e+06	7.57178e+06	4.07383e+06	8.49216e+06	7.9062e+06	3.59771e+06	5.94485e+06	2.52077e+06	4.31312e+06	7.65754e+06	6.84389e+06	2.2781e+06	2.37609e+06	2.19707e+06	5.66129e+06	4.83657e+06	544471	450222	712967	916362	1.25194e+07	6.47782e+06	5.88437e+06	9.73259e+06	7.01462e+06	1.06271e+06	6.92737e+06	5.77796e+06	5.59471e+06	1.15634e+07	4.59871e+06	3.38238e+06	3.19018e+06	5.61182e+06	9.5152e+06	4.71779e+06	6.98912e+06	3.34422e+06	3.93508e+06	3.13399e+06
MW0169955	1	Trigonelline	CoEnzyme and vitamins	CoEnzyme and vitamins	C7H7NO2	1a	0.801	535-83-1	T3_positive	2.68626e+07	3.18212e+07	2.63375e+07	5.84829e+07	3.20642e+07	3.5669e+07	2.77465e+07	1.65587e+07	4.65078e+07	6.06779e+07	1.52295e+07	1.80443e+07	2.68239e+07	2.08584e+07	2.18401e+07	2.18576e+07	1.7896e+07	2.31325e+07	2.63474e+07	4.65353e+07	2.23356e+07	2.10403e+07	3.60664e+07	1.98925e+07	3.54477e+07	4.19345e+07	5.35858e+06	2.84522e+07	3.18703e+07	2.46753e+07	2.335e+07	1.80745e+07	3.40221e+07	3.08962e+07	2.41308e+07	3.65555e+07	1.08426e+07	5.24351e+07	1.99113e+07	4.43579e+07
MEDL01891	1	3-Hydroxycinnamic acid	Organic acid and Its derivatives	Organic acid and Its derivatives	C9H8O3	1a	0.8008	14755-02-3	T3_positive	1.16828e+07	1.64633e+07	7.81246e+06	3.22692e+06	6.91598e+06	8.14387e+06	9.83065e+06	8.35107e+06	5.40586e+06	8.17345e+06	8.17191e+06	1.22735e+06	1.11545e+07	3.25232e+06	2.35276e+07	6.12368e+06	2.31064e+06	4.73548e+06	2.74135e+06	5.72358e+06	1.04118e+07	5.33889e+06	6.7936e+06	6.28023e+06	1.52742e+07	4.38799e+06	8.37957e+06	7.82145e+06	6.46007e+06	2.86602e+06	1.09927e+07	7.36842e+06	8.7443e+06	8.42685e+06	4.3258e+06	6.35928e+06	4.56199e+06	1.32479e+07	3.46434e+06	9.43742e+06
MW0107973	1	Firefly luciferin	Heterocyclic compounds	Heterocyclic compounds	C11H8N2O3S2	1b	0.8909	2591-17-5	T3_positive	1.89702e+08	1.55562e+08	1.71783e+08	1.68963e+08	1.68575e+08	1.71759e+08	1.60242e+08	1.72385e+08	1.8483e+08	1.70378e+08	1.79049e+08	1.46543e+08	1.73255e+08	1.53428e+08	1.52055e+08	1.70765e+08	1.72166e+08	1.48231e+08	1.3386e+08	1.80409e+08	1.68812e+08	1.60132e+08	1.6248e+08	1.75359e+08	1.55799e+08	1.69422e+08	1.66806e+08	1.32266e+08	1.34331e+08	1.384e+08	1.7313e+08	1.6334e+08	1.57631e+08	1.46497e+08	1.61203e+08	1.57309e+08	1.64204e+08	1.52415e+08	1.67467e+08	1.47922e+08
MW0004954	1	4-Ethynylaniline	Benzene and substituted derivatives	Benzene and substituted derivatives	C8H7N	1b	0.786	14235-81-5	T3_positive	5.16463e+06	1.80597e+07	8.26337e+06	9.34944e+06	1.19281e+07	7.51664e+06	9.34979e+06	1.1961e+07	6.92563e+06	1.60312e+07	5.00588e+06	1.56552e+06	3.46956e+06	794499	7.96463e+06	9.16973e+06	356772	1.46067e+06	2.94374e+06	1.17775e+06	6.54029e+06	4.6406e+06	4.91573e+06	9.92719e+06	9.34182e+06	5.07148e+06	6.88037e+06	1.02678e+07	1.03842e+07	1.59548e+07	2.08987e+06	7.06214e+06	9.98133e+06	5.95441e+06	4.08967e+06	1.43992e+06	7.21868e+06	3.11206e+06	4.76554e+06	5.49409e+06
MEDP0381	1	7-Methylguanine	Nucleotide and Its metabolites	Nucleotide and Its metabolites	C6H7N5O	1b	0.7837	578-76-7	T3_positive	5.51594e+06	6.66161e+06	6.51521e+06	4.17694e+06	5.09599e+06	4.32476e+06	9.01444e+06	6.15732e+06	5.72461e+06	5.0503e+06	5.85938e+06	4.18593e+06	3.54581e+06	4.01277e+06	3.71711e+06	4.7077e+06	5.96204e+06	3.70789e+06	4.64795e+06	8.82001e+06	3.63047e+06	3.91103e+06	4.17211e+06	3.98939e+06	6.33316e+06	5.78922e+06	4.87372e+06	3.72809e+06	2.69954e+06	4.7888e+06	8.35953e+06	4.94047e+06	4.67894e+06	4.80176e+06	2.94974e+06	2.01292e+06	3.61774e+06	2.81592e+06	4.0497e+06	4.6724e+06
MW0004447	1	4,4'-Methylenedianiline	Benzene and substituted derivatives	Benzene and substituted derivatives	C13H14N2	1b	0.7808	101-77-9	T3_positive	3.67363e+06	5.21008e+06	1.78737e+06	381724	1.84694e+06	2.53284e+06	3.36331e+06	3.49425e+06	1.97308e+06	2.36239e+06	2.93712e+06	528086	2.97226e+06	476355	5.57069e+06	1.86602e+06	1.77912e+06	1.26015e+06	1.24115e+06	2.25513e+06	3.5158e+06	1.61848e+06	2.53218e+06	3.85757e+06	3.86054e+06	1.18251e+06	4.03758e+06	2.81452e+06	3.33203e+06	4.3174e+06	2.03321e+06	3.62088e+06	2.26191e+06	697759	1.29091e+06	1.95439e+06	2.76771e+06	3.46795e+06	1.04411e+06	2.19836e+06
MW0126847	1	Trans-Zeatin	Heterocyclic compounds	Heterocyclic compounds	C10H13N5O	1b	0.7782	1637-39-4	T3_positive	833286	4.27168e+06	5.07907e+06	1.59073e+06	6.64055e+06	5.70178e+06	3.91495e+06	3.60299e+06	5.53802e+06	2.26056e+07	11016620	806670	2.65704e+06	441093	4.0086e+06	1.31925e+07	1.26809e+06	1.77051e+06	1.2387e+06	3.95897e+06	1.59471e+07	6.94063e+06	2.84733e+06	4.5208e+06	7.41547e+06	2.06793e+06	1.97877e+06	1.67774e+07	4.5395e+06	6.30788e+06	495591	2.82448e+06	1.71225e+06	1.99083e+06	463157	1.92324e+07	1.91873e+07	1.28739e+06	1.4582e+06	8.48611e+06
MEDN1387	1	O-acetyl-L-serine	Amino acid and Its metabolites	Amino acid derivatives	C5H9NO4	1b	0.778	5147-00-2	T3_positive	2.07448e+08	3.98482e+08	7.94206e+07	1.77916e+08	1.23323e+08	1.87187e+08	4.27261e+08	2.02277e+08	1.60839e+08	2.98715e+08	1.39009e+08	1.39313e+08	6.35354e+07	6.90333e+07	6.74868e+07	1.28085e+08	1.82917e+08	1.39318e+08	1.67336e+08	3.89638e+08	8.77142e+07	1.14749e+08	8.01249e+07	1.47995e+08	1.85444e+08	1.17541e+08	8.12775e+07	6.39021e+07	6.58743e+07	1.16841e+08	2.41462e+08	8.23426e+07	1.67966e+08	1.43361e+08	4.24833e+07	1.13978e+08	9.71908e+07	1.67734e+08	1.28014e+08	2.12293e+08
MW0049190	1	Dehydrolithocholic acid	Bile acids	Bile acids	C24H38O3	1b	0.7757	1553-56-6	T3_positive	3.68227e+06	3.76899e+06	9.05146e+06	7.37086e+06	2.66878e+06	1.9485e+07	3.03629e+06	2.15393e+06	1.99582e+07	3.88546e+06	1.64726e+06	3.14509e+06	2.19016e+06	4.05975e+06	2.19517e+06	2.94364e+06	3.14769e+06	3.19288e+06	2.92767e+06	3.54846e+06	2.98247e+06	6.11568e+06	1.29439e+06	2.90384e+06	2.46485e+06	1.91398e+06	6.18546e+06	2.25744e+06	2.78327e+06	1.98102e+06	2.27113e+06	2.49542e+06	2.60125e+06	6.91899e+06	1.35687e+06	4.55001e+06	2.26294e+06	3.18273e+06	1.56875e+06	5.43202e+06
MW0017183	1	Guggulsterone	CoEnzyme and vitamins	CoEnzyme and vitamins	C21H28O2	1b	0.7724	39025-23-5 | 95975-55-6	T3_positive	8.14649e+06	1.54401e+07	4.53675e+06	2.87806e+06	8.31423e+06	1.35637e+06	8.95476e+06	9.81065e+06	1.28348e+06	1.59145e+07	3.74154e+06	172152	7.40462e+06	69651.4	6.2197e+06	1.0726e+07	7.94905e+06	2.84436e+06	2.08494e+06	7.62014e+06	1.70315e+07	6.85324e+06	4.11334e+06	7.66778e+06	1.26906e+07	4.24744e+06	5.12113e+06	3.02697e+06	3.63122e+06	8.50045e+06	4.0325e+06	5.70266e+06	7.09831e+06	3.89133e+06	3.83828e+06	2.57044e+06	2.96107e+06	2.17439e+06	1.43194e+06	3.6463e+06
MW0011543	1	E-Guggulsterone	Aldehyde,Ketones,Esters	Ketones	C21H28O2	1b	0.7702	39025-24-6 | 95975-55-6	T3_positive	8.21243e+06	1.44923e+07	1.24495e+07	3.39505e+06	1.43386e+07	756853	1.09075e+07	1.13682e+07	3.34218e+06	1.03836e+07	518908	3.7061e+06	1.01285e+07	5.03164e+06	1.50987e+06	139360	321361	3.28803e+06	3.59536e+06	89235.7	9.96477e+06	1.34555e+07	1.56693e+07	1.31513e+07	1.76908e+06	2.74926e+06	6.88452e+06	5.37349e+06	5.00524e+06	1.85969e+07	6.46772e+06	4.14531e+06	2.02813e+06	2.10452e+06	1.08584e+07	3.0475e+06	9.28436e+06	5.36919e+06	1.45952e+06	615428
MW0054720	1	3-Hydroxymethylglutaric acid	Organic acid and Its derivatives	Organic acid and Its derivatives	C6H10O5	1b	0.7666	503-49-1	T3_positive	2.14604e+07	2.70495e+07	2.47439e+07	2.51942e+07	3.02176e+07	2.98394e+07	1.73426e+07	2.76105e+07	4.13335e+07	2.87908e+07	2.3905e+07	1.7315e+07	1.45678e+07	1.85797e+07	1.82325e+07	1.71601e+07	1.3628e+07	1.3269e+07	2.73758e+07	5.98579e+06	4.05203e+07	2.79824e+07	2.61957e+07	3.16184e+07	7.4211e+06	1.91198e+07	2.12296e+07	3.50152e+07	6.10505e+07	5.11209e+07	1.49391e+07	4.21223e+07	1.07523e+07	9.34527e+06	2.08182e+07	2.5403e+07	6.04399e+07	1.13531e+07	1.27155e+07	1.18598e+06
MW0014905	1	Pregnanediol	Hormones and hormone related compounds	Hormones and hormone related compounds	C21H36O2	1b	0.7611	80-92-2	T3_positive	7.29188e+06	1.97647e+07	2.19684e+06	2.92929e+06	6.5603e+06	365639	8.76452e+06	1.0104e+07	114386	1.78415e+07	4.25654e+06	5.76962e+06	7.43298e+06	3.38059e+06	7.24203e+06	5.63554e+06	8.68329e+06	3.03234e+06	9.9635e+06	1.0394e+07	3.57712e+06	5.53322e+06	4.76074e+06	4.24732e+06	1.66293e+07	5.14311e+06	4.36669e+06	3.32898e+06	2.11857e+06	3.69482e+06	1.3536e+06	5.91027e+06	6.81134e+06	4.07026e+06	5.19521e+06	914881	2.08761e+06	2.56685e+06	1.47423e+06	3.40673e+06
MEDN0109	1	Hyodeoxycholic acid	Bile acids	Bile acids	C24H40O4	1b	0.7593	83-49-8	T3_positive	7.59616e+06	1.30234e+07	9.75022e+06	1.04081e+07	1.14059e+07	7.4181e+06	9.06513e+06	1.26873e+07	7.50376e+06	1.31553e+07	3.8377e+06	1.71698e+06	4.00365e+06	225942	5.30164e+06	1.11811e+07	1.43768e+06	257103	3.65109e+06	1.59158e+06	9.3979e+06	3.83337e+06	8.67885e+06	6.47659e+06	1.58356e+07	3.65098e+06	5.22403e+06	9.26033e+06	8.71114e+06	1.26275e+07	168921	6.85478e+06	6.70572e+06	6.47476e+06	5.8187e+06	1.77371e+06	7.25364e+06	2924402	3.90429e+06	4.97599e+06
MW0015531	1	Acetoacetamide	Alcohol and amines	Amines	C4H7NO2	1b	0.7393	5977-14-0	T3_positive	5.89785e+06	4.768e+06	6.29734e+06	8.14195e+06	1.073e+07	4.50488e+06	7.94295e+06	8.15341e+06	4.58968e+06	4.26464e+06	5.45339e+06	3.83909e+06	5.2467e+06	5.47876e+06	5.6208e+06	6.21606e+06	3.55731e+06	5.25198e+06	4.46393e+06	5.83104e+06	6.15057e+06	7.43645e+06	4.66333e+06	8.58238e+06	7.53257e+06	5.7729e+06	8.87481e+06	6.01005e+06	5.94006e+06	6.91064e+06	8.17275e+06	4.80193e+06	4.63026e+06	6.11355e+06	3.09682e+06	5.96264e+06	4.78926e+06	5.91989e+06	3.99543e+06	3.01024e+06
MW0168751	1	Anileridine	Benzene and substituted derivatives	Benzene and substituted derivatives	C22H28N2O2	1b	0.7257	144-14-9	T3_positive	3.87781e+06	3.51233e+06	3.31333e+06	3.92388e+06	4.45969e+06	4.80737e+06	3.35807e+06	4.2238e+06	4.08731e+06	5.68032e+06	3.31365e+06	2.3681e+06	2.72958e+06	2.68196e+06	2.39087e+06	3.10804e+06	2.42219e+06	3.18513e+06	2.374e+06	2.44287e+06	2.57366e+06	2.85885e+06	1.32317e+06	583360	4.22738e+06	2.81668e+06	2.94041e+06	1.71654e+06	670371	471250	854652	714154	609057	1.55055e+06	844154	876376	1.5923e+06	2.47885e+06	1.3052e+06	2.46373e+06
MEDN0604	1	Tetradecanedioic acid	FA	FFA	C14H26O4	1b	0.7193	821-38-5	T3_positive	8.20489e+06	4.67348e+06	2.14417e+06	941798	2.49644e+06	1.50313e+06	3.28665e+06	1.0426e+07	3.57135e+06	6.58909e+06	1.70772e+06	417045	3.53046e+06	84987.9	3.07267e+06	2.92647e+06	719794	388243	300395	2.4478e+06	2.44782e+06	1.08906e+06	195777	1.64477e+06	1.0707e+07	910817	776849	1.16255e+06	781618	1.26639e+06	1.20832e+06	3.06352e+06	7.85293e+06	8.99368e+06	3.85371e+06	781844	7.74609e+06	2.13281e+06	2.91191e+06	2.38085e+06
MW0054714	1	Medroxyprogesterone	Hormones and hormone related compounds	Hormones and hormone related compounds	C22H32O3	1b	0.7167	520-85-4	T3_positive	8.00039e+06	1.40582e+07	7.53756e+06	7.28777e+06	1.58253e+07	6.82272e+06	9.40556e+06	9.34585e+06	7.83666e+06	8.61308e+06	6.01975e+06	5.01683e+06	2.00318e+07	7.11713e+06	1.94699e+07	2.17821e+06	241764	1.13267e+07	7.10469e+06	823654	5.25995e+06	1.42765e+07	6.12019e+06	4.49593e+06	791600	511239	1.70153e+06	4.51787e+06	5.81323e+06	4.9994e+06	1.12762e+07	6.81623e+06	6.29438e+06	7.91809e+06	3.20835e+06	7.07327e+06	5.42354e+06	1.08133e+07	6.04863e+06	6.91776e+06
MEDN1430	1	prostaglandin A2	Hormones and hormone related compounds	Hormones and hormone related compounds	C20H30O4	1b	0.6953	13345-50-1	T3_positive	2.4638e+06	2.95564e+06	1.87513e+06	1.78185e+06	2.51508e+06	2.80936e+06	2.6777e+06	2.75954e+06	3.51214e+06	3.43143e+06	2.16683e+06	1.36635e+06	2.45808e+06	1.54257e+06	2.65833e+06	3.24081e+06	1.71089e+06	2.17539e+06	1.67649e+06	2.32364e+06	2.2005e+06	2.40999e+06	1.58125e+06	1.35463e+06	5.39279e+06	2.30799e+06	3.16933e+06	2.07438e+06	1.68213e+06	1.31912e+06	1.32725e+06	1.34546e+06	2.38941e+06	2.82032e+06	1.26648e+06	897823	1.68016e+06	2.29497e+06	1.52453e+06	2.55094e+06
MW0142847	1	3-Hydroxy-5-cholestenoic acid	Organic acid and Its derivatives	Organic acid and Its derivatives	C27H44O3	1b	0.69	6561-58-6	T3_positive	3.57593e+06	3.84749e+06	3.88871e+06	3.0248e+06	3.55091e+06	3.78294e+06	3.5928e+06	2.99098e+06	4.29994e+06	3.40334e+06	3.0865e+06	2.90478e+06	2.55487e+06	3.11432e+06	2.95261e+06	2.67102e+06	3.20099e+06	2.59467e+06	2.96623e+06	2.84671e+06	2.4356e+06	1.6191e+06	2.44015e+06	2.00193e+06	1.944e+06	2.34599e+06	2.32298e+06	1.40777e+06	1.38696e+06	1.39651e+06	1.92897e+06	1.38376e+06	1.45676e+06	712612	1.52336e+06	993216	1.59689e+06	403034	1.18267e+06	532488
MW0017120	1	Cinobufagin	Heterocyclic compounds	Heterocyclic compounds	C26H34O6	1b	0.6858	470-37-1 | 36121-84-3	T3_positive	699189	985821	1.1838e+06	580283	687671	2.40334e+06	836370	1.45201e+06	1120387	1.12028e+06	2.018e+06	968498	1.34573e+06	980396	310220	531936	1.46094e+06	852202	748823	942645	278251	329138	382727	418841	271451	1.06138e+06	696254	968479	1.14049e+06	521156	1.50601e+06	1.00357e+06	711119	1.25802e+06	659004	1.22786e+06	726307	565804	1.26148e+06	669430
MW0055349	1	Pelargonic acid	FA	FFA	C9H18O2	1b	0.6773	112-05-0	T3_positive	1.23315e+06	1.43801e+06	1.2382e+06	646823	720621	1.81654e+06	2.89136e+06	2.1252e+06	2.84885e+06	3.64008e+06	791517	1.58032e+06	1.63429e+06	600551	1.00728e+06	1.32137e+06	1.38427e+06	891756	1.28394e+06	937520	2.21398e+06	2.39695e+06	842304	2.36697e+06	1.54468e+06	1.70067e+06	2.00339e+06	1.89709e+06	2.23763e+06	2.71588e+06	2.0606e+06	2.96781e+06	3235810	3.10913e+06	1.04761e+06	1.73562e+06	1.18577e+06	738181	581750	1.09696e+06
MW0106811	1	Gln-Gln	Amino acid and Its metabolites	Small Peptide	C10H18N4O5	1b	0.674	54419-93-1	T3_positive	3.0241e+06	1.17012e+06	1.06114e+07	4.25961e+06	1.14173e+07	2.66727e+06	494093	1.31598e+07	1.50362e+07	7.26832e+06	436749	3.70495e+06	1.16422e+07	2.85033e+06	9.96743e+06	1.07201e+06	91857.5	3.82854e+06	3.74394e+06	9.94933e+06	2.73752e+06	586127	405221	9.469e+06	2.3488e+07	8.38789e+06	1.30693e+07	4.54999e+06	5.61452e+06	8.45145e+06	184615	7.48947e+06	1.11343e+07	1.83554e+07	79672.4	241857	567308	616530	6.17876e+06	425420
MW0014532	1	4-Methylhexanoic acid	Organic acid and Its derivatives	Organic acid and Its derivatives	C7H14O2	1b	0.6713	1561-11-1	T3_positive	1.76268e+06	2.67453e+06	1.82252e+06	1.18854e+06	993675	3.40732e+06	3.30176e+06	3.26791e+06	2.4721e+06	5.176e+06	1.08202e+06	1.77675e+06	1.54075e+06	1.1579e+06	1.28627e+06	2.04497e+06	1.28788e+06	1.62144e+06	1.40122e+06	1.35273e+06	3.83343e+06	1.95213e+06	1.32302e+06	4.8311e+06	2.63718e+06	2.00932e+06	3.49983e+06	2696083	3.80845e+06	7.10535e+06	1.52847e+06	3.90579e+06	3.60085e+06	4.15786e+06	1.1931e+06	1.44205e+06	1.85314e+06	1.82053e+06	1.23441e+06	2.05292e+06
MW0105179	1	4-Acetamidobutanoic acid	Organic acid and Its derivatives	Organic acid and Its derivatives	C6H11NO3	1b	0.6688	3025-96-5	T3_positive	2.81681e+06	2.05228e+06	5.26238e+06	1.06525e+06	1.90809e+06	1.11998e+06	3.25774e+06	5.80043e+06	3.49892e+06	5.28128e+06	2.74183e+06	681962	1.15639e+06	1.13945e+06	4.34649e+06	1.14164e+06	650537	1.82629e+06	2.04457e+06	4.32316e+06	4.41965e+06	4.19739e+06	470206	1.90159e+06	4.60435e+06	716554	852042	748487	638770	2.93537e+06	1.00946e+06	1.05593e+06	1.33579e+06	929128	576646	539005	1.35518e+06	2.85397e+06	1.02384e+06	1.02734e+06
MW0062212	1	Prostaglandin A1 ethyl ester	Hormones and hormone related compounds	Hormones and hormone related compounds	C22H36O4	1b	0.6296	93464-24-5	T3_positive	784662	1.89909e+06	863247	2.28997e+07	3.08194e+06	6.81462e+06	1.27717e+06	2.72228e+06	6.91179e+06	3.99569e+06	743983	1.66037e+06	919789	505251	612420	687457	1.84192e+06	443432	703934	911421	6.17346e+06	6.7748e+06	1.87644e+07	1.97998e+06	990290	362916	5.93124e+06	3.82401e+06	4.06165e+06	3.12131e+06	624325	7.19673e+06	4.30977e+06	719441	1.20586e+07	920745	1.89698e+07	1.35715e+06	2.58524e+06	1.75933e+06
MW0143934	1	7alpha,12alpha-Dihydroxycholest-4-en-3-one	Aldehyde,Ketones,Esters	Ketones	C27H44O3	1b	0.6142	1254-03-1	T3_positive	6.01456e+06	5.01296e+06	2.23209e+06	4.39125e+06	672484	6.84089e+06	4.00837e+06	6.13819e+06	3.76845e+06	2.13696e+06	3.27119e+06	439961	1.50688e+06	140692	2.44821e+06	1.57002e+06	1.7169e+06	1.29013e+06	513584	1.38071e+06	1.94438e+06	2.11414e+06	1.49735e+06	4.65503e+06	7.5726e+06	1.48931e+06	3.44499e+06	4.98281e+06	3.16715e+06	4.9071e+06	1.76023e+06	2.89284e+06	4.55596e+06	6.04813e+06	1.62083e+06	4.99647e+06	2.27412e+06	2.0896e+06	3.60249e+06	3.33693e+06
MW0107415	1	Lenticin	Organic acid and Its derivatives	Organic acid and Its derivatives	C14H18N2O2	1b	0.6069	487-58-1	T3_positive	6.62128e+06	7.23927e+06	4.20359e+06	3.75917e+06	5.37346e+06	5.6433e+06	6.6152e+06	6.08618e+06	6.51316e+06	6.38627e+06	5.05473e+06	3.01975e+06	4639428	3.44351e+06	6.69975e+06	5.25461e+06	4.21136e+06	3.76859e+06	2.9789e+06	4.61733e+06	4.24659e+06	4.0098e+06	2.666e+06	3.28956e+06	8.48213e+06	4.69626e+06	5.37345e+06	3.06513e+06	2.63784e+06	3.15668e+06	4.61375e+06	3.60263e+06	4.99288e+06	8.10035e+06	2.63185e+06	4.67545e+06	4.94095e+06	6.08185e+06	4.01459e+06	8.44887e+06
MEDP1095	1	Glycine dehydrocholic acid	Bile acids	Bile acids	C26H37NO6	1b	0.6005	3415-45-0	T3_positive	2.78079e+06	3.04082e+06	2.00446e+06	1.85878e+06	1.89334e+06	3.68538e+06	2.6981e+06	2.662e+06	3.60454e+06	2.67144e+06	2.38196e+06	886834	2.28537e+06	837214	2.89188e+06	3.26203e+06	1.51479e+06	1.50882e+06	1.18756e+06	2.31066e+06	2.57426e+06	1.30854e+06	1.00586e+06	1.56911e+06	6.10613e+06	1.50644e+06	3.51191e+06	1.84965e+06	809049	1.14606e+06	1.43235e+06	1.87341e+06	2.53522e+06	3.62948e+06	1.24388e+06	1.33862e+06	2.62543e+06	3.14628e+06	1.81855e+06	4.35057e+06
MEDN0054	1	N-Acetylcysteine	Amino acid and Its metabolites	Amino acid derivatives	C5H9NO3S	1b	0.5852	616-91-1	T3_positive	5.48861e+07	4.56359e+07	4.34374e+07	6.19225e+07	6.64337e+07	8.13151e+07	5.29632e+07	7.75053e+07	6.32881e+07	5.30655e+07	6.12241e+07	4.38725e+07	4.28832e+07	5.42523e+07	6.40609e+07	4.55343e+07	5.23093e+07	4.48359e+07	3.78958e+07	1.96632e+07	5.26682e+07	5.83428e+07	3.99924e+07	9.10482e+07	2.29848e+07	4.10546e+07	6.90984e+07	6.46682e+07	6.69588e+07	5.22089e+07	5.28948e+07	6.18463e+07	2.61403e+07	3.89007e+07	7.29801e+07	5.73589e+07	73432953	5.00235e+07	3.6138e+07	8.63516e+06
MEDP1831	1	Ethyl acetoacetate	Aldehyde,Ketones,Esters	Esters	C6H10O3	1b	0.5845	141-97-9	T3_positive	3.75194e+07	5.34354e+07	3.78708e+07	1.74658e+07	2.56839e+07	2.93271e+07	3.5117e+07	3.05881e+07	3.76917e+07	1.20176e+07	3.1575e+07	2.02751e+07	2.08025e+07	2.65945e+07	1.68013e+07	2.40664e+07	2.75256e+07	1.38201e+07	2.69423e+07	3.37495e+07	1.75016e+07	1.76386e+07	8073198	2.23374e+07	1.2443e+07	1.94365e+07	3.10814e+07	2.88395e+07	3.68719e+07	2.78625e+07	1.61361e+07	2.79249e+07	1.50872e+07	1.19162e+07	9.97288e+06	2.30979e+07	7.07749e+07	3.28325e+07	3.18475e+07	1.31291e+07
MEDP0781	1	2-Undecanone	Aldehyde,Ketones,Esters	Ketones	C11H22O	1b	0.567	112-12-9	T3_positive	864128	2136077	1.21308e+06	833244	1.61999e+06	1.54544e+06	1.11391e+06	1.88126e+06	1.42901e+06	1.8232e+06	692704	1.06543e+06	1.11276e+06	942857	1.17332e+06	1223797	789528	841535	1.54501e+06	952198	1.70195e+06	893447	694391	940649	776139	856571	1.18822e+06	1.04526e+06	803188	893452	1.18309e+06	1.01527e+06	904288	1.10122e+06	832571	1.47581e+06	1.17168e+06	1.01932e+06	545569	953014
MEDL01840	1	Vanillylamine	Alkaloids	Alkaloids	C8H11NO2	1b	0.5629	1196-92-5	T3_positive	1.14361e+07	1.58909e+07	1.05499e+07	2.487e+06	1.08545e+07	8.12045e+06	9.69092e+06	8.34863e+06	8.36605e+06	8.224e+06	7.37869e+06	1.47275e+06	1.2105e+07	2.08928e+06	2.11275e+07	6.27327e+06	861311	4.82182e+06	2.44506e+06	9.2547e+06	8.8361e+06	5.84967e+06	7.47821e+06	6.61041e+06	1.30417e+07	5.18685e+06	8.50593e+06	6.00488e+06	6.04729e+06	2.84851e+06	1.12573e+07	6.86702e+06	1.03304e+07	8.30391e+06	3.36572e+06	5.71549e+06	4.157e+06	1.06135e+07	3.16246e+06	7.2625e+06
MW0008498	1	N-(5Z,8Z,11Z,14Z)-5,8,11,14-eicosatetraen-1-yl-4-hydroxybenzamide	Benzene and substituted derivatives	Benzene and substituted derivatives	C27H39NO2	1b	0.5574	251908-92-6	T3_positive	5.49534e+06	4.44071e+06	3.31939e+06	2.48828e+06	2.87929e+06	2.8012e+06	3.01144e+06	4.97951e+06	4.32848e+06	4.29635e+06	2.16859e+06	1.20664e+06	2.98533e+06	1.13685e+06	3.33472e+06	3.06915e+06	2.78216e+06	2.75832e+06	695898	3.3517e+06	3.00258e+06	2.51258e+06	1.58427e+06	1.27685e+06	4.46162e+06	2179378	2.93866e+06	1.64018e+06	1.11569e+06	1.42343e+06	743078	1.68103e+06	1.61295e+06	3.82903e+06	361562	728996	1.15453e+06	1.28784e+06	1.11862e+06	1.87029e+06
MEDP2294	1	Steviol	Terpenoids	Ditepenoids	C20H30O3	1b	0.5468	471-80-7	T3_positive	1.00427e+06	3.55422e+06	1.71926e+06	1.52111e+06	989520	443109	3.91687e+06	1.80849e+06	2.2279e+06	5.67778e+06	169379	379725	868717	871395	934375	184829	1.54348e+06	2.59403e+06	1.58571e+06	1.44521e+06	7.75257e+06	1.21516e+06	2.81567e+06	2136943	4.11843e+06	611509	474254	541612	439245	2.40889e+06	2.17646e+06	1.49414e+06	982273	789567	980889	1.74765e+06	3.0543e+06	325332	341086	1.80703e+06
MW0015215	1	7-Ketocholesterol	Hormones and hormone related compounds	Hormones and hormone related compounds	C27H44O2	1b	0.5388	566-28-9	T3_positive	2.43857e+06	2.50182e+06	3.96313e+06	3.86841e+06	2.59529e+06	4.06114e+06	3.23721e+06	2.99304e+06	2.38808e+06	2.12205e+06	609290	2.57936e+06	1.81411e+06	4.13532e+06	250543	101650	9582.39	1.27357e+06	6.04968e+06	567455	1.87605e+06	1.32677e+06	5.65506e+06	2377668	327905	1.69861e+06	1.37061e+06	978149	1.13139e+06	1.04248e+06	1.09525e+06	1.03934e+06	604485	2.69748e+06	2.54295e+06	4.59025e+06	692480	1.28985e+06	1.01199e+06	182672
MEDP0843	1	Ethyl 2-methylpropanoate	Aldehyde,Ketones,Esters	Esters	C6H12O2	1b	0.5315	97-62-1	T3_positive	2.80959e+07	3.42261e+07	1.08711e+08	9.18629e+07	1.21176e+07	6.82611e+07	6.83176e+06	2.08065e+07	1.23436e+07	1.11626e+07	1.8168e+07	2.69389e+07	1.69233e+07	7.45765e+07	6.26197e+06	9.72094e+06	7.90244e+06	5.67428e+06	4.14907e+07	5.78796e+06	4.98523e+06	1.25395e+07	4.20867e+07	9.63819e+06	4.86741e+06	3.60508e+07	9.95543e+07	8.90222e+06	9.40491e+06	6.91851e+06	8.23257e+06	5.62847e+06	2.32098e+06	2.70696e+07	9.51521e+06	1.86369e+07	2.51924e+07	1.6988e+07	5.38418e+06	5.43905e+06
MW0014807	1	5-Methoxytryptamine	Tryptamines,Cholines,Pigments	Tryptamines	C11H14N2O	1b	0.5274	608-07-1	T3_positive	217741	516116	157561	72088.5	652502	945671	1.09742e+06	869382	468248	1.39584e+06	144090	399531	721243	140962	255762	507377	703545	172464	388630	391531	485258	558983	228719	857818	141853	494629	932749	696871	960112	1.31275e+06	408126	1.54087e+06	984508	467117	186244	368612	216014	52316.4	161445	66924.6
MW0012268	1	13-L-Hydroperoxylinoleic acid	FA	Oxidized lipids	C18H32O4	1b	0.5041	33964-75-9	T3_positive	2.79144e+06	2.08401e+06	1.73006e+06	1.1972e+06	1.84298e+06	1.94119e+06	1.95565e+06	2.34598e+06	2.44266e+06	2.52818e+06	1.00645e+06	223803	934315	107400	828437	934821	770488	557707	394733	1.45799e+06	1.1312e+06	685410	475530	652139	3.14564e+06	1.29714e+06	537516	879673	646076	9.50368e+06	365765	457468	767545	1.22197e+06	148799	514785	511378	909919	267289	2.68507e+06
MW0054535	1	1-(9Z-octadecenoyl)-sn-glycero-3-phosphocholine	GP	LPC	C26H52NO7P	2	0.9829	19420-56-5	T3_positive	7.10584e+08	7.53637e+08	1.87818e+09	9.79542e+08	6.63057e+08	8.34106e+08	4.32255e+08	5.44727e+08	3.18123e+08	1.89986e+08	3.54558e+08	7.55018e+08	9.81989e+08	8.43372e+08	1.38429e+08	6.87899e+08	6.06913e+08	4.43707e+08	7.64541e+08	3.69916e+08	5.09478e+08	6.24305e+08	1.07179e+09	2.85044e+08	5.25897e+08	9.07505e+08	1.79721e+09	2.15038e+08	1.98891e+08	7.49601e+07	4.88576e+08	2.347e+08	1.18857e+08	9.9341e+07	2.37152e+08	2.28952e+08	1.859e+08	2.20785e+08	8.15252e+07	1.30131e+08
MW0118069	1	2,8-Quinolinediol	Heterocyclic compounds	Heterocyclic compounds	C9H7NO2	2	0.9422	15450-76-7	T3_positive	8.30269e+06	1.22238e+07	7.34868e+06	2.68732e+06	2.89131e+06	4.18265e+06	1.44947e+07	9.48989e+06	1.2151e+07	6.63681e+06	4.75859e+06	4.39102e+06	1.47325e+07	2.15912e+06	3.42412e+06	4.19504e+06	4.2603e+06	4.25873e+06	1.29425e+06	5.78663e+06	7.45613e+06	3.74806e+06	655393	2.76059e+06	15078394	7.84933e+06	3916513	1.72235e+06	971843	7.47789e+06	7.03542e+06	4.78039e+06	1.11701e+07	5.70647e+06	1.82049e+06	2.38207e+06	2.10163e+06	4.48386e+06	8.59054e+06	1.13959e+07
MEDL00830	1	Urobilin	Tryptamines,Cholines,Pigments	Pigments	C33H42N4O6	2	0.9294	1856-98-0	T3_positive	7.70841e+08	1.01914e+09	2.69138e+08	5.31197e+07	2.76971e+08	5.0593e+08	6.85491e+08	4.3921e+08	1.13534e+08	2.84209e+08	3.9436e+08	5.06061e+07	6.38578e+08	5.30573e+07	9.32456e+08	2.0742e+08	3.43393e+07	1.22319e+08	1.08468e+08	1.87562e+08	5.86447e+08	2.30236e+08	6.17631e+08	3.27845e+08	7.66325e+08	2.58038e+08	4.81086e+08	5.1516e+08	7.14701e+08	2.20115e+08	4.13769e+08	1.0263e+08	2.13223e+08	5.2556e+07	7.79962e+08	1.84102e+08	1.67129e+08	1.5929e+09	1.69115e+08	1.03183e+08
MW0006323	1	Benzylamine	Benzene and substituted derivatives	Benzene and substituted derivatives	C7H9N	2	0.8998	100-46-9	T3_positive	1.54814e+07	6.84952e+06	9.42547e+06	2.62206e+06	4.05553e+07	3.07461e+06	1.64525e+07	2.31649e+07	3.47253e+06	1.04032e+07	1.90968e+06	624570	1.59174e+07	73122.2	5.83396e+06	1.48471e+06	142377	283077	1.53215e+06	715969	2.17032e+07	2.50882e+06	3.45914e+06	5.22938e+07	1.4862e+06	7.39867e+06	1.32791e+07	4.4988e+07	3.61173e+07	1.7796e+07	4.54095e+06	1.47167e+07	4.41775e+06	3.37891e+06	1.82583e+07	191710	8.1825e+06	3.23532e+06	6.22648e+06	951119
MEDP1002	1	Acetylcholine	Aldehyde,Ketones,Esters	Esters	C7H15NO2	2	0.8882	51-84-3	T3_positive	5.60386e+07	1.29907e+08	6.00934e+07	3.28217e+07	1.00536e+08	4.55297e+07	1.12446e+08	8.04611e+07	1.11961e+08	1.04968e+08	4.3154e+07	1.84035e+07	6.07463e+07	3.56496e+07	5.10831e+07	5.48487e+07	75459363	4.03675e+07	2.92667e+07	9.99534e+07	4.1141e+07	3.0793e+07	3.82286e+07	5.6287e+07	1.12917e+08	5.08011e+07	5.33612e+07	4.10895e+07	4.9013e+07	3.14574e+07	6.44954e+07	4.5922e+07	5.47435e+07	8.58821e+07	2.17064e+07	4.5884e+07	3.93731e+07	3.28891e+07	4.04402e+07	5.47878e+07
MW0014159	1	3-Methyl-4-pentenoic acid	Organic acid and Its derivatives	Organic acid and Its derivatives	C6H10O2	2	0.8796	1879-03-4	T3_positive	8.49688e+06	5.60811e+06	1.19771e+07	988119	5.16956e+06	705473	9882299	1.04682e+07	2227023	6.96955e+06	8.00328e+06	1.86718e+06	4.66025e+06	2.17465e+06	1.34918e+07	44360.5	28773.7	5.54421e+06	6.45483e+06	1.10541e+07	1.06206e+07	1.19781e+07	713326	5.78207e+06	7.18587e+06	501184	279637	386034	480859	1.00401e+07	540208	653086	578888	2.94003e+06	126403	2.72899e+06	1.8011e+06	3.98375e+06	1.21407e+06	91018.4
MW0107023	1	Glu-Tyr	Amino acid and Its metabolites	Small Peptide	C14H18N2O6	2	0.8492	3422-39-7	T3_positive	2.90504e+06	1.17343e+07	8.63252e+06	2.58817e+07	2.27081e+06	2.26593e+07	3.5899e+06	7.996e+06	1.57452e+07	9.2797e+06	3.77845e+06	9.66577e+06	1.79145e+07	8.05239e+06	6.28809e+06	7.6758e+06	12337591	5.77888e+06	1.72974e+07	8.72031e+06	4.4081e+06	4.34465e+06	3.67577e+07	4.44246e+06	7.95697e+06	1.48606e+07	8.579e+06	1.05544e+07	1.4091e+07	1.18112e+07	5.85464e+06	8.27193e+06	2.38152e+06	2.50077e+06	3.51873e+06	5.41914e+06	6.62033e+06	2.8566e+06	4.72773e+06	3.07138e+06
MW0169311	1	Isocitric acid	Organic acid and Its derivatives	Organic acid and Its derivatives	C6H8O7	2	0.8106	320-77-4	T3_positive	4.87568e+07	6.55905e+07	2.56208e+07	2.85096e+07	3.54015e+07	4.22527e+07	8.30759e+07	4.56885e+07	5.2637e+07	8.111e+07	2.58341e+07	1.93424e+07	3.75037e+07	2.27569e+07	4.44291e+07	3.99721e+07	3.55804e+07	1.43399e+07	2.25339e+07	2.9765e+07	4.5666e+07	3.60402e+07	3.30712e+07	5.29238e+07	2.10093e+07	3.46963e+07	5.82634e+07	3.4612e+07	4.33658e+07	3.75769e+07	5.40298e+07	5.91011e+07	3.17872e+07	4.09472e+07	1.62598e+07	4.25497e+07	4.15895e+07	1.43368e+07	1.82634e+07	6.5973e+06
MW0139229	1	Ozagrel	Heterocyclic compounds	Heterocyclic compounds	C13H12N2O2	2	0.8033	82571-53-7	T3_positive	6.48228e+06	5.97667e+06	5.53695e+06	3.92678e+06	4.90947e+06	6.72725e+06	7.54991e+06	5.35172e+06	8.75881e+06	7.81391e+06	5.72219e+06	2.65e+06	5.66171e+06	2.39e+06	7.26714e+06	6.76406e+06	4.12888e+06	3.01244e+06	2.73603e+06	5.9562e+06	4.90523e+06	5.33231e+06	2.30456e+06	3.13444e+06	9.19069e+06	5.98808e+06	6.14368e+06	5.00278e+06	4.52519e+06	4.0058e+06	3.23303e+06	3.59299e+06	7.00285e+06	8.05691e+06	2.39991e+06	3.10677e+06	3.73823e+06	8.13994e+06	4.38736e+06	1.0446e+07
MW0169356	1	Kinetin	Hormones and hormone related compounds	Hormones and hormone related compounds	C10H9N5O	2	0.8001	525-79-1	T3_positive	8.26745e+06	1.46067e+07	6.54434e+06	5.85122e+06	9.15104e+06	8.97895e+06	1.54585e+07	8.8931e+06	1.1682e+07	1.16005e+07	8.3344e+06	5.97419e+06	1.07737e+07	5.53007e+06	1.09367e+07	8.2991e+06	1.03522e+07	6.65048e+06	6.19709e+06	1.0531e+07	6.72585e+06	9.53381e+06	3.74837e+06	5.47175e+06	1.23287e+07	8.58397e+06	7.00344e+06	4.20253e+06	8340772	2.60459e+06	4.88648e+06	5.18223e+06	1.1733e+07	9.26922e+06	2.16852e+06	4.30415e+06	4.89882e+06	5.61899e+06	6.80355e+06	1.67428e+07
MEDP1348	1	LPC(16:1/0:0)	GP	LPC	C24H48NO7P	3	0.9893	76790-27-7	T3_positive	1.61305e+08	3.37418e+08	9.73842e+08	3.15177e+08	2.23722e+08	3.82119e+08	7.23405e+07	9.64422e+07	6.07377e+07	2.07033e+07	6.04094e+07	1.4989e+08	9.73328e+07	1.9897e+08	1.64377e+07	5.34293e+07	9.8765e+07	4.3114e+07	1.48376e+08	1.15629e+08	8.48087e+07	1.25799e+08	3.53903e+08	2.55243e+07	6.9481e+07	9.85042e+07	3.90709e+08	3.56867e+07	4.18248e+07	1.55287e+07	5.31153e+07	3.26058e+07	2.29917e+06	3.38515e+07	1.70468e+07	1.82117e+07	3.60459e+07	2.08069e+07	5.1043e+06	1.07783e+07
MW0113201	1	5-Aminoimidazole ribonucleotide	Nucleotide and Its metabolites	Nucleotide and Its metabolites	C8H14N3O7P	3	0.973	25635-88-5	T3_positive	973922	4.18931e+06	1.37532e+06	835796	1.71205e+06	2.99321e+06	884168	1.83264e+06	1.75302e+06	1.34073e+06	431238	1.206e+06	605577	2.29386e+06	257354	903413	560504	1.38888e+06	1.25157e+06	1.00367e+06	1.83081e+06	1.08189e+06	1.82421e+06	1.93575e+06	3.0333e+06	1.14472e+06	8.51108e+06	2.99669e+06	2.59396e+06	3.18115e+06	190110	242582	352067	2.22137e+06	1.35551e+06	1.11259e+06	1.56178e+06	349678	1.67411e+06	1.49104e+06
MW0012997	1	1-Stearoyl-sn-glycero-3-phosphate	GP	PA	C21H43O7P	3	0.9485	65494-37-3	T3_positive	447057	444844	753018	361319	1.05009e+06	991140	386659	280524	1.09953e+06	454507	495074	405265	967956	864768	925097	399695	668965	661382	326681	199633	709959	272527	532033	328410	1.16165e+06	1.01449e+06	151346	598300	123321	528069	82309	252264	533890	30990.4	321220	109773	236771	59145.1	284950	604500
MW0147444	1	26-Hydroxycholesterol	Hormones and hormone related compounds	Hormones and hormone related compounds	C27H46O2	3	0.9211	13095-61-9 | 26259-77-8	T3_positive	2.1944e+08	2.62585e+08	2.69491e+08	2.43075e+08	3.09719e+08	3.62901e+08	3.26584e+08	3.24728e+08	2.60872e+08	2.90199e+08	3.06715e+08	2.58623e+08	2.46108e+08	2.38797e+08	2.36121e+08	2.50366e+08	2.39787e+08	2.45948e+08	2.37571e+08	2.5707e+08	2.37211e+08	2.07614e+08	2.98664e+08	2.10541e+08	2.26246e+08	2.57106e+08	2.29119e+08	1.66942e+08	1.93594e+08	1.67527e+08	2.1633e+08	2.19771e+08	2.06527e+08	1.94249e+08	1.66802e+08	1.81804e+08	1.61784e+08	1.5669e+08	1.56019e+08	1.7139e+08
MW0118874	1	2-Pyridineethanol	Heterocyclic compounds	Heterocyclic compounds	C7H9NO	3	0.8947	103-74-2	T3_positive	1.40962e+07	1.24238e+07	3.18544e+06	8.5945e+06	1.59296e+07	1.00114e+07	4.8509e+06	8.32758e+06	4.94897e+06	9.99054e+06	3.26479e+06	4.91746e+06	1.47263e+07	3.78466e+06	2.91389e+06	2.45145e+06	2.64839e+06	5.94793e+06	3.34323e+06	1.00046e+06	1.00852e+07	1.12798e+07	9.46586e+06	7.57377e+06	1.65309e+06	3.09441e+06	3.02311e+06	1.09839e+07	5.15256e+06	1.83189e+07	918649	7.72477e+06	1.91404e+06	310065	6.76588e+06	3.41193e+06	3.38613e+06	1.06852e+06	644198	1.34721e+06
MW0122442	1	7-Chlorothieno[2,3-c]pyridine	Heterocyclic compounds	Heterocyclic compounds	C7H4ClNS	3	0.8898	28948-58-5	T3_positive	1.69621e+07	2.77626e+07	2.29723e+07	1.87574e+07	1.94427e+07	1.80345e+07	1.25519e+07	2.12781e+07	9.65427e+06	2.74189e+07	4.85072e+06	1.74338e+07	8.92561e+06	1.02153e+07	2.84172e+06	873575	279533	4.24943e+06	2.31271e+07	593713	4.57084e+07	7.76056e+06	4.57587e+07	2.00129e+07	424687	8.77943e+06	1.94391e+07	6.20981e+06	992439	3.42869e+07	1.06119e+07	7.86884e+06	3.54661e+06	4.39061e+06	4.30163e+07	1.0203e+07	2.65961e+07	5.25592e+06	4.92917e+06	709697
MW0141122	1	Dioleoylphosphatidylcholine	GP	PC	C44H84NO8P	3	0.8813	52088-89-8	T3_positive	9.17217e+06	1.13835e+06	437080	1.53841e+07	1.35809e+06	447876	1.12656e+07	2.58042e+06	6.18989e+06	2.28847e+06	250807	494675	922824	1.3899e+06	508746	212398	157670	512562	1.51522e+06	720668	171305	356682	230310	353353	847487	61823.4	123089	232733	315193	495171	22313.6	15475	100763	23905.6	167287	260766	157753	226751	149531	354349
MW0016009	1	Avenoleic acid	FA	Others	C18H32O3	3	0.8692	177931-23-6	T3_positive	2.78673e+07	4.03174e+07	2.20976e+07	1.94737e+07	2.00656e+07	5.27932e+07	5.40371e+07	3.54734e+07	5.27321e+07	8.96842e+07	1.02752e+07	1.30026e+07	3.13349e+07	1.11087e+07	1.73632e+07	2.24676e+07	2.83697e+07	1.1217e+07	2.01326e+07	2.29436e+07	4.7039e+07	2.29023e+07	1.38705e+07	5.32231e+07	2.85787e+07	2.36616e+07	3.54829e+07	3.12155e+07	4.00603e+07	5.24096e+07	1.90654e+07	5.77735e+07	5.83138e+07	5.68049e+07	1.67717e+07	2.18222e+07	2.05624e+07	1.3243e+07	1.45615e+07	2.75361e+07
MW0125030	1	Methyl 1-methylpyrrole-2-carboxylate	Aldehyde,Ketones,Esters	Esters	C7H9NO2	3	0.8579	37619-24-2	T3_positive	6.97995e+06	9.80581e+06	5.5174e+06	9.36229e+06	1.01512e+07	7.56943e+06	7.10538e+06	7.36319e+06	9.21738e+06	1.19693e+07	6.04078e+06	9.01694e+06	5.15476e+06	8.96763e+06	8.54741e+06	6.89494e+06	6.16398e+06	6.56142e+06	7.833e+06	6.9807e+06	5.46728e+06	5.43378e+06	6.48922e+06	7.08463e+06	5.38709e+06	6.58383e+06	5.26273e+06	7.07114e+06	6.65559e+06	8.7873e+06	7.87209e+06	5.64796e+06	6.22867e+06	3.87423e+06	7.3519e+06	7.35237e+06	6.74962e+06	3.84791e+06	6.02193e+06	2.40465e+06
MW0011852	1	1,2-Didecanoyl-sn-glycero-3-phosphocholine	GP	PC	C28H56NO8P	3	0.8577	3436-44-0	T3_positive	5.3055e+06	7.30321e+06	5.5656e+07	1.04825e+07	5.70367e+06	1.24303e+07	2.5942e+06	4.99932e+06	1.95958e+06	1.03884e+06	2.90607e+06	7.67302e+06	4.07614e+06	1.06523e+07	1.06156e+06	2.22139e+06	8.45296e+06	5.71946e+06	1.95084e+07	2.973e+06	4.48138e+06	5.21645e+06	2.26693e+07	1.8899e+06	2.88018e+06	8.87032e+06	1.20634e+07	2.24491e+06	1.62432e+06	38276.6	4.65754e+06	1.82718e+06	569093	740420	525184	485400	1.72356e+06	374586	193361	221084
MW0105425	1	Ac-Leu-Leu-Norleucinal	Amino acid and Its metabolites	Amino acid derivatives	C20H37N3O4	3	0.8546	110044-82-1	T3_positive	1.47614e+06	917950	256698	161120	504804	512510	565836	820969	298247	994262	117547	29285	470364	185320	78776.1	260235	160410	151922	66441	197507	188631	111744	79541	1.21194e+06	84816.2	113665	538542	246299	263598	129938	332775	77092.4	542253	238905	146025	317064	86419.3	196688	130894	204411
MW0105537	1	dl-Alanyl-dl-leucine	Amino acid and Its metabolites	Small Peptide	C9H18N2O3	3	0.846	1999-42-4 | 1638-60-4	T3_positive	1.1099e+08	5.07634e+07	4.20828e+06	9.09437e+06	5.32784e+07	1.98573e+06	1.9238e+07	8.09387e+06	1.63844e+07	5.70798e+07	7.27744e+06	2.15488e+07	1.1873e+07	8.43746e+06	1.30255e+07	1.87034e+07	4.54306e+06	1.12263e+07	2.86794e+07	4.64533e+06	2.80377e+07	8.68388e+06	1.17795e+07	1.60728e+07	1.30008e+07	7.75379e+06	3.55969e+06	1.63983e+08	1.80088e+08	1.4775e+08	1.56178e+07	2.98269e+07	7.05229e+07	8.19581e+07	3.15215e+07	2.23783e+06	1.64208e+07	2.34915e+07	3.72787e+07	3.5665e+07
MW0106098	1	Camylofin	Others	Medicine	C19H32N2O2	3	0.8455	54-30-8	T3_positive	2.85886e+06	8.63634e+06	5.20183e+06	5.59023e+06	4.35576e+06	3.41806e+06	5.88588e+06	7.7573e+06	4.40485e+06	8.51315e+06	1.07621e+06	433179	2.15897e+06	554879	2.30594e+06	5.17194e+06	571077	321161	1.38378e+06	293880	3.73469e+06	2.2315e+06	4.01952e+06	4.90144e+06	4.39973e+06	1.23273e+06	3.96721e+06	4.66667e+06	3.95548e+06	8.8646e+06	890197	4.02781e+06	3.92297e+06	4.24595e+06	3.05179e+06	674948	4.22266e+06	257605	895545	1.40485e+06
MW0000280	1	Heliotrine	Alkaloids	Alkaloids	C16H27NO5	3	0.8447	303-33-3	T3_positive	2.21724e+06	2.16743e+06	1.55911e+06	1.36654e+06	1.89568e+06	2.45701e+06	1.82539e+06	2.35584e+06	2.38047e+06	2.7968e+06	1.62173e+06	685765	1.52957e+06	920053	1.95202e+06	1.45715e+06	955199	1.4023e+06	701966	1.5244e+06	1.53358e+06	1.42524e+06	420529	539853	2.96662e+06	1.06282e+06	1.62825e+06	664362	224039	347480	591512	314419	445036	915032	49381.1	556837	732370	1.15336e+06	710110	882665
MW0124063	1	3-Ethyl-4-methyl-1H-pyrrole-2,5-dione	Alcohol and amines	Amines	C7H9NO2	3	0.8261	20189-42-8	T3_positive	867509	709628	218267	1.49915e+06	716055	1.20392e+06	920487	357260	816833	512699	1.17696e+06	525001	345289	204407	1.19565e+06	1.06524e+06	537458	898365	389583	168723	545134	366068	362702	101330	464399	213257	486504	389477	614976	678181	361324	341998	503367	500882	443130	206960	460606	473419	442768	313504
MW0004169	1	3-Phenyl-1-propanol	Benzene and substituted derivatives	Benzene and substituted derivatives	C9H12O	3	0.8238	122-97-4	T3_positive	1.89915e+07	9.67557e+06	2.35887e+07	2.37134e+06	7.96636e+06	5.23392e+06	1.50701e+07	2.07506e+07	1.09108e+07	1.30982e+07	1.30111e+07	3.04615e+06	7.24525e+06	3.61943e+06	2.06729e+07	4.34003e+06	4.71669e+06	7.91207e+06	1.01627e+07	1.53156e+07	1.44576e+07	1.73383e+07	1.2175e+06	9.78637e+06	1.36618e+07	2.70765e+06	3.91817e+06	1.61317e+06	1.62837e+06	1.39432e+07	3.07479e+06	2.42555e+06	4.81762e+06	7.74878e+06	2.05057e+06	1.23911e+06	4.84139e+06	8.97498e+06	2.26475e+06	2.11563e+06
MW0063827	1	Tetrahydrodeoxycorticosterone	Hormones and hormone related compounds	Hormones and hormone related compounds	C21H34O3	3	0.8225	567-03-3	T3_positive	2.36786e+06	8.8278e+06	3.36348e+06	2.16488e+06	9636496	1.2403e+06	8.28254e+06	7.18921e+06	3.73689e+06	1.00629e+07	2.45334e+06	135000	5.4498e+06	1.58647e+06	5.62946e+06	1.99948e+06	1.6942e+06	487433	1.90989e+06	205848	4.89789e+06	3.97874e+06	2.25767e+06	3.44769e+06	1.71415e+06	1.01106e+06	1.0965e+06	4.73384e+06	4.76317e+06	3.12135e+06	4.07343e+06	3.64875e+06	778628	1.39268e+06	1.70423e+06	1.09346e+06	3.97745e+06	847540	490414	1.95255e+06
MW0057055	1	1,2-Dilinoleoyl-SN-glycero-3-phosphocholine	GP	PC	C44H80NO8P	3	0.8211	998-06-1	T3_positive	2.03057e+06	8.2205e+06	534659	2.15492e+06	4.03968e+06	1.17095e+06	3.21599e+06	5.17549e+06	2.52842e+06	6.93563e+06	338882	2.12614e+06	1.34429e+06	455438	1.89835e+06	857762	1.07479e+06	1.7196e+06	1.69341e+06	533888	5.7254e+06	497242	736405	3.11594e+06	4.40929e+06	188693	2.64417e+06	2.77654e+06	1.91567e+06	2.47591e+06	1.47241e+06	1.49052e+06	5.86635e+06	356208	2.34119e+06	1.44417e+06	5.14532e+06	557847	1.07016e+06	665273
MW0169535	1	N-benzylideneaniline n-oxide	Benzene and substituted derivatives	Benzene and substituted derivatives	C13H11NO	3	0.8132	1137-96-8	T3_positive	1.15479e+08	1.11434e+08	1.01189e+08	1.0218e+08	1.26859e+08	1.10922e+08	1.04795e+08	1.19543e+08	1.07511e+08	1.42187e+08	1.09406e+08	100952523	1.00885e+08	9.7523e+07	9.30174e+07	1.09211e+08	1.07772e+08	1.13556e+08	9.90969e+07	1.30357e+08	9.87782e+07	1.0787e+08	9.8219e+07	1.27928e+08	8.68414e+07	1.06422e+08	1.06858e+08	9.34743e+07	9.18682e+07	8.396e+07	1.14223e+08	9.83041e+07	1.04689e+08	8.53996e+07	1.18755e+08	1.09072e+08	1.10231e+08	1.04092e+08	1.00222e+08	8.77241e+07
MW0158329	1	Polytuftsin	Amino acid and Its metabolites	Small Peptide	C21H40N8O6	3	0.8118	9063-57-4 | 112592-90-2	T3_positive	1.80782e+06	1.04822e+06	1.0011e+06	342766	1.32374e+06	1.44658e+06	1.08507e+06	377734	1.32551e+06	744305	294583	311047	592716	271578	854403	1.29089e+06	400606	147448	172287	1.17794e+06	511066	351254	99841.5	546904	988122	94713.4	1.13045e+06	258774	211427	348887	579018	808178	439814	1.27232e+06	236880	410594	381209	1.03644e+06	535151	861162
MW0006430	1	Buprenorphine	Benzene and substituted derivatives	Benzene and substituted derivatives	C29H41NO4	3	0.808	52485-79-7	T3_positive	4.40377e+07	3.69474e+07	3.09097e+07	3.22726e+07	4.01843e+07	4.54499e+07	4.66575e+07	3.93152e+07	5.53608e+07	5.2693e+07	3.79813e+07	2.14656e+07	2.93795e+07	2.22937e+07	3.7435e+07	4.28677e+07	3.03909e+07	3.06207e+07	1.22853e+07	3.13067e+07	3.1112e+07	2.82152e+07	1.96839e+07	1.15567e+07	7.56065e+07	3.63349e+07	4.86601e+07	2.11278e+07	1.84081e+07	1.75603e+07	1.18656e+07	1.54085e+07	2.37107e+07	2.45339e+07	1.03745e+07	1.63639e+07	1.6966e+07	2.52806e+07	1.69501e+07	3.06309e+07
MW0063446	1	Sarsasapogenin	Steroids	Steroidal saponins	C27H44O3	3	0.8	126-19-2	T3_positive	4.19488e+06	1.14025e+07	3.51466e+06	1.61895e+06	5.8127e+06	2.86525e+06	4.75486e+06	7.49425e+06	1.71071e+06	6.44264e+06	2.87849e+06	387075	4.23992e+06	195643	3.03048e+06	6.31231e+06	3.05596e+06	961024	869150	2.85116e+06	2.58063e+06	1.76925e+06	2.2827e+06	2.33219e+06	8.87303e+06	3.49233e+06	4.68489e+06	4.29253e+06	3.7712e+06	1.99303e+06	3.07318e+06	3.29133e+06	4.86884e+06	2.80286e+06	2.4289e+06	4.03223e+06	7.90746e+06	8.07822e+06	1.44261e+06	3.24775e+06
MW0055136	1	Mupirocin	FA	Others	C26H44O9	3	0.7978	12650-69-0	T3_positive	4.91973e+06	3.17193e+06	2.24331e+06	1.74593e+06	1.98145e+06	2.55615e+06	5.8922e+06	2.06855e+06	2.64941e+06	3.39737e+06	1.09286e+06	1.30294e+06	1.11182e+06	811422	1.00078e+06	780324	803322	3.44932e+06	1.98922e+06	1.377e+06	1.32865e+06	930971	1.15161e+06	725226	1.67938e+06	2.07241e+06	2.19567e+06	895666	772666	1.04265e+06	867735	710511	685107	946076	975126	451570	535517	541346	229212	292341
MW0010387	1	Cyclopentadiene	Others	Hydrocarbon derivatives	C5H6	3	0.7972	542-92-7	T3_positive	3.79368e+06	1.13361e+07	8.80077e+06	3.5495e+06	3.45634e+06	3.0845e+06	6.09646e+06	6.33608e+06	2.65629e+06	2.68318e+06	2.99123e+06	2.27718e+06	3.91498e+06	3.00165e+06	7.11686e+06	4.57099e+06	3.23376e+06	1.53236e+06	1.80634e+06	2.75523e+06	1.62148e+06	2.64022e+06	5.40317e+06	1.7916e+06	3.76013e+06	4.56942e+06	2.22346e+06	2.9232e+06	3.69006e+06	3.04133e+06	2.59624e+06	3.60979e+06	2.50001e+06	1.73967e+06	2.9226e+06	3.07435e+06	5.26639e+06	4.67946e+06	2.88443e+06	2.204e+06
MW0111086	1	Metformin	Alcohol and amines	Polyamines	C4H11N5	3	0.796	1115-70-4	T3_positive	3.25397e+06	8.66856e+06	4.48674e+06	9.95144e+06	7.37104e+06	4.27967e+06	9.08608e+06	3.64919e+06	1.01013e+07	1.12719e+07	2.70608e+06	2.50103e+06	4.84697e+06	3.6437e+06	3.88629e+06	6.2519e+06	3.32984e+06	2.12274e+06	5.31255e+06	6.28897e+06	1.88299e+06	4.53808e+06	4.43006e+06	3.84029e+06	8.65233e+06	6.46976e+06	4.36886e+06	6.22127e+06	3.97532e+06	4.46618e+06	5.00488e+06	2.55126e+06	419977	7.30064e+06	4.82183e+06	8.70682e+06	3.85113e+06	8.7051e+06	8.4243e+06	8.61906e+06
MW0006843	1	Diisodecyl phthalate	Benzene and substituted derivatives	Benzene and substituted derivatives	C28H46O4	3	0.7938	26761-40-0 | 89-16-7 | 68515-49-1 | 19269-67-1	T3_positive	1.40415e+06	1.89312e+06	1.44706e+06	1.25218e+06	4.84729e+06	6.72394e+06	3.49617e+06	5.25462e+06	3.54402e+06	3.3601e+06	1.53866e+06	1.63685e+06	2.47877e+06	1.60962e+06	1.31377e+06	1.78537e+06	3.03119e+06	1.58481e+06	2.80258e+06	4.29174e+06	4.28268e+06	1.6172e+06	1.50818e+06	877168	585558	7.0298e+06	1.79026e+06	1.79839e+06	809776	1.95517e+06	1.99913e+06	897915	934551	452973	1.90077e+06	311142	579413	1.17006e+06	1.10853e+06	1.80706e+06
MW0009101	1	Procarbazine	Benzene and substituted derivatives	Benzene and substituted derivatives	C12H19N3O	3	0.7932	671-16-9	T3_positive	1.17086e+07	9.2409e+06	1.7532e+07	4.14988e+06	8.21967e+06	2.45769e+06	1.29998e+07	1.5373e+07	7.39263e+06	1.10927e+07	1.11979e+07	3.25952e+06	7.8149e+06	4.36448e+06	1.72079e+07	7.67562e+06	736400	7.32337e+06	8.55089e+06	1.26886e+07	1.31727e+07	1.59499e+07	2.14009e+06	8.18123e+06	1.35285e+07	2.71652e+06	2.97212e+06	3.88135e+06	646932	1.21421e+07	4.16633e+06	4.65038e+06	2.77364e+06	8.75073e+06	904194	917626	4.65629e+06	8.17646e+06	5.15975e+06	6.19441e+06
MW0012743	1	19-Noretiocholanolone	Aldehyde,Ketones,Esters	Ketones	C18H28O2	3	0.7932	33036-33-8	T3_positive	5.16221e+06	2.15766e+07	9.08414e+06	7.50404e+06	4.6969e+06	9.28525e+06	2.14188e+07	7.33446e+06	1.27839e+07	2.40494e+07	4.41497e+06	974770	4.39123e+06	1.65653e+06	6.89467e+06	3.37455e+07	1.8753e+07	1.8287e+06	1.60843e+06	1.0129e+07	8.60955e+06	7.1782e+06	3.52314e+06	8.48646e+06	3.93448e+07	1.18601e+07	2.58e+07	3.54029e+06	2.74936e+06	1.27974e+07	7.97816e+06	4.00829e+06	3.26498e+06	6.91787e+06	886772	1.89425e+06	3.25611e+06	3.47433e+06	3.10575e+06	9.42677e+06
MW0109041	1	Pantothenic acid	CoEnzyme and vitamins	CoEnzyme and vitamins	C9H17NO5	3	0.7911	79-83-4	T3_positive	7.32455e+06	8.32621e+06	8.3904e+06	1.69363e+07	1.33019e+07	2.03115e+07	9.19094e+06	1.52031e+07	9.25041e+06	1.05055e+07	6.23675e+06	3.04696e+06	4.68013e+06	2.12754e+06	6.49995e+06	7.1291e+06	7.88794e+06	7.54342e+06	6.55874e+06	1.10404e+07	9.50052e+06	1.22082e+07	1.4249e+07	1.14337e+07	2.02671e+07	8.83777e+06	6.15293e+06	6.11237e+06	6.82121e+06	7.31885e+06	1.37309e+07	8.49209e+06	7.93488e+06	1.73989e+06	1.03575e+07	2.69517e+07	1.42506e+07	6.11649e+06	1.02127e+07	7.02988e+06
MW0000336	1	Methysergide	Alkaloids	Alkaloids	C21H27N3O2	3	0.7887	361-37-5	T3_positive	1.53122e+06	1.62602e+06	485672	673738	952092	1.6756e+06	1.71298e+06	1.34783e+06	1.41037e+06	1.34883e+06	835382	142445	783081	497046	1.01676e+06	1.37255e+06	1.01464e+06	414912	148529	1.42826e+06	1.04604e+06	1.25918e+06	130672	503685	1.51788e+06	1.11623e+06	1.10205e+06	388334	105537	44163.2	840047	220443	289475	524720	65293.8	700961	299106	562318	137714	1.73819e+06
MW0123392	1	Clomipramine	Heterocyclic compounds	Heterocyclic compounds	C19H23ClN2	3	0.7878	303-49-1	T3_positive	4.46955e+06	1.22476e+07	6.9864e+06	4.05334e+06	4.4424e+06	5.63333e+06	3.18182e+06	3.84957e+06	5.38658e+06	4.29321e+06	1.76369e+06	3.32874e+06	1.34524e+06	2.45468e+06	1.00352e+06	5.19393e+06	137218	843648	438438	2.37351e+06	3.6692e+06	3.00989e+06	5.45973e+06	7.67704e+06	1.39437e+07	6.71997e+06	9.7294e+06	5.54613e+06	6.10267e+06	7.22732e+06	1.06322e+07	3.30518e+06	3.41049e+06	5.69195e+06	4.56597e+06	7.78479e+06	5.41467e+06	3.41973e+06	2.52581e+06	3.14699e+06
MEDL02208	1	Nornicotine	Alkaloids	Alkaloids	C9H12N2	3	0.7871	494-97-3	T3_positive	7.94872e+06	1.17002e+07	3.89315e+06	4.23922e+06	4.55421e+06	5.83956e+06	1.25933e+07	7.84903e+06	6.03433e+06	6.30921e+06	3.04953e+06	4.19907e+06	6.31264e+06	2.65586e+06	4.96238e+06	4.67852e+06	5.57782e+06	2.97258e+06	3.26296e+06	6.08492e+06	8.52246e+06	4.07528e+06	2.98758e+06	5.07732e+06	4.78593e+06	7.98676e+06	4.09267e+06	9.02e+06	4.75627e+06	2.92103e+06	5.11627e+06	4.85507e+06	9.73783e+06	5.37681e+06	2.9703e+06	2.72644e+06	4.52982e+06	7.15251e+06	3.5307e+06	8.27047e+06
MW0009357	1	Pentamidine	Benzene and substituted derivatives	Phenolics	C19H24N4O2	3	0.7861	100-33-4	T3_positive	3.11542e+06	3.0164e+06	1.71102e+06	1.53963e+06	2.05097e+06	2.07789e+06	2.50241e+06	2.36202e+06	2.19259e+06	2.6919e+06	648879	195035	2.20013e+06	280705	2.55703e+06	1.25281e+06	734785	1.16841e+06	616303	1.21177e+06	1.67732e+06	2.02608e+06	743720	1.89327e+06	2.42887e+06	609032	1.75361e+06	1.73059e+06	1.38297e+06	1.33623e+06	1.63489e+06	1.4658e+06	1.67815e+06	2.21179e+06	479235	538662	1.72023e+06	1.57267e+06	703940	874765
MEDP1665	1	Carnitine C3:0	FA	CAR	C10H19NO4	3	0.7859	17298-37-2	T3_positive	6.30237e+06	5.08843e+06	3.90759e+06	5.70746e+06	3.4585e+06	1.04039e+07	6.90466e+06	6.10013e+06	1.37601e+07	1.26725e+07	3.41637e+06	8.602e+06	4.15194e+06	6.51028e+06	5.63409e+06	2.20184e+06	2.10746e+06	2.50284e+06	7.81115e+06	4.12171e+06	5.21849e+06	6.18772e+06	5.24889e+06	3.12026e+06	2.25153e+07	5.61743e+06	3.0853e+06	3.21091e+06	5.17282e+06	1.47187e+07	1.14777e+06	1.02849e+06	5.99943e+06	4.16622e+06	1.82598e+06	2.47642e+06	2.80806e+06	887241	3.35084e+06	5.93438e+06
MW0169238	1	Gramine	Heterocyclic compounds	Indole and Its derivatives	C11H14N2	3	0.7858	87-52-5	T3_positive	6.35014e+06	1.19161e+07	4.64029e+06	1.31337e+06	6.10034e+06	2.16406e+06	7.92401e+06	6.13837e+06	2.6725e+06	7.54499e+06	2.73332e+06	1.24573e+06	5.63267e+06	1.22939e+06	4.69379e+06	1.79943e+06	1.18246e+06	2.13774e+06	1.67128e+06	1.35872e+06	3.16853e+06	3.06442e+06	1.54662e+06	5.01605e+06	4.67859e+06	2.01526e+06	3.24326e+06	2.83239e+06	2.97558e+06	3.55965e+06	3.62772e+06	5.00742e+06	3.39045e+06	7.07022e+06	1.83196e+06	3.47167e+06	2.96114e+06	2.60671e+06	1.94566e+06	3.56108e+06
MW0105579	1	Alendronic acid	Organic acid and Its derivatives	Organic acid and Its derivatives	C4H13NO7P2	3	0.7842	66376-36-1	T3_positive	2.75048e+07	3.21655e+07	1.04649e+07	1.49045e+07	2.02785e+07	2.63979e+07	4.06104e+07	2.57641e+07	2.94203e+07	3.98204e+07	1.43876e+07	7.46724e+06	1.65533e+07	8.84966e+06	2.26141e+07	1.86363e+07	1.70228e+07	3.20278e+06	378564	8.89609e+06	2.20672e+07	1.82143e+07	1.39208e+07	3.13305e+07	570779	1.47434e+07	3.27279e+07	1.69223e+07	405554	354159	2.7588e+07	3.18048e+07	1.18185e+07	1.51252e+07	7.20711e+06	2.13673e+07	2.25087e+07	5.53128e+06	7.56499e+06	1.06296e+06
MW0011897	1	PC(8:0/8:0)	GP	PC	C24H48NO8P	3	0.7807	19191-91-4	T3_positive	1.47161e+06	3.68602e+06	1.20745e+07	1.59162e+06	3.96755e+06	1.51917e+06	887735	787506	645259	224006	2.07358e+06	1.9191e+06	1.8471e+06	1.40634e+06	613198	612863	2.09905e+06	792867	1.07044e+06	2.8744e+06	835790	4.20674e+06	5.20335e+06	161051	4.51912e+06	2.2324e+06	4.82362e+06	215889	199023	898207	747878	297163	1.80014e+06	309638	59619.1	64307.9	202835	65726.9	646585	1.89726e+06
MW0119390	1	3-Amino-2-oxazolidone	Aldehyde,Ketones,Esters	Ketones	C3H6N2O2	3	0.7806	80-65-9	T3_positive	6.49641e+06	4.50915e+06	6.87248e+07	8.01873e+06	7.47044e+06	9.09814e+06	6.22625e+06	9.38673e+06	1.03064e+07	4.60808e+06	7.07192e+06	6.72341e+06	5.11521e+06	6.97544e+06	5.05755e+06	6.4855e+06	2.11342e+07	8.47219e+06	9.31517e+06	2.9069e+07	7.885e+06	5.67371e+06	6.96584e+06	5.8611e+06	5.03017e+06	6.41652e+06	5.87091e+06	8.07783e+06	3.35458e+06	1.6331e+07	5.07156e+06	9.27456e+06	4.1513e+06	3.68736e+06	7.54338e+06	8.21825e+06	7.33997e+06	5.85304e+06	5.54303e+06	6.59577e+06
MW0159781	1	Dibasic sodium phosphate	Heterocyclic compounds	Heterocyclic compounds	Na2HPO4	3	0.7769	7558-79-4	T3_positive	1.46772e+07	5.7118e+07	1.15251e+06	1.69964e+07	9.24121e+06	1.867e+07	6.11861e+07	1.6264e+07	1.78291e+07	7.88979e+07	2.55631e+06	1.77512e+06	3.90448e+07	2.51414e+06	4.41197e+07	2.36308e+07	1.86326e+07	2.95064e+06	2.44364e+06	1.62763e+07	4.8267e+07	3.79055e+07	3.42561e+07	7.05346e+06	3.6348e+06	3.10757e+07	2.17774e+07	1.24576e+07	1.25115e+07	278637	7.81654e+07	4.33163e+07	3.18568e+07	4.91816e+07	2.86664e+07	1.77012e+07	3.02034e+06	1.59997e+07	996998	5.1749e+06
MW0011844	1	Tacalcitol	CoEnzyme and vitamins	CoEnzyme and vitamins	C27H44O3	3	0.7739	57333-96-7	T3_positive	1.62934e+06	7.33358e+06	1.45081e+06	1.70964e+07	3.65991e+06	5.5335e+06	2.44175e+06	1.45948e+06	3.97103e+06	5.4368e+06	2.98785e+06	1.07288e+06	977617	821998	788935	1.91656e+06	940722	3.29722e+06	240860	2.39749e+06	2.49124e+06	2.55296e+06	1.11718e+06	2.54676e+06	5.7142e+06	2.88975e+06	2.0082e+06	699043	790353	2.06823e+06	1.40194e+06	1.27917e+06	1.85439e+06	3.74614e+06	992172	981669	538524	802944	1.32768e+06	1.05673e+06
MW0009403	1	Phenoxybenzamine	Benzene and substituted derivatives	Benzene and substituted derivatives	C18H22ClNO	3	0.7684	59-96-1	T3_positive	3.60327e+06	3.38364e+06	1.10705e+06	2.74659e+06	4.8603e+06	1.77177e+06	4287357	4.21739e+06	742341	5.61318e+06	542931	2.15061e+06	6.4021e+06	740354	2.88014e+06	1.52573e+06	916210	1.57724e+06	1.57316e+06	356970	4.60428e+06	2.37767e+06	2.17579e+06	5.11591e+06	2.75563e+06	1.87977e+06	2.43882e+06	5.57783e+06	5.34144e+06	3.00471e+06	1991686	2.61215e+06	3.42883e+06	1.20721e+06	6.91877e+06	1.05978e+06	3.14016e+06	2.64155e+06	2.6755e+06	210699
MW0054028	1	Ipecoside	Aldehyde,Ketones,Esters	Esters	C27H35NO12	3	0.7675	15401-60-2	T3_positive	3.94015e+06	3.46423e+06	3.4623e+06	2.35515e+06	1.85391e+06	2.7205e+06	2.96846e+06	1.68132e+06	2.50645e+06	880351	2.39776e+06	182793	1.8618e+06	881865	4.76589e+06	1.12344e+06	487364	1.44452e+06	868763	1.17773e+06	1.68889e+06	689445	833968	1.73514e+06	2.25306e+06	1.63468e+06	1.72446e+06	2.03388e+06	1.1685e+06	1.73492e+06	1.92466e+06	974109	1.62495e+06	4.6284e+06	1.25116e+06	1.39231e+06	962679	3.61277e+06	610942	2.82234e+06
MW0126634	1	Tegaserod	Benzene and substituted derivatives	Benzene and substituted derivatives	C16H23N5O	3	0.7675	145158-71-0 | 189188-57-6	T3_positive	3.51186e+06	405615	1.99838e+07	3.56065e+06	1.20473e+07	2.06705e+06	1.03294e+06	1.70755e+07	2.7654e+07	4.54691e+06	788118	4.08818e+06	5.52443e+06	880149	2.21855e+07	31833.2	816996	6.71938e+06	6.4415e+06	20766079	1.15232e+06	603345	1.41744e+06	8.16889e+06	4.86785e+07	1.12842e+07	1.51305e+07	2.80587e+06	2.61042e+06	6.23655e+06	381092	1.53625e+07	2.04677e+07	3.47724e+07	402165	2.27448e+06	3.10615e+06	2.80611e+06	5.49125e+06	928045
MW0015225	1	7-oxo-11-Dodecenoic acid	FA	Oxidized lipids	C12H20O3	3	0.7669	54921-60-7	T3_positive	405421	258426	491800	479126	582855	230110	320240	679471	496874	370245	398404	413661	388989	599248	351050	485047	416553	398103	381744	455341	471741	243946	402679	310815	443909	465526	355115	329463	408891	186971	335666	271996	315789	288768	506738	399540	296790	267595	351815	135443
MW0001369	1	P-Dichlorobenzene	Benzene and substituted derivatives	Benzene and substituted derivatives	C6H4Cl2	3	0.7633	106-46-7	T3_positive	2.05433e+06	1.99459e+06	1.94993e+06	1.97478e+06	823515	2.72878e+06	1.26629e+06	1.5648e+06	1.86968e+06	1.94334e+06	2.41014e+06	3.24193e+06	1.51619e+06	786603	1.20096e+06	1.69374e+06	1.82343e+06	2.15353e+06	1.82615e+06	2.00705e+06	2.15425e+06	2.09409e+06	819723	932752	1.71903e+06	1.51867e+06	1.4204e+06	499152	558658	897362	1.2392e+06	1.29194e+06	388681	1.57544e+06	731617	986257	1.19259e+06	1.32467e+06	916148	794667
MW0009302	1	Oxprenolol	Benzene and substituted derivatives	Phenolics	C15H23NO3	3	0.7623	6452-71-7	T3_positive	4.4889e+06	5.8221e+06	5.80285e+06	3.95621e+06	5.86072e+06	5.35108e+06	5.18592e+06	5.28217e+06	7.66573e+06	6.34397e+06	2.43773e+06	1.2789e+06	5.06845e+06	1.13321e+06	4.9416e+06	3.32419e+06	2.41869e+06	3.1198e+06	2.07546e+06	3.35415e+06	4.12761e+06	4.19728e+06	2.31002e+06	2.1354e+06	8.37596e+06	4.14376e+06	5.1011e+06	1.77394e+06	1.52658e+06	1.80723e+06	2.04259e+06	2.5507e+06	2.0523e+06	2.45012e+06	558314	289688	2.42411e+06	2.77931e+06	763137	957048
MW0115330	1	Sweroside	Aldehyde,Ketones,Esters	Esters	C16H22O9	3	0.7618	14215-86-2	T3_positive	2.29236e+06	3.30442e+06	1.3538e+06	790885	1.84091e+06	1.10963e+06	3.71339e+06	1.80691e+06	999615	1.7889e+06	2.03638e+06	124934	2.92718e+06	110850	3.09494e+06	1.79962e+06	3.09886e+06	559208	201335	4.27448e+06	1.99063e+06	1.94362e+06	1.3694e+06	905115	1.23669e+06	1.65326e+06	1.56063e+06	404414	336109	79322.4	1.8408e+06	1.66205e+06	2.50508e+06	1.27352e+06	258676	329434	333206	367622	1.69744e+06	3.10885e+06
MW0009308	1	Oxycodone	Benzene and substituted derivatives	Benzene and substituted derivatives	C18H21NO4	3	0.7607	76-42-6	T3_positive	3.6535e+07	3.74097e+07	1.25602e+07	4.7804e+06	1.46936e+07	9.56837e+06	2.748e+07	1.3574e+07	5.82132e+06	1.85849e+07	1.25442e+07	1.85105e+06	4.94789e+07	2.42519e+06	5.09268e+07	1.24954e+07	2.45054e+06	7.0564e+06	4.35424e+06	1.0274e+07	2.3792e+07	1.08675e+07	1.11407e+07	1.26015e+07	3.30124e+07	9.9051e+06	1.27464e+07	1.59056e+07	1.57175e+07	5.91309e+06	2.34408e+07	1.00804e+07	1.92733e+07	9.42423e+06	5.80339e+06	4.88354e+06	6.31442e+06	2.04952e+07	4.17257e+06	1.29827e+07
MW0111271	1	4-(2-Pyridylazo)-N,N-dimethylaniline	Heterocyclic compounds	Pyridine and pyridine derivatives	C13H14N4	3	0.7578	13103-75-8	T3_positive	827124	482076	681786	305064	1.07072e+06	558779	823886	1.44867e+06	844069	1.10065e+06	612471	192368	657281	422683	231633	384744	628358	450120	366226	736350	340114	784761	233060	146155	658866	524433	1.07742e+06	563492	856145	517828	166839	796148	345511	250854	260684	185684	593579	792885	286492	585759
MW0007803	1	Metoprolol	Benzene and substituted derivatives	Phenolics	C15H25NO3	3	0.7577	37350-58-6	T3_positive	2.38291e+06	4.21785e+06	3.74635e+06	4.36565e+06	3.50481e+06	2.97259e+06	3.38089e+06	6.03766e+06	5.50549e+06	4.72923e+06	3.05731e+06	3.48959e+06	4.24237e+06	3.67295e+06	3.35604e+06	4.35376e+06	3.61678e+06	3.36688e+06	2.61797e+06	3.86707e+06	4.19722e+06	2.56038e+06	2.779e+06	3.13817e+06	2.6026e+06	3.01387e+06	2.80427e+06	3.78458e+06	3.09562e+06	3.96358e+06	3.8407e+06	3.59072e+06	2.82478e+06	3.17303e+06	2.96099e+06	3.63174e+06	4.99212e+06	2.93685e+06	2.64074e+06	2.74809e+06
MW0009863	1	Terbutaline	Benzene and substituted derivatives	Phenolics	C12H19NO3	3	0.7569	23031-25-6	T3_positive	6.84525e+06	4.93837e+06	3.24329e+06	1.98148e+07	5.7073e+06	5.18745e+06	4.41708e+06	8.75733e+06	1.96233e+07	1.02275e+07	1.25499e+06	3.01452e+06	4.44204e+06	5.69738e+06	3.6837e+06	1.33252e+06	1.73519e+06	4.95329e+06	4.72694e+06	724649	7.47997e+06	6.6398e+06	7415414	3.9337e+06	2.01871e+06	1.94849e+06	1.2877e+06	3.53729e+06	1.17956e+07	1.07376e+07	1.29819e+06	1.4866e+06	2.09271e+06	2.62563e+06	1.63564e+07	5.60285e+06	2.09429e+06	1.13888e+06	1.32454e+06	1.28645e+06
MW0000847	1	(Z)-3-(3,4-Dimethoxy-phenyl)-2-pyridin-3-yl-acrylonitrile	Benzene and substituted derivatives	Benzene and substituted derivatives	C16H14N2O2	3	0.7569	136831-48-6 | 149286-90-8	T3_positive	1.31568e+06	2.76877e+06	3.62545e+06	7.50809e+06	3.44804e+06	9.24165e+06	3.09768e+06	2.29109e+06	1.0889e+07	7.27475e+06	564635	690189	2.59291e+06	1.61432e+06	2.32427e+06	2.40354e+06	687119	1.52775e+06	3.16889e+06	2.21086e+06	1.67243e+06	2.6027e+06	2.26033e+06	1.18621e+06	6.62334e+06	2.10293e+06	3.51332e+06	5.25718e+06	7.25391e+06	3.37549e+06	351144	872434	1.11103e+06	1.98016e+06	3.57067e+06	1.63553e+07	7.12848e+06	4.44701e+06	3.24169e+06	3.16644e+06
MW0003365	1	2-Propylphenol	Benzene and substituted derivatives	Benzene and substituted derivatives	C9H12O	3	0.7551	644-35-9	T3_positive	636144	3.32302e+06	1.06175e+06	2.63405e+06	3.9344e+06	2.9485e+06	3.6231e+06	5.10407e+06	3.77629e+06	5.17884e+06	1.69183e+06	868694	1.70421e+06	691765	2.56622e+06	2.40362e+06	527047	361471	839325	723447	1.38244e+06	1.55649e+06	1.57597e+06	3.27836e+06	3.36377e+06	1.05688e+06	1.52267e+06	3.86739e+06	3.85477e+06	5.92706e+06	642537	4.19179e+06	986444	3.38515e+06	1.33205e+06	1.20373e+06	4.82467e+06	2.09454e+06	585961	1.21957e+06
MW0063677	1	Stigmast-22-ene-3,6-dione	Others	Others	C29H46O2	3	0.7481	88661-99-8	T3_positive	1.38109e+07	5.4698e+06	2.1846e+06	9.20285e+06	9.33466e+06	4.29049e+06	8.02023e+06	5.50704e+06	3.82866e+06	2.2676e+07	2.42533e+06	6.0116e+06	9.90221e+06	4.21388e+06	5.26242e+06	6.63802e+06	6.86318e+06	9.13968e+06	1.64373e+07	4.68487e+06	4.90741e+06	8.33823e+06	8.23733e+06	8.16306e+06	6.92294e+06	8.83463e+06	6.63455e+06	7.2696e+06	2.81541e+06	6.69573e+06	3.90357e+06	2.27616e+06	583616	1.78602e+06	184634	1.91264e+06	7.42865e+06	250908	283881	1.95083e+06
MW0006891	1	Diphenidol	Benzene and substituted derivatives	Benzene and substituted derivatives	C21H27NO	3	0.7468	972-02-1	T3_positive	3.87363e+06	4.17683e+06	3.79669e+06	3.32795e+06	4.59191e+06	5.53203e+06	3.45952e+06	4.22961e+06	5.60525e+06	5.48998e+06	1.87179e+06	1.53014e+06	4.06481e+06	1.78465e+06	3.61695e+06	3.45689e+06	2.38831e+06	4.41061e+06	2.06352e+06	2.36046e+06	3.82181e+06	4.8547e+06	2.1446e+06	1.25952e+06	5.17022e+06	1.68075e+06	3.19488e+06	2.18206e+06	1.7976e+06	1.3892e+06	2.10264e+06	2.48143e+06	2021956	2.83312e+06	674259	872983	1.93355e+06	2.88056e+06	1.99627e+06	1.83293e+06
MW0168800	1	Avocadyne	Others	Others	C17H32O3	3	0.7454	129099-96-3	T3_positive	2.21095e+07	2.27213e+07	2.837e+07	5.06054e+07	2.88617e+07	6.51778e+07	3.08153e+07	3.39565e+07	6.44375e+07	3.24323e+07	3.31736e+07	1.28781e+07	2.28195e+07	1.45801e+07	2.38616e+07	4.077e+07	4.97321e+07	2.05428e+07	1.42483e+07	8.23968e+07	2.29997e+07	2.05611e+07	1.26215e+07	1.4643e+07	4.25298e+07	2.48708e+07	2.70557e+07	2.15456e+07	1.63432e+07	1.96139e+07	2.2104e+07	2.11277e+07	3.87481e+07	3.71169e+07	7.0563e+06	4.00908e+07	1.70823e+07	2.01985e+07	1.26469e+07	3.97743e+07
MW0168286	1	N,N-Dimethyl-L-Valine	Amino acid and Its metabolites	Amino acid derivatives	C7H15NO2	3	0.7437	2812-32-0	T3_positive	3.1546e+06	3.36233e+06	2.40068e+06	4.39861e+06	981810	2.53403e+06	1.7874e+06	3.10136e+06	1.06157e+06	1.28768e+06	1.30048e+06	2.89824e+06	1.80293e+06	2.51679e+06	2.99745e+06	2.05635e+06	3.25925e+06	3.13876e+06	1.84139e+06	1.45981e+06	1.38001e+06	1.71308e+06	6.47344e+06	4.01726e+06	2.64772e+06	1.76371e+06	2.15511e+06	1.66035e+06	1.79522e+06	1.21799e+06	1.69367e+06	1.8018e+06	657601	2.55337e+06	1.48934e+06	1.14298e+06	1.25314e+06	1.38246e+06	2.48624e+06	2.15056e+06
MW0122861	1	Andrographolide	Others	Others	C20H30O5	3	0.7426	5508-58-7	T3_positive	2.31214e+06	3.71062e+06	2382577	1.87982e+06	2.63684e+06	2.00814e+06	3.1092e+06	2.89429e+06	2.78203e+06	3.37885e+06	244032	800513	2.90005e+06	743465	3.9499e+06	1.62382e+06	1.06456e+06	1.5932e+06	1.20825e+06	1.31541e+06	2.65015e+06	3.98245e+06	1.43525e+06	1.65695e+06	5.17752e+06	1.30675e+06	2.71908e+06	2.2033e+06	1.64295e+06	1.02315e+06	1.73036e+06	1.49742e+06	2037035	2.80021e+06	1.37475e+06	649332	2.07187e+06	2.05612e+06	1.88938e+06	1.57074e+06
MW0138770	1	Licochalcone a	Aldehyde,Ketones,Esters	Ketones	C21H22O4	3	0.7422	58749-22-7	T3_positive	1.35908e+06	1.98958e+06	896233	1.02184e+06	772379	1.16459e+06	2.04818e+06	1.46523e+06	943703	1.56686e+06	639468	1.24898e+06	1.14268e+06	1.5327e+06	1.62989e+06	992647	727956	1.20662e+06	1.34142e+06	1.06983e+06	1.79153e+06	1.22094e+06	1.87567e+06	1.0553e+06	915642	1.12628e+06	1.71965e+06	448511	1.46045e+06	905295	1.16068e+06	1.66286e+06	990606	1.09658e+06	716193	1.26146e+06	1.04304e+06	1.1112e+06	788172	1.30335e+06
MW0012825	1	1-O-Hexadecyl-sn-glycero-3-phosphocholine	GP	PC	C24H52NO6P	3	0.7413	52691-62-0 | 97288-09-0	T3_positive	4.49389e+07	8.54798e+07	1.7217e+08	6.1056e+07	1.11194e+08	1.06552e+08	4.34079e+07	6.1253e+07	5.99583e+07	1.81079e+07	2.44945e+07	5.29316e+07	4.49341e+07	9.89139e+07	6.33849e+06	1.50725e+07	5.18964e+07	2.23599e+07	7.29359e+07	4.22473e+07	6.72013e+07	6.94281e+07	1.42665e+08	3.86063e+07	2.7409e+07	1.47689e+08	1.59574e+08	2.96252e+07	2.67238e+07	2.66919e+07	2.66642e+07	1.2338e+07	6.83617e+06	1.08041e+08	1.9857e+07	3.28753e+07	2.0699e+07	3.02687e+07	2.22919e+07	2.31598e+07
MW0124248	1	Gliotoxin	Tryptamines,Cholines,Pigments	Pigments	C13H14N2O4S2	3	0.7379	67-99-2	T3_positive	1.71285e+07	2.78503e+07	2.33522e+07	1.76339e+07	2.185e+07	1.69035e+07	1.92213e+07	1.26279e+07	15233762	1.97222e+07	9.57223e+06	1.12755e+07	1.52695e+07	1.11394e+07	2.28263e+07	1.48473e+07	8.2502e+06	1.36581e+07	1.49068e+07	7.52633e+06	1.84446e+07	1.42481e+07	1.14749e+07	18493718	2.06255e+07	1.45528e+07	2.27354e+07	8.20081e+06	1.60853e+07	1.81996e+07	1.32832e+07	1.14102e+07	7.45533e+06	591896	1.58421e+07	1.86659e+07	1.03877e+07	1.47803e+07	5.69292e+06	7.03918e+06
MW0055326	1	N-methyl arachidonoyl amine	FA	Others	C21H35NO	3	0.7354	156910-29-1	T3_positive	1.50164e+06	6.43621e+06	1.45965e+06	1844886	3.53988e+06	3.46124e+06	5.29105e+06	2.41812e+06	2.49396e+06	9.0539e+06	779056	325557	1.41916e+06	666269	1.7981e+06	2.48439e+06	385934	52983.9	833181	3.49472e+06	1.727e+06	1.60555e+06	163832	2.17038e+06	5.70824e+06	1.74793e+06	2.5037e+06	959538	263556	2.64791e+06	867803	2.29362e+06	7.85836e+06	5.84232e+06	1.17201e+06	1.143e+06	1.37686e+06	135573	770884	6.86134e+06
MW0168275	1	(24S)-24,25-Dihydroxyvitamin D3	CoEnzyme and vitamins	CoEnzyme and vitamins	C27H44O3	3	0.7345	55700-58-8	T3_positive	4.22215e+06	3.44963e+06	1.54761e+06	2.59279e+06	6.84754e+06	4.68403e+06	761916	5.70635e+06	4.59446e+06	3.87584e+06	2.46009e+06	1.50314e+06	2.5841e+06	1.33055e+06	3.91454e+06	3.32018e+06	3.50733e+06	3.31505e+06	2.53408e+06	3.20783e+06	1.08161e+06	2.04348e+06	1.37391e+06	524317	1.79133e+06	3.40751e+06	3.47945e+06	276163	417235	95510.6	466339	1.03821e+06	434127	345312	271113	221766	120264	305553	498238	586627
MW0104674	1	2-Aminomuconic acid semialdehyde	Organic acid and Its derivatives	Organic acid and Its derivatives	C6H7NO3	3	0.7329	245128-91-0	T3_positive	8.14989e+06	9.44535e+06	5.85402e+06	1.05947e+07	7.42756e+06	8.03942e+06	6.29875e+06	5.64672e+06	1.13478e+07	7.02418e+06	3.88284e+06	4.90639e+06	6.72906e+06	5.36553e+06	8385021	6.03896e+06	2.60231e+06	3.97365e+06	7.61775e+06	4.74159e+06	7.17858e+06	7.50619e+06	9.99673e+06	6.5187e+06	2.18338e+06	8.04651e+06	7.8003e+06	1.08369e+07	1.60444e+07	1.23716e+07	4.93982e+06	7.40728e+06	3.02945e+06	2.96508e+06	7.49822e+06	1.083e+07	1.06505e+07	4.57681e+06	4.30791e+06	205143
MW0012107	1	11-deoxy-PGE2	Hormones and hormone related compounds	Hormones and hormone related compounds	C20H32O4	3	0.7318	35536-53-9	T3_positive	2.18381e+06	2.92979e+06	839497	1.84436e+06	2.32201e+06	3.46801e+06	2.86608e+06	2.22982e+06	2.62906e+06	3.4883e+06	1.13785e+06	385654	2.12127e+06	254092	905764	2.73753e+06	1.10845e+06	1.44394e+06	861452	2.8894e+06	1.97939e+06	2.24754e+06	1.18383e+06	590798	3.4904e+06	1.3349e+06	2.58489e+06	660063	370586	569734	1.43619e+06	1.1534e+06	1.15999e+06	540993	653629	1.14337e+06	1.03861e+06	1.69466e+06	1.381e+06	3.13732e+06
MW0007558	1	Mebendazole	Benzene and substituted derivatives	Benzene and substituted derivatives	C16H13N3O3	3	0.7314	31431-39-7	T3_positive	2.6664e+07	2.96662e+07	2.17761e+07	1.66887e+07	2.52217e+07	3.42076e+07	3.30487e+07	2.60519e+07	2.20976e+07	3.01291e+07	1.38402e+07	1.12975e+06	1.95244e+07	739598	2.64493e+07	3.06685e+07	5889444	2.48921e+06	256268	2.38731e+07	2.35506e+07	1.37434e+07	7.22788e+06	1.87678e+07	5.07103e+07	1.83314e+07	2.9521e+07	2.18196e+07	1.51624e+07	1.78312e+07	2.2673e+07	9.42892e+06	1.79951e+07	4.94863e+07	5.01885e+06	6.95136e+06	2.47955e+07	1.60143e+07	1.52089e+07	4.6619e+07
MW0007471	1	Labetalol	Benzene and substituted derivatives	Benzene and substituted derivatives	C19H24N2O3	3	0.731	36894-69-6 | 32780-40-8	T3_positive	2.0792e+06	6.3317e+06	1.01478e+06	1.4939e+06	1.82022e+06	3.74841e+06	2.14885e+06	1.25763e+06	4.57964e+06	4.07138e+06	2.05265e+06	692115	1.57619e+06	72635.6	1.89796e+06	3.86687e+06	2.10636e+06	311023	74553.2	571779	692304	906838	364970	610289	3.67636e+06	1.24627e+06	3.0613e+06	1.45788e+06	978572	118466	2.34666e+06	1.77813e+06	1.29047e+06	2.51208e+06	1.25029e+06	2.10921e+06	1.9869e+06	2.172e+06	1.74628e+06	2.05219e+06
ZINC1531144	1	trans-3-Hexen-1-ol	Alcohol and amines	Alcohols	C6H12O	3	0.7297	928-97-2 | 544-12-7	T3_positive	1.31355e+06	1.94092e+06	1.81771e+06	2.0457e+06	2.24401e+06	2.62218e+06	2.70987e+06	1.81948e+06	2.20344e+06	2.42985e+06	2.27783e+06	571092	1.45965e+06	2.39991e+06	2.95266e+06	1.89261e+06	1.93712e+06	2.69674e+06	2.20653e+06	686368	1.73033e+06	1.51147e+06	1.83825e+06	1.80635e+06	2.41695e+06	2.4007e+06	481752	587514	2.07593e+06	1.80869e+06	721004	519345	320058	897134	346386	1.3832e+06	838177	1.03948e+06	537219	1.30549e+06
MW0009686	1	Rivenprost	Benzene and substituted derivatives	Benzene and substituted derivatives	C24H34O6S	3	0.7289	256382-08-8	T3_positive	3.84664e+06	3.00437e+06	2.46006e+06	831083	1.69926e+06	1.06196e+06	2.57763e+06	1.54977e+06	907502	2.10858e+06	2.18834e+06	314058	2.09681e+06	616026	4.59281e+06	3.04748e+06	532588	443710	95737.6	1.01165e+06	4.09678e+06	2.10924e+06	2.40711e+06	1.79627e+06	3.81595e+06	1.28296e+06	3.15362e+06	2.93455e+06	2.07259e+06	2.3943e+06	1.81019e+06	2.53462e+06	1.62527e+06	189450	387266	1.34597e+06	2.16876e+06	3.95801e+06	247130	1.58558e+06
MW0063575	1	Smilagenin acetate	Terpenoids	Triterpene	C29H46O4	3	0.7259	4947-75-5 | 35319-91-6	T3_positive	5.44935e+06	1.04168e+07	4.86996e+06	4.74854e+06	6.13891e+06	6.88424e+06	7.41814e+06	5.48253e+06	6.40452e+06	6.24719e+06	8.2486e+06	434615	9.13906e+06	3.0004e+06	4.20515e+06	7.22889e+06	4.38961e+06	5.23107e+06	395094	5.26364e+06	4.39771e+06	4.75672e+06	3.00855e+06	2.14477e+06	7.60043e+06	8.21619e+06	9.71783e+06	3.67391e+06	1.70151e+06	2.03381e+06	1.43054e+06	1.98715e+06	2208073	2.9141e+06	1.32759e+06	1.87963e+06	1.4683e+06	3.72033e+06	4.71775e+06	6.69879e+06
MW0016201	1	Bis(2-ethylhexyl) adipate	Aldehyde,Ketones,Esters	Esters	C22H42O4	3	0.7222	103-23-1	T3_positive	788142	1.17463e+06	437995	540696	484901	709430	319190	658524	409008	573053	1.03161e+06	664010	656274	381263	464729	448777	477388	569588	479270	579758	495415	923377	807865	522031	502148	419511	538821	581441	273633	629555	434572	383272	531922	529501	540758	417365	445826	485399	465071	410913
MEDN1035	1	13(R)-HODE	FA	Oxidized lipids	C18H32O3	3	0.7211	10219-69-9	T3_positive	2.92741e+07	2.17666e+07	4.662e+07	2.40698e+07	5.99754e+07	4.0299e+07	4.18783e+07	3.6228e+07	2.05513e+07	2.10526e+07	5.7057e+07	1.00323e+07	4.56942e+07	4.35884e+06	5.32622e+07	4.53645e+07	1.62846e+07	1.86107e+06	1.29958e+07	4.25103e+07	5.43244e+07	2.77977e+07	7.32191e+06	9.86607e+06	6.02213e+07	3.30398e+07	2.09959e+07	1.13422e+07	1.00957e+07	6.93847e+06	9.14455e+06	2.04533e+07	9.49517e+07	1.12715e+07	8.71578e+06	2.77744e+06	1.65037e+07	1.42062e+07	2.70088e+07	3.55998e+07
MW0122621	1	8-Hydroxy-7-methylguanine	Heterocyclic compounds	Heterocyclic compounds	C6H7N5O2	3	0.7193	1688-85-3	T3_positive	2.904e+06	2.34745e+06	2.41987e+06	847691	3.12338e+06	2.56949e+06	658237	3.03203e+06	2979059	2.79826e+06	724624	803827	2.37123e+06	2.36352e+06	2.36456e+06	2.30086e+06	2.61162e+06	2.59341e+06	2.5759e+06	873853	755215	417828	648857	2.99679e+06	601546	2.69746e+06	730984	412987	385923	166223	650177	651858	599161	433396	628445	519071	2.68825e+06	361393	707174	306053
MW0013943	1	Methyl glycyrrhetate	Organic acid and Its derivatives	Organic acid and Its derivatives	C31H48O4	3	0.7125	1477-44-7	T3_positive	597003	1.43157e+06	1.0613e+06	1.30575e+06	3.37058e+06	2.1866e+06	1.86587e+06	1.81548e+06	1.99777e+06	3.39099e+06	2.68372e+06	979301	2.80958e+06	776322	2.9705e+06	1.11177e+06	981364	1.27062e+06	2.66983e+06	597706	1.78331e+06	1.34164e+06	1.72129e+06	1.82214e+06	2.92151e+06	1.49251e+06	1.33853e+06	825401	1.02862e+06	501146	946746	678200	305525	425829	167303	514171	696196	304710	234120	432637
MW0053930	1	Hispanolone	Aldehyde,Ketones,Esters	Ketones	C20H30O3	3	0.7123	18676-07-8	T3_positive	3.77264e+06	4.6458e+06	3.2067e+06	2.909e+06	3.86863e+06	4.02544e+06	4.3617e+06	4.09635e+06	5.24928e+06	4.75353e+06	2.93799e+06	1.83336e+06	3.02466e+06	1.95084e+06	2.25938e+06	3.53078e+06	3.43047e+06	2.96961e+06	526108	2.27573e+06	2.91431e+06	3.16522e+06	1.7624e+06	1.92048e+06	3.8146e+06	2.34276e+06	3.89499e+06	2.63851e+06	1.87248e+06	2.17249e+06	1.53867e+06	470518	1.96191e+06	2.29161e+06	568418	1.70736e+06	2.43846e+06	4.34418e+06	1.75468e+06	4.33615e+06
MW0010642	1	Phyllanthin	Lignans and Coumarins	Lignans	C24H34O6	3	0.7118	10351-88-9	T3_positive	3.58881e+06	3.25356e+06	2.65165e+06	1.39218e+06	3.4478e+06	2.49724e+06	2.15596e+06	3.67442e+06	5.54846e+06	4.43343e+06	1.66903e+06	920983	1.41919e+06	213555	2.61883e+06	1.31728e+06	838009	1.56774e+06	726299	1.40213e+06	593638	1.05633e+06	326275	514641	2.41694e+06	719257	1.55221e+06	535846	209273	582760	40277.7	418547	709581	1.51548e+06	213574	410257	388123	298916	317811	646244
MW0052326	1	Dibutyl sebacate	Aldehyde,Ketones,Esters	Esters	C18H34O4	3	0.7115	109-43-3	T3_positive	2.35105e+07	3.62888e+07	1.88829e+07	1.6623e+07	1.80159e+07	5.28567e+07	4.86838e+07	3.13928e+07	4.65876e+07	8.51614e+07	8.30652e+06	1.10456e+07	2.51997e+07	1.00051e+07	1.36348e+07	1.6249e+07	2.22606e+07	8.35582e+06	1.52236e+07	1.93893e+07	4.03585e+07	1.88571e+07	1.21074e+07	4.81168e+07	2.3078e+07	2.0211e+07	3.22231e+07	2.57804e+07	3.32517e+07	4.61964e+07	1.57581e+07	5.00642e+07	5.27175e+07	5.23369e+07	1.46595e+07	1.85703e+07	1.77039e+07	9.97407e+06	1.11118e+07	24561125
MEDN1132	1	16,16-dimethyl PGF2	Hormones and hormone related compounds	Hormones and hormone related compounds	C22H38O5	3	0.7107	39746-23-1	T3_positive	1.46114e+06	2.55707e+06	3.04127e+06	2.58269e+06	1.47564e+06	679929	3.97412e+06	2.09199e+06	2.12063e+06	1.12157e+06	1.45877e+06	872901	942309	496859	1.80695e+06	1.64017e+06	418999	670424	326171	969608	1.26945e+06	592827	853527	6.96444e+06	1.44552e+06	139531	674558	2.01561e+06	1.84519e+06	5.53709e+06	634897	1.82887e+06	985837	1.113e+06	1.67974e+06	449837	2.68435e+06	977574	394904	588004
MW0001276	1	1,2,4-Trimethylbenzene	Benzene and substituted derivatives	Benzene and substituted derivatives	C9H12	3	0.7104	95-63-6	T3_positive	637270	405087	1.63705e+06	521891	716463	548525	267329	476891	245488	281131	317586	578176	361164	214686	100677	184875	135302	184935	353078	114026	301514	178444	95948.5	347107	145724	185757	419256	211647	160061	117534	156593	27131.5	66772.5	69093.5	180206	163628	89123.1	86313.1	55781.8	54014.2
MW0105431	1	Acivicin	Others	Others	C5H7ClN2O3	3	0.706	42228-92-2 | 76898-56-1	T3_positive	1.49185e+07	8.02898e+06	1.01976e+07	1.33043e+07	1.18635e+07	1.39819e+07	1.29785e+07	1.19896e+07	1.63123e+07	1.19503e+07	1.32173e+06	6.88152e+06	7.1857e+06	4.62676e+06	1.50264e+06	6.0391e+06	7.04425e+06	6.89741e+06	1.50947e+07	2.81591e+06	1.20359e+07	8.27244e+06	1.31496e+07	2.27742e+07	2.77596e+06	9.91654e+06	1.2573e+07	1.52421e+07	2.44021e+07	1.70671e+07	8.55613e+06	1.48309e+07	436426	3.61815e+06	3.86455e+06	1.23378e+07	1.58258e+07	2.00195e+06	1.72219e+06	312238
MW0015758	1	Amoxapine	Heterocyclic compounds	Heterocyclic compounds	C17H16ClN3O	3	0.7055	14028-44-5	T3_positive	2.10922e+07	1.90219e+07	2.06449e+07	1.32038e+07	1.43645e+07	2.62878e+07	2.48293e+07	1.76709e+07	1.36843e+07	2.71622e+07	9.56183e+06	337893	8.69356e+06	443924	2.69498e+07	2.06845e+07	3.4728e+06	1.37548e+06	120595	1.55174e+07	1.91315e+07	1.16907e+07	5.69227e+06	1.14098e+07	3.22916e+07	1.37574e+07	2.14087e+07	1.83717e+07	9.55309e+06	1.57846e+07	2.09595e+07	8.71822e+06	1.0173e+07	2.89495e+07	3.09531e+06	3.41327e+06	1.26447e+07	1.58392e+07	7.78253e+06	3.01825e+07
MW0063621	1	Sphinganine 1-phosphate	SP	SM	C18H40NO5P	3	0.7042	19794-97-9	T3_positive	153512	3.35509e+06	706888	466497	664683	1.70224e+06	4.84145e+06	623262	4.24115e+06	8.1734e+06	493037	44915.3	1.07078e+06	311327	316056	140614	1.63508e+06	404408	993197	1.69313e+06	2.68258e+06	768429	299776	2.30935e+06	1.89516e+06	894130	422235	62161.6	813182	2.86194e+06	1.24171e+06	274583	609050	533249	1.1347e+06	1.09811e+06	267426	849045	955975	991858
MW0057831	1	PC(O-16:0/22:6(4Z,7Z,10Z,13Z,16Z,19Z))	GP	PC	C46H82NO7P	3	0.7016	132213-85-5	T3_positive	4.67683e+06	1.34778e+07	5.06647e+06	2.84756e+06	5.33892e+06	4.21489e+06	6.61731e+06	7.17578e+06	6.22118e+06	1.03832e+07	2.05743e+06	1.78604e+06	6.36849e+06	1.98036e+06	6.57716e+06	1.17499e+07	7.1149e+06	5.01852e+06	1.18824e+06	8.13333e+06	9.6172e+06	3.72159e+06	3.34271e+06	2.44632e+06	3.10608e+07	3.54297e+06	5.45983e+06	2.54955e+06	1.2198e+06	2.02728e+06	2.08463e+06	3.30454e+06	6.57544e+06	3.43216e+06	2.32368e+06	733858	1.21983e+07	1.85313e+06	1.30329e+06	3.96108e+06
MW0006740	1	Norcyclobenzaprine	Benzene and substituted derivatives	Benzene and substituted derivatives	C19H19N	3	0.7012	303-50-4	T3_positive	6.09738e+06	6.4913e+06	5.00128e+06	413976	6.92015e+06	158882	6.08256e+06	6.24148e+06	219409	1.14857e+07	4.64791e+06	3.85236e+06	6.48022e+06	3.31457e+06	3.74643e+06	2.5131e+06	299838	5.83199e+06	4.54218e+06	516486	5.60318e+06	6.17979e+06	2.40107e+06	328055	3.54251e+06	364899	281843	3.79935e+06	320738	630582	255692	151702	514534	1.04125e+06	197585	1.16702e+06	164437	281886	93251.4	5.90467e+06
MW0015987	1	Atractylenolide III	Heterocyclic compounds	Heterocyclic compounds	C15H20O3	3	0.7	73030-71-4	T3_positive	3.96821e+06	2.90065e+06	6.81079e+06	771722	3.00736e+06	618894	4.44043e+06	7.09687e+06	1.74455e+06	3.81076e+06	4.06466e+06	807014	2.58119e+06	1.21013e+06	7.08361e+06	172144	3.53379e+06	2.84702e+06	2.70318e+06	5.25006e+06	4.72065e+06	5.54586e+06	201689	3.13824e+06	3.83001e+06	352497	1.72826e+06	343625	660161	4.48142e+06	636301	294923	1.09335e+06	3.42688e+06	2.45973e+06	1.88772e+06	700155	2.55102e+06	741743	1.08672e+06
MW0053997	1	Hydroxyvalerenic Acid	Organic acid and Its derivatives	Organic acid and Its derivatives	C15H22O3	3	0.698	1619-16-5	T3_positive	5.72328e+06	2.72693e+06	4.49715e+06	3.39146e+06	2.05613e+06	1.13978e+07	3.6366e+06	4.60723e+06	3.02676e+06	4.65067e+06	3.38394e+06	1.13267e+06	1.54157e+06	1.54928e+06	4.19452e+06	2.21448e+06	1.96269e+06	859328	1.15301e+06	3.61466e+06	2.86582e+06	1.7268e+06	392822	1.67808e+06	6.41096e+06	1.15251e+06	3.72216e+06	3.35266e+06	1.26204e+06	1.22854e+06	1.55208e+06	3.61546e+06	2.93933e+06	3.85519e+06	1.13864e+06	1.95825e+06	1.98251e+06	4.89584e+06	1.98106e+06	3.34398e+06
ZINC1530356	1	3-Buten-1-ol	Alcohol and amines	Alcohols	C4H8O	3	0.6972	627-27-0	T3_positive	7.1483e+06	8.09805e+06	6.22745e+06	5.31884e+06	5.12225e+06	3.47099e+06	1.36066e+07	1.49648e+07	8.16107e+06	1.32967e+07	6.69731e+06	4.22367e+06	5.36698e+06	3.73402e+06	6.12239e+06	3.99332e+06	5.65702e+06	5.85433e+06	6.12644e+06	4.78174e+06	6.07705e+06	6.65962e+06	5.1662e+06	4.97342e+06	7.92958e+06	3.69133e+06	7.10451e+06	6.04344e+06	5.71183e+06	6.75949e+06	7.10962e+06	1.94365e+07	5.06206e+06	6.441e+06	6.77925e+06	7.44679e+06	6.64465e+06	5.51496e+06	2.45714e+06	4.00018e+06
MW0013112	1	2,3-dinor Prostaglandin E1	Hormones and hormone related compounds	Hormones and hormone related compounds	C18H30O5	3	0.697	7046-40-4	T3_positive	1.00357e+06	1.10772e+06	3210686	763617	1.01511e+06	1.7072e+06	1.73859e+06	1.44514e+06	1.7788e+06	2.16933e+06	399625	617637	926619	498639	676678	292906	488746	829768	966216	3.77685e+06	1.43401e+06	1.68158e+06	645883	1.01895e+06	383210	558238	863532	790468	681931	714039	1.38755e+06	1.15793e+06	886912	339047	686588	922811	1.0681e+06	1.30461e+06	911098	1.73809e+06
MW0102809	1	Tiamulin	Terpenoids	Ditepenoids	C28H47NO4S	3	0.6958	55297-95-5	T3_positive	1.78512e+06	1.67646e+06	1.15421e+06	388311	3.20112e+06	597711	2.33024e+06	4.35192e+06	2.3103e+06	3.37357e+06	826330	152912	765094	105519	2.64364e+06	3.72994e+06	1.15109e+06	763371	62480.6	4.60134e+06	1.53024e+06	836624	186115	709550	8.4631e+06	2.41553e+06	2.84864e+06	716047	678658	601166	943685	1.10208e+06	852130	2.91799e+06	931169	1.01068e+06	458271	3.48498e+06	777661	4.60325e+06
MW0006354	1	Bifemelane	Benzene and substituted derivatives	Benzene and substituted derivatives	C18H23NO	3	0.6949	90293-01-9	T3_positive	1.82913e+07	5.40584e+06	385935	950460	2.67585e+07	335167	3.47947e+06	6.33378e+06	285920	7.93707e+06	4.80981e+06	1.54265e+06	2.95474e+06	1.01815e+06	2.97889e+06	1.22146e+06	872569	594516	420240	2.17649e+06	8.55026e+06	5.78176e+06	2.30815e+07	109311	2.09322e+06	945315	1.04584e+06	3.13709e+06	3.8813e+06	1.26006e+06	927194	616712	1.22907e+07	829851	2.36375e+06	318061	1.02823e+06	1.54064e+06	1.73384e+07	2.81892e+06
MW0106413	1	Dicyclomine	Others	Others	C19H35NO2	3	0.6926	77-19-0	T3_positive	1.05983e+07	4.98048e+07	1.14511e+07	3.04625e+06	2.49067e+07	4.98929e+06	1.61525e+07	2.9035e+07	2.38413e+06	3.89119e+07	5.0811e+06	2.63932e+06	1.07325e+07	1.02718e+06	1.06579e+07	1.20903e+07	5.74024e+06	118354	1.93369e+06	8.25062e+06	2.27799e+07	4.04865e+06	7.35114e+06	1.21093e+07	2.70345e+07	3.59429e+06	2.12274e+07	4.9572e+06	2.82925e+06	1.16216e+07	394700	1.91145e+07	2.59247e+07	6.87483e+06	693646	145324	1.7813e+07	3.34026e+06	7.04665e+06	5.7441e+06
MW0124395	1	Imiprothrin	Heterocyclic compounds	Heterocyclic compounds	C17H22N2O4	3	0.6925	72963-72-5	T3_positive	7.87202e+07	1.278e+08	5.63381e+07	3.591e+07	4.7121e+07	7.00137e+07	8.72451e+07	5.5503e+07	5.47804e+07	5.55635e+07	5.33313e+07	8.31841e+06	7.52396e+07	2.14378e+07	1.39839e+08	3.30201e+07	1.17413e+07	4.10817e+07	1.51172e+07	3.29368e+07	6.57324e+07	4.45212e+07	4.7557e+07	4.55147e+07	1.13765e+08	3.54069e+07	4.64503e+07	5.17512e+07	5.55223e+07	4.71342e+07	5.8977e+07	2.927e+07	4.53722e+07	5.44335e+07	3.0421e+07	4.34245e+07	2.9968e+07	7.17629e+07	2.34416e+07	5.33692e+07
MW0009999	1	Tropicamide	Benzene and substituted derivatives	Benzene and substituted derivatives	C17H20N2O2	3	0.692	1508-75-4	T3_positive	6.11734e+06	4.75188e+06	9.60013e+06	943137	3.44586e+06	850535	7.09198e+06	8.37501e+06	1.53536e+06	4.96353e+06	5.66813e+06	1.21455e+06	3.62538e+06	1.61813e+06	1.03344e+07	2.92509e+06	2.2392e+06	3.65147e+06	4.83911e+06	8.25795e+06	7.57226e+06	8.94672e+06	342938	3.99871e+06	5.64389e+06	221176	61429	164643	419802	7.02415e+06	447611	487577	265079	2.07225e+06	2.32565e+06	94286.5	1.43529e+06	2.95979e+06	546268	230412
MW0140534	1	4-Hydroxyphenylacetaldoxime	Benzene and substituted derivatives	Phenolics	C8H9NO2	3	0.6902	23745-82-6	T3_positive	3.3992e+06	3.76559e+06	3.2194e+06	1.285e+06	3.90657e+06	7.75919e+06	4.00837e+06	6.26537e+06	4.28636e+06	4.48773e+06	4.04339e+06	520361	4.72805e+06	1.17465e+06	4.96682e+06	2.67132e+06	819414	2.1424e+06	655754	2.33746e+06	2.46317e+06	3.38928e+06	1.74511e+06	3.49365e+06	1.13074e+07	1.91047e+06	4.4787e+06	1.06471e+06	593537	239366	1.14211e+06	3.35452e+06	5.35087e+06	1.54937e+06	391761	125375	2.14935e+06	1.73191e+06	2658943	7.52891e+06
MW0115899	1	(3R)-5-(2-fluorophenyl)-3-(1H-indol-3-ylmethyl)-1-methyl-3H-1,4-benzodiazepin-2-one	Benzene and substituted derivatives	Benzene and substituted derivatives	C25H20FN3O	3	0.6898	103342-82-1	T3_positive	880974	1.62074e+06	1.90992e+06	2.09833e+06	2.53467e+06	2.50383e+06	2735970	2.47394e+06	2.77915e+06	2.39629e+06	1.67144e+06	1.07752e+06	1.42221e+06	1.38264e+06	2.58309e+06	2.20908e+06	1.41142e+06	2.06821e+06	427010	1.55756e+06	1.86214e+06	1.19279e+06	1.15695e+06	552307	3.26812e+06	2.24947e+06	1.80602e+06	1.11197e+06	986444	863931	483354	810561	967679	1.55362e+06	783041	877722	752040	1.55292e+06	1.0227e+06	969909
MW0009853	1	Telmisartan	Benzene and substituted derivatives	Benzene and substituted derivatives	C33H30N4O2	3	0.6897	144701-48-4	T3_positive	1.05942e+07	7.81148e+06	1.14175e+06	2.375e+06	6.15948e+06	14448123	3.54448e+06	4.34636e+06	1.39574e+07	6.42558e+06	5.08691e+06	899429	3.2627e+06	3.41956e+06	8.65945e+06	4.94158e+06	2.53969e+06	2.62655e+06	408867	6.04795e+06	3.37318e+06	3.29402e+06	2.0084e+06	1.81813e+06	7.96756e+06	3.41728e+06	7.79943e+06	2.38958e+06	2.53034e+06	1.4861e+06	2.17975e+06	1.98246e+06	2.36653e+06	3.09838e+06	331039	2.30026e+06	3.23873e+06	2.93059e+06	1.31052e+06	5.39959e+06
MW0106617	1	Ethosuximide	Alcohol and amines	Amines	C7H11NO2	3	0.6886	77-67-8	T3_positive	1.88372e+07	1.17952e+07	3.10065e+07	2.77139e+06	1.05232e+07	1.52337e+06	2.08098e+07	2.42402e+07	5.23728e+06	1.56658e+07	1.84959e+07	4.11598e+06	1.0134e+07	5.31875e+06	3.17499e+07	934764	147670	1.17785e+07	1.55812e+07	2.27699e+07	2.22583e+07	2.64288e+07	1.21913e+06	1.1491e+07	1.73961e+07	991995	449875	1.31041e+06	1.14623e+06	2.2161e+07	1.09658e+06	1.86208e+06	1.56702e+06	7.50919e+06	265371	587571	4.33726e+06	9.92551e+06	2.86049e+06	1.15457e+06
MW0105760	1	Artemisyl propionate	Aldehyde,Ketones,Esters	Esters	C13H22O2	3	0.6826	79507-84-9	T3_positive	2.59945e+07	3.34068e+07	3.67985e+07	4.67298e+07	4.40117e+07	2.899e+07	3.263e+07	5.68679e+07	5.5135e+07	4.90845e+07	2.16448e+07	2.97154e+07	2.75716e+07	4.11246e+07	2.93967e+07	4.0191e+07	2.31124e+07	3.34002e+07	2.51486e+07	3.63863e+07	4.83404e+07	2.47935e+07	2.68253e+07	2.86604e+07	2.28535e+07	2.70779e+07	2.67719e+07	4.6379e+07	3.29326e+07	28416267	4.38498e+07	3.15652e+07	3.36444e+07	2.89105e+07	3.08026e+07	4.2217e+07	4.33447e+07	3.26251e+07	2.1915e+07	2.69434e+07
MW0110277	1	Kyotorphin	Amino acid and Its metabolites	Small Peptide	C15H23N5O4	3	0.6825	70904-56-2	T3_positive	2.14008e+07	3.36594e+07	1.24157e+07	4.9853e+06	1.19001e+07	1.21567e+07	1.7912e+07	1.40784e+07	7.88103e+06	1.4174e+07	1.39711e+07	1.99775e+06	2.04838e+07	4.26989e+06	4.3502e+07	1.11699e+07	3.43799e+06	8.15189e+06	4.68575e+06	9.58158e+06	1.78314e+07	1.02734e+07	1.17515e+07	1.10019e+07	3.17995e+07	7.41495e+06	1.44611e+07	1.45578e+07	1.19821e+07	7.1415e+06	1.94391e+07	1.31411e+07	1.46544e+07	1.76955e+07	7.39955e+06	1.02855e+07	7.99686e+06	2.16325e+07	5.13382e+06	1.59271e+07
MW0062250	1	Prostaglandin F1alpha Alcohol	Hormones and hormone related compounds	Hormones and hormone related compounds	C20H38O4	3	0.6823	13487-47-3	T3_positive	1.86436e+06	2.40192e+06	3.67957e+06	3.4859e+06	2.37098e+06	3.27919e+06	2.9908e+06	2.27342e+06	3.68359e+06	2.30513e+06	2.46539e+06	677032	2.00062e+06	1.08341e+06	3.13295e+06	2.24335e+06	1.21082e+06	2.0461e+06	485112	1.4163e+06	2.23568e+06	1.63151e+06	1.76723e+06	923172	3375748	1.73469e+06	3.2031e+06	1.81494e+06	1.29024e+06	1.37475e+06	355224	902208	1.73804e+06	2.03891e+06	985500	1.2899e+06	1.7528e+06	1.25841e+06	290930	2.09821e+06
MW0115434	1	Tsibulin 1	Heterocyclic compounds	Heterocyclic compounds	C13H22O2	3	0.6813	126624-26-8	T3_positive	1.2029e+06	1.06265e+06	1.26558e+06	1.16642e+06	1.01879e+06	1.10819e+06	1.5234e+06	2.30356e+06	1.996e+06	2.37705e+06	839641	1.36622e+06	1.32019e+06	1.34984e+06	974452	1.30308e+06	759637	1.09877e+06	771467	1.1372e+06	1.62654e+06	794825	876289	1.15596e+06	1141198	913438	932545	1.63412e+06	1.58211e+06	1.01659e+06	1.30741e+06	1.37385e+06	1.06101e+06	1.25842e+06	1.40491e+06	1.21869e+06	1.69181e+06	1.16304e+06	1.14685e+06	705008
MW0155706	1	3alpha-Hydroxy-5beta-pregnane-20-one sulfate	Hormones and hormone related compounds	Hormones and hormone related compounds	C21H34O5S	3	0.6812	1477-67-4	T3_positive	5.87034e+06	3.17322e+06	3.39517e+06	1.32792e+07	3.12011e+06	7.73626e+06	4.36055e+06	5.44562e+06	3.40333e+06	6.33096e+06	6.66089e+06	6.47277e+06	8.69986e+06	6.51416e+06	4.1074e+06	6.19672e+06	3.9968e+06	5.05943e+06	3.55588e+06	4.28548e+06	4.49798e+06	3.9271e+06	4.17336e+06	851029	7.68604e+06	8.37578e+06	5.1051e+06	3.77506e+06	1.74395e+06	1.10393e+06	1.26474e+06	2.22847e+06	3.51156e+06	3.44112e+06	2.88714e+06	2.03818e+06	2.63288e+06	4.32558e+06	2.43109e+06	3.80372e+06
MW0142147	1	20,26-Dihydroxyecdysone	Hormones and hormone related compounds	Hormones and hormone related compounds	C27H44O8	3	0.6811	19458-46-9	T3_positive	5.10518e+07	3.93521e+07	2.63505e+07	2.43869e+07	3.10925e+07	3.67949e+07	6.04378e+07	4.07466e+07	1.57368e+07	3.36376e+07	2.98372e+07	2.58882e+07	5.01059e+07	1.93531e+07	3.26393e+07	2.25563e+07	3.1272e+07	2.42753e+07	1.91677e+07	1.41064e+07	3.42563e+07	2.65579e+07	2.34781e+07	1.14438e+07	2.66164e+07	2.94683e+07	3.09805e+07	1.66353e+07	1.69999e+07	9.46289e+06	1.07967e+07	13162220	1.16521e+07	2.07967e+07	8.08547e+06	1.12955e+07	1.30283e+07	1.58101e+07	1.19708e+07	1.51571e+07
MW0000158	1	Cabergoline	Alkaloids	Alkaloids	C26H37N5O2	3	0.6803	81409-90-7	T3_positive	5.76083e+07	3.65093e+07	6.32371e+07	6.08925e+07	6.96025e+07	8.19559e+07	1.00822e+08	6.63108e+07	1.04634e+08	5.69153e+07	6.21066e+07	3.20903e+07	3.78399e+07	3.50595e+07	5.45876e+07	1.05215e+08	6.36359e+07	5.7772e+07	3.46512e+07	6.4432e+07	65926204	6.41325e+07	4.03924e+07	2.59432e+07	2.40333e+08	8.52171e+07	9.70832e+07	3.40236e+07	2.39477e+07	3.14135e+07	7.98259e+06	2.75563e+07	3.75408e+07	4.16223e+07	1.83825e+07	2.98643e+07	3.6332e+07	4.9741e+07	2.64747e+07	5.29153e+07
MW0153221	1	Lys-Gln-Ala-Gly-Asp-Val	Amino acid and Its metabolites	Small Peptide	C25H44N8O10	3	0.6788	80755-87-9	T3_positive	3.48097e+06	1.14264e+07	1.60788e+06	1.159e+06	1.2994e+06	5.83156e+06	2.15829e+06	4.41009e+06	79911.3	173562	2.32095e+06	610963	2.02584e+06	792082	3.91006e+06	712798	776935	373267	114091	935346	3.89303e+06	363555	4.42468e+06	2.80527e+06	2.79824e+06	480882	2.84993e+06	2.49541e+06	5.77503e+06	2.21203e+06	2.82209e+06	1.45389e+06	490702	2.26173e+06	3.69365e+06	952994	1.38292e+06	3.77474e+06	370508	80846.6
MW0052649	1	11-Hydroxy-9-(hydroxymethyl)-2,6a,6b,9,12a-pentamethyl-10-(3,4,5-trihydroxyoxan-2-yl)oxy-1,3,4,5,6,6a,7,8,8a,10,11,12,13,14b-tetradecahydropicene-2,4a-dicarboxylic acid	Organic acid and Its derivatives	Organic acid and Its derivatives	C35H54O11	3	0.6779	65649-36-7	T3_positive	1.01192e+07	1.09753e+07	9.84751e+06	1.0874e+07	1.10591e+07	2.43397e+06	8.84032e+06	5.72483e+06	5.49856e+06	5.26842e+06	2.22187e+06	7.83208e+06	5.08519e+06	9.61902e+06	1.84985e+06	687990	2.62372e+06	5.50861e+06	2.19394e+07	2.64417e+06	5.98159e+06	1.29584e+07	1.31554e+07	7.16134e+06	1.25879e+06	3.32231e+06	4.11233e+06	8.50265e+06	1.56357e+07	1.22659e+07	3.0106e+06	2.76255e+06	3.4625e+06	3.57959e+06	1.16912e+07	2.53988e+07	4.19043e+06	6.23079e+06	1.08835e+06	3.02853e+06
MW0014349	1	4,4-Dimethyl-5alpha-cholesta-8,14,24-trien-3beta-ol	Alcohol and amines	Alcohols	C29H46O	3	0.6775	64284-64-6	T3_positive	3.27865e+06	4.45836e+06	786468	1.71644e+06	4.87046e+06	2.14608e+06	4.51655e+06	5.54587e+06	889550	4.76036e+06	2.07533e+06	670926	5.34774e+06	427600	7.6099e+06	3.43421e+06	459537	953068	1.10006e+06	1.50325e+06	4.02751e+06	4.08819e+06	1590093	3.61245e+06	6.00713e+06	1.2245e+06	2.90925e+06	4.806e+06	6.40567e+06	2.36691e+06	1.94458e+06	571622	2.17952e+06	1.17061e+06	1.60171e+06	984038	1.84616e+06	1.38621e+06	721493	2.85011e+06
MW0147794	1	Corticosterone acetate	Aldehyde,Ketones,Esters	Esters	C23H32O5	3	0.6719	1173-26-8	T3_positive	2.26668e+06	2.20809e+06	1.09808e+06	1.51689e+06	2.21993e+06	3.05196e+06	2.92353e+06	2.648e+06	2.41396e+06	2.71715e+06	2.19552e+06	712169	2.44453e+06	1.04358e+06	2.25065e+06	2.64138e+06	1.63499e+06	2.12603e+06	1.32417e+06	2.65293e+06	1.70073e+06	2.42027e+06	765052	1.23385e+06	3.38189e+06	1.6875e+06	2.08204e+06	1.05147e+06	599879	722269	1.7851e+06	1.72658e+06	1.76991e+06	2.38822e+06	703526	1.52207e+06	1.72173e+06	2.35543e+06	533865	4.65174e+06
MW0147865	1	Cucurbitacin I	Aldehyde,Ketones,Esters	Ketones	C30H42O7	3	0.666	2222-07-3 | 28580-39-4	T3_positive	4.15022e+06	3.24185e+06	5.29167e+06	1.01379e+07	7.62716e+06	9.36302e+06	5.77054e+06	3.29997e+06	9.35745e+06	3.81581e+06	1.73275e+06	779551	2.70291e+06	3.69295e+06	1.81666e+06	403663	352854	4.72329e+06	3.68871e+06	2.10096e+06	4.428e+06	3.32722e+06	3.92564e+06	4.12021e+06	2.7675e+06	1.21838e+06	3.78458e+06	3.96522e+06	5.79829e+06	3.43152e+06	3.6994e+06	2.56986e+06	2.82316e+06	3.31725e+06	3.72734e+06	4.60202e+06	2.79827e+06	3.69845e+06	3.28653e+06	2.8248e+06
MW0168289	1	N-Acetyl-S-geranylgeranyl-L-cysteine	Terpenoids	Ditepenoids	C25H41NO3S	3	0.6638	139332-94-8	T3_positive	1.76261e+07	9.64205e+06	1.52932e+07	1.00754e+07	2.01692e+07	1.40332e+07	1.80578e+07	1.60132e+07	2.53807e+07	1.17068e+07	8.40088e+06	6.57395e+06	1.17901e+07	7.35813e+06	1.01954e+07	6.47029e+06	9.80357e+06	1.21245e+07	4.69466e+06	9.53508e+06	9.7773e+06	1.06658e+07	7.16518e+06	674329	1.79012e+07	7.71626e+06	1.23363e+07	1.70397e+06	812668	971810	186976	638811	2.2371e+06	663197	161337	1.03681e+06	876599	1.50568e+06	1.35248e+06	3.52704e+06
MW0006725	1	Deoxynojirimycin Tetrabenzyl Ether	Benzene and substituted derivatives	Benzene and substituted derivatives	C34H37NO4	3	0.6619	69567-11-9	T3_positive	4.42943e+08	5.82788e+08	4.39557e+08	7.0158e+07	1.51354e+08	2.44665e+07	3.40534e+08	4.0186e+08	1.63341e+08	4.51802e+08	2.1482e+07	9.1485e+07	3.37567e+08	1.28655e+08	3.43212e+07	4.06552e+06	1.42511e+07	1.29082e+08	1.5305e+08	4.81479e+06	3.77536e+08	4.65504e+08	5.58097e+08	2.63192e+08	4.78114e+07	8.46776e+07	1.58132e+08	2.41527e+08	3.63457e+08	6.88168e+08	1.85904e+08	1.71788e+08	7.25364e+07	6.10609e+07	2.52051e+08	1.48508e+08	2.63893e+08	2.39061e+08	3.51989e+07	5.78275e+06
MW0116980	1	Veliparib	Alcohol and amines	Amines	C13H16N4O	3	0.6603	912444-00-9	T3_positive	8.1507e+06	6.95891e+06	5.38546e+06	4.26575e+06	8.23234e+06	7.91083e+06	5.76375e+06	7.38202e+06	5.98424e+06	7.22249e+06	4.45918e+06	3.07093e+06	5.1515e+06	1.38511e+06	5.77137e+06	6.52897e+06	4.92617e+06	4.44613e+06	2.89312e+06	1.13645e+07	5.77705e+06	5.96086e+06	2.72765e+06	3.04845e+06	9.70335e+06	3.01709e+06	5.7419e+06	4.23245e+06	1.65406e+06	1.82933e+06	1.84e+06	2028415	1.50803e+06	4.70421e+06	1.36339e+06	3.68048e+06	4.19718e+06	5.44442e+06	3.10598e+06	7.92109e+06
MW0009714	1	Salmeterol	Benzene and substituted derivatives	Benzene and substituted derivatives	C25H37NO4	3	0.6596	89365-50-4	T3_positive	9.37826e+06	1.08458e+07	8.39231e+06	7.78738e+06	8.66337e+06	1.29354e+07	1.01994e+07	1.00927e+07	1.21522e+07	1.06328e+07	8.46699e+06	3.27471e+06	7.22613e+06	3.47634e+06	8.7816e+06	8.03071e+06	4.90749e+06	6.62309e+06	4.37235e+06	7.05151e+06	7.96561e+06	8.00416e+06	3.37568e+06	8.18318e+06	1.85714e+07	5.67666e+06	9.26217e+06	7.15282e+06	5.44476e+06	5.95403e+06	7.50426e+06	7.81818e+06	9.39147e+06	1.25918e+07	4.85506e+06	6.89198e+06	8.63125e+06	9.58763e+06	6.86135e+06	1.36528e+07
MW0125958	1	Ofloxacin	Others	Medicine	C18H20FN3O4	3	0.659	82419-36-1	T3_positive	1.05906e+06	1.44344e+06	627107	757445	806156	951891	1.5521e+06	1.59771e+06	1.13383e+06	1.39972e+06	821048	891680	836149	1.1988e+06	1.10807e+06	764361	117277	767254	1.06202e+06	1.10927e+06	1.57484e+06	892259	1.32191e+06	1.17098e+06	748242	988085	1.62988e+06	411795	1.10291e+06	394818	1.24399e+06	1.3069e+06	467534	1.0744e+06	484897	1.2171e+06	434613	783755	287594	1.94271e+06
MW0053496	1	Geranylgeraniol	Alcohol and amines	Alcohols	C20H34O	3	0.6541	24034-73-9 | 7614-21-3	T3_positive	294276	3.28139e+06	562506	713098	666392	1.49323e+06	3.24854e+06	306705	3.05836e+06	5.47112e+06	60931	32572.6	57223.8	227112	160610	97638.6	140254	65435.6	505100	1.32326e+06	1.48099e+06	623238	215922	511906	2.48395e+06	866400	1.16316e+06	193252	92397.4	2.19585e+06	632596	303205	544574	884798	70499	528600	219441	422625	490069	2.72137e+06
MW0152615	1	Leu-Lys	Amino acid and Its metabolites	Small Peptide	C12H25N3O3	3	0.653	6416-76-8	T3_positive	3.02367e+07	7.60657e+06	588002	1.01036e+06	2.41894e+07	533894	8.03322e+06	1.65684e+07	545185	1.04364e+07	8.53916e+06	1.49468e+06	2.25933e+06	1.08393e+06	2.52963e+06	1.40627e+06	634396	802981	732858	3.29424e+06	1.45604e+07	6.05995e+06	4.09722e+07	200782	4.43024e+06	1.42668e+06	2.34661e+06	6.65444e+06	4.41679e+06	1.75305e+06	1.32344e+06	938182	1.1268e+07	1.03822e+06	1.80865e+06	520043	1.42147e+06	2.87267e+06	1.08371e+07	3.69373e+06
MW0126095	1	Pheniramine	Heterocyclic compounds	Heterocyclic compounds	C16H20N2	3	0.6519	86-21-5	T3_positive	7.23636e+07	8.47383e+07	6.50362e+07	4.90037e+07	5.79671e+07	8.21696e+07	8.31899e+07	6.30157e+07	1.06267e+08	8.87577e+07	6.10237e+07	18363531	6.32602e+07	1.54595e+07	8.18534e+07	7.82776e+07	3.78883e+07	2.21972e+07	2.87003e+07	6.07206e+07	5.87488e+07	5.54794e+07	2.63813e+07	4.70802e+07	1.44106e+08	4.74606e+07	6.79908e+07	4.76903e+07	3.56151e+07	5.20743e+07	4.4993e+07	4.60488e+07	8.60554e+07	1.13619e+08	2.04418e+07	2.58246e+07	5.49036e+07	4.507e+07	4.62817e+07	1.3942e+08
MEDP1225	1	Urobilinogen	Tryptamines,Cholines,Pigments	Pigments	C33H44N4O6	3	0.6511	14684-37-8	T3_positive	4.15425e+07	2.26386e+07	5.97839e+07	2.39675e+06	441418	1.33575e+07	7.34119e+06	1.32006e+07	1.10149e+06	5.4896e+06	2.01486e+07	1.22659e+06	4.42032e+06	138337	2.54883e+07	4.31348e+06	1.02335e+06	7.32733e+06	2.26263e+06	2.68663e+06	2.67975e+07	1.34793e+06	1.84666e+07	4.09985e+07	2.33322e+07	3.2394e+06	4.5575e+07	1.95267e+07	3.22633e+06	2.69963e+07	2.15633e+07	1.27939e+07	1.25464e+06	1.108e+06	5.12936e+07	1.57344e+06	6.99276e+06	4.75915e+07	4.40391e+06	499849
MW0005689	1	5-Hydroxymaltol	Heterocyclic compounds	Heterocyclic compounds	C6H6O4	3	0.648	1073-96-7	T3_positive	2.1724e+06	3.64085e+06	1.15978e+06	991538	3.08133e+06	1.7833e+06	1.61898e+06	1.79319e+06	799619	2.47189e+06	1.91493e+06	686555	927307	417325	890954	2.04142e+06	3.55953e+06	1.06998e+06	1.11931e+06	5.13187e+06	1.40492e+06	1.71516e+06	1.65542e+06	1.31446e+06	2.80785e+06	1.74558e+06	3.54697e+06	1946494	1.68113e+06	1.37276e+06	3.18467e+06	1.96555e+06	1705147	1.65685e+06	881702	1.19722e+06	1.01322e+06	2.48777e+06	952589	630225
MW0011525	1	(E)-4-Amino-2-butenoic acid	Organic acid and Its derivatives	Organic acid and Its derivatives	C4H7NO2	3	0.6448	38090-53-8 | 25747-40-4	T3_positive	1.76716e+07	4.26158e+07	3.84652e+07	28171378	2.24733e+07	3.69012e+07	2.39371e+07	2.03758e+07	4.76941e+07	4.34974e+07	1.9866e+07	1.97912e+07	3.16881e+07	2.72401e+07	2.32118e+07	1.50902e+07	2.19936e+07	4.1367e+07	8.02575e+06	7.24897e+07	1.83744e+07	2.51454e+07	2.06898e+07	2.0533e+07	1.83016e+07	1.86286e+07	1.4738e+07	1.71523e+07	1.89456e+07	4.12e+07	1.75736e+07	2.44838e+07	1.88891e+07	2.81735e+07	2.0434e+07	1.48506e+07	1.96039e+07	2.59918e+07	2.08805e+07	3.98752e+07
MW0150710	1	HC-Toxin	Heterocyclic compounds	Heterocyclic compounds	C21H32N4O6	3	0.6444	83209-65-8	T3_positive	2.85177e+07	1.18071e+07	2.24574e+07	9.24121e+06	2.32098e+07	710790	1.2783e+07	1.23297e+07	5.2251e+06	1.86935e+07	1.00108e+06	4.9972e+06	4.4629e+06	2.86289e+06	1.76989e+06	554724	430112	6.74154e+06	2.45797e+07	4.04881e+06	1.5041e+07	6.99841e+06	6.38085e+07	1.82285e+07	916055	5.90822e+06	7.07741e+06	1.22611e+07	2.00061e+07	3.66209e+07	2.8028e+06	2.4185e+06	2.80768e+06	1.88811e+06	1.74907e+07	2.25448e+07	1.79437e+07	3.64109e+06	1.19357e+06	255593
MW0157322	1	Syrosingopine	Alkaloids	Alkaloids	C35H42N2O11	3	0.6413	84-36-6	T3_positive	6.16804e+06	7.53703e+06	1.20318e+07	4.61608e+06	7.85242e+06	2.46183e+06	7.20684e+06	1.1067e+07	4.76817e+06	7.8722e+06	6.01444e+06	4.50711e+06	8.522e+06	1.45605e+06	5.81366e+06	1.35996e+07	5.55043e+06	3.81781e+06	229003	1.97795e+06	4.32773e+06	6.78176e+06	5.41881e+06	5.90766e+06	1.72174e+06	4.59224e+06	5104459	2.45661e+06	1.22465e+06	2.18642e+06	9.22056e+06	3.12987e+06	3.56425e+06	3.58447e+06	5.46791e+06	3.41804e+06	6.03959e+06	5.22528e+06	3.08178e+06	2.54578e+06
MEDL00363	1	Ile-Met	Amino acid and Its metabolites	Small Peptide	C11H22N2O3S	3	0.6322	42384-14-5	T3_positive	2.65839e+06	4.87893e+06	1168012	1.43351e+06	1.3872e+06	5.46056e+06	2.44074e+06	4.49985e+06	1.44551e+06	2.09009e+06	1.37432e+06	316321	1.6187e+06	506867	1.24194e+06	1.39933e+06	469932	1.13871e+06	447695	1.00672e+06	1.46856e+06	1.38946e+06	348883	976561	1.78681e+06	721874	895388	1.10257e+06	1.21664e+06	343494	1.22156e+06	1.38246e+06	1.18062e+06	2.5716e+06	833002	905323	1.77858e+06	1.56054e+06	762529	1.7761e+06
MW0054658	1	Makisterone A	Aldehyde,Ketones,Esters	Ketones	C28H46O7	3	0.6283	20137-14-8	T3_positive	7.52358e+06	4.58111e+06	5.1617e+06	7.34116e+06	8.78066e+06	1.24259e+07	1.01497e+07	6.97105e+06	1.06498e+07	9.20597e+06	7.67837e+06	2.54e+06	8.07725e+06	5.73223e+06	9.64026e+06	1.21999e+07	9.82885e+06	7.47937e+06	4.46523e+06	5.79789e+06	6.92237e+06	8.47752e+06	4.76064e+06	4.63256e+06	1.19404e+07	5.71197e+06	9.53619e+06	7.16981e+06	3.92773e+06	6.67811e+06	3.03964e+06	4.46045e+06	8.57651e+06	8.75378e+06	3.16808e+06	5.06043e+06	5.86963e+06	6.39253e+06	7.26444e+06	1.34058e+07
MW0061644	1	Physangulide	Others	Others	C28H42O9	3	0.6274	131749-58-1	T3_positive	9.19401e+06	1.55034e+07	1.18748e+07	1.20235e+07	1.19074e+07	2.56286e+06	7.9387e+06	5.16046e+06	9.05844e+06	6.76512e+06	4.69322e+06	2.67768e+06	3.2886e+06	3.21214e+06	1.448e+06	4.86623e+06	3.80794e+06	3.88903e+06	1.20815e+07	3.61562e+06	6.90464e+06	9.51249e+06	2.9257e+07	1.30554e+07	435535	1.19726e+06	5.18976e+06	5.00702e+06	8.7574e+06	8.31596e+06	500562	1.33064e+06	1.00479e+06	798443	7.18166e+06	7.63132e+06	2.43239e+06	6.26741e+06	209321	5.59661e+06
MW0125681	1	Nb-Stearoyltryptamine	Tryptamines,Cholines,Pigments	Tryptamines	C28H46N2O	3	0.6247	21469-14-7	T3_positive	4.5788e+06	7.39731e+06	4.77915e+06	5.41032e+06	5.85546e+06	6.15574e+06	8.69363e+06	6.10445e+06	4.28514e+06	5.49432e+06	1.86915e+06	2.64368e+06	4.18994e+06	6.05205e+06	2.40872e+06	1.72555e+06	2.61161e+06	1.72677e+06	7.2495e+06	1.47592e+06	3.79268e+06	1.88636e+06	4.68734e+06	3.92698e+06	1.37202e+06	1.88967e+06	2.55981e+06	2.36744e+06	1.8234e+06	1.90853e+06	3.00415e+06	2.74045e+06	1.58304e+06	4.95642e+06	3.51127e+06	7.05031e+06	1.76243e+06	2.58562e+06	2.37845e+06	1.23164e+06
MW0106127	1	Ceanothine D	Amino acid and Its metabolites	Small Peptide	C27H40N4O4	3	0.6193	5574-24-3	T3_positive	5.00756e+06	4.87861e+06	3.79726e+06	6.80063e+06	8.23365e+06	9.13936e+06	9.73094e+06	8.55463e+06	1.41337e+07	9.01945e+06	2.48862e+06	2.54149e+06	4.40073e+06	1.01208e+06	2.80628e+06	1.55541e+06	914985	1.87958e+06	2.68923e+06	3.3677e+06	3.12287e+06	1.87878e+06	225437	2.28884e+06	1.50999e+06	4.32132e+06	1.5604e+06	2.55163e+06	4.02185e+06	2.76437e+06	948804	2.42497e+06	1.81098e+06	4.65488e+06	1.8582e+06	1.90075e+06	1.74209e+06	1.83591e+06	2.61755e+06	5.87976e+06
MW0152149	1	(S)-Laudanosine	Heterocyclic compounds	Heterocyclic compounds	C21H27NO4	3	0.6133	2688-77-9	T3_positive	7.53991e+06	6.13066e+06	2.91695e+06	4.32442e+06	1.8249e+07	3.22872e+06	8.35211e+06	6.62828e+06	4.33138e+06	4.39829e+06	2.51749e+06	2.71931e+06	8.18936e+06	1.92869e+06	1.71741e+06	2.87398e+06	1.16078e+06	3.72753e+06	4.12171e+06	1.18029e+06	4.00396e+06	1.7116e+06	1.27192e+07	398217	4.67844e+06	4.42349e+06	1.40269e+06	7.37087e+06	2.23562e+06	1.0989e+07	399235	191546	3.01778e+06	632538	588758	620339	6.81142e+06	2184618	4.15801e+06	3.11654e+06
MW0015586	1	Adrenic acid	FA	FFA	C22H36O2	3	0.6126	28874-58-0	T3_positive	4.10323e+08	6.67619e+08	1.71862e+08	1.28471e+08	2.50542e+08	4.21922e+07	3.44292e+08	3.50482e+08	4.009e+07	4.47628e+08	1.23962e+08	1.65554e+07	2.574e+08	4.09298e+07	2.45328e+08	5.63971e+08	2.7786e+08	9.7601e+07	4.45522e+07	2.90911e+08	3.78718e+08	3.49957e+08	1.46099e+08	1.91171e+08	4.82305e+08	1.58936e+08	1.75912e+08	1.21553e+08	1.28364e+08	3.06902e+08	1.47366e+08	2.08047e+08	2.39036e+08	1.35158e+08	1.41985e+08	1.02746e+08	9.99131e+07	6.6766e+07	5.39568e+07	1.28487e+08
MW0052500	1	Dutasteride	Benzene and substituted derivatives	Benzene and substituted derivatives	C27H30F6N2O2	3	0.6102	164656-23-9	T3_positive	1.54869e+06	1.34317e+06	1.01461e+06	822706	3.0622e+06	1.56616e+06	2.22517e+06	1.89779e+06	1.81147e+06	3.30452e+06	386134	618236	1.60631e+06	106737	1.42909e+06	2.58751e+06	254690	158992	891058	1.85762e+06	1.07924e+06	1.37434e+06	525654	1.33072e+06	3.63052e+06	1.19838e+06	1.67477e+06	1.85523e+06	1.2405e+06	1.12848e+06	567871	356813	1.37929e+06	1.5614e+06	1.38109e+06	391176	2.13998e+06	949129	1.00038e+06	3.78988e+06
MW0126532	1	3-(2-Methylpropyl)-3a,4,5,6-tetrahydro-2-benzofuran-1(3h)-one	Heterocyclic compounds	Heterocyclic compounds	C12H18O2	3	0.6066	66211-45-8	T3_positive	1.06362e+06	1567412	2.11488e+06	1.11287e+06	1.67439e+06	1.44609e+06	1.39154e+06	2.42687e+06	1.62096e+06	2.0025e+06	1.20179e+06	919725	915373	888158	1.08662e+06	1.13089e+06	884483	1.05905e+06	754185	1.28322e+06	1.74517e+06	1.15235e+06	828632	1.03574e+06	1.31229e+06	1.14803e+06	1.07736e+06	1.10477e+06	958051	496460	1.42406e+06	1.36083e+06	1.00285e+06	1.33159e+06	1.02053e+06	1.08877e+06	1.80142e+06	627114	761153	1.40171e+06
MW0056780	1	Paullinic acid	FA	FFA	C20H38O2	3	0.6038	17735-94-3	T3_positive	2.99142e+07	1.6925e+07	3.84365e+06	8.42358e+06	5.32905e+06	4.58809e+06	7.4808e+06	1.96229e+07	4.20037e+06	7.8699e+06	3.56931e+06	2.10215e+06	6.04376e+06	1.13423e+06	5.14757e+06	6.9816e+06	6.16756e+06	3.25835e+06	2.716e+06	7.46887e+06	2.16971e+07	3.22507e+06	7.04786e+06	2.47246e+06	1.26109e+07	1.30314e+07	9.1338e+06	8.80485e+06	2.18648e+06	1.00086e+07	1.22245e+07	3.951e+06	4.37163e+06	6.53263e+06	1.88719e+06	2.0437e+06	1.48133e+07	3.09993e+06	1.19505e+07	7.28563e+06
MW0154930	1	Paspaline	Heterocyclic compounds	Heterocyclic compounds	C28H39NO2	3	0.6029	11024-56-9	T3_positive	3.83761e+06	2.90756e+06	4.97482e+06	4.94265e+06	2.6443e+06	9.70034e+06	3.31227e+06	2.43254e+06	7.14839e+06	2.17386e+06	7.0073e+06	1.83149e+06	2.08168e+06	1.28387e+06	2.69386e+06	9.16676e+06	4.73211e+06	2.16642e+06	1.46942e+06	3.04642e+06	3.87492e+06	5.97213e+06	5.12215e+06	1.97761e+06	1.51381e+07	3.10624e+06	3.13388e+06	924342	1.59907e+06	1.63068e+06	1.20311e+06	2.19291e+06	3.318e+06	3.16161e+06	1.54329e+06	6.31826e+06	1.02538e+06	1.24641e+06	2.03852e+06	2.48849e+06
MW0108887	1	nor-NOHA	Others	Others	C5H12N4O3	3	0.5955	291758-32-2 | 189302-40-7	T3_positive	5.223e+06	3.37968e+06	3.27349e+06	5.93391e+06	3.80283e+06	3.48838e+06	3.95402e+06	5.76499e+06	3.17856e+06	4.76866e+06	5.69604e+06	2.82676e+06	3.28819e+06	3.14473e+06	4.25126e+06	8.71344e+06	3.56584e+06	3.21547e+06	4.38033e+06	3.07525e+06	4.35094e+06	4.37344e+06	3.448e+06	3.59085e+06	3.11507e+06	9.55157e+06	4.00451e+06	3.56634e+06	3.09218e+06	2.34511e+06	3.06792e+06	3.07984e+06	3.52913e+06	3.95534e+06	3.21155e+06	3.23273e+06	2.645e+06	2.70604e+06	3.54907e+06	3.23926e+06
MW0103937	1	2-Undecyl-thiazolidine-4-carboxylic acid	Organic acid and Its derivatives	Organic acid and Its derivatives	C15H29NO2S	3	0.5949	298186-80-8	T3_positive	896083	2.02145e+06	881682	2.0797e+06	1.3611e+06	4.93537e+06	1.88908e+06	1.37091e+06	2.1721e+06	1.05529e+06	1.95533e+06	1.41445e+06	1.5916e+06	1.36404e+06	2.30932e+06	2.55076e+06	1.88792e+06	2.66481e+06	1.81985e+06	1.8118e+06	871084	1.71137e+06	1.72949e+06	545384	2.04232e+06	1.55977e+06	1.87687e+06	1.44827e+06	1.13035e+06	181686	844409	2.16704e+06	2.4566e+06	1.25265e+06	673808	1.86632e+06	1.16209e+06	3.2568e+06	2.03604e+06	1.06088e+06
MW0105622	1	Amphibine H	Benzene and substituted derivatives	Benzene and substituted derivatives	C33H43N5O6	3	0.5893	52659-55-9	T3_positive	1.54421e+07	2.25649e+07	2.55513e+07	2.76093e+06	1.19865e+07	5.43764e+06	1.82896e+07	1.18242e+07	4.9122e+06	1.08005e+07	1.52621e+07	953606	1.59759e+07	1.78925e+06	4.98006e+07	1.53337e+07	1.36387e+07	8.57493e+06	5.77188e+06	1.27017e+07	1.56529e+07	7.54056e+06	3.26617e+06	1.33459e+07	2.18437e+07	5.2131e+06	1.10779e+07	1.20137e+07	5659331	3.96649e+06	1.63875e+07	2.18426e+07	1.37582e+07	6.12662e+06	3.3312e+06	4.81892e+06	8.69996e+06	1.16093e+07	7.91246e+06	8.84497e+06
MW0154624	1	Notoginsenoside R1	Terpenoids	Triterpene	C47H80O18	3	0.5873	80418-24-2	T3_positive	7.74346e+06	6.54927e+06	4.97252e+06	1.27237e+06	5.27835e+06	2.44838e+06	6.53702e+06	7.50831e+06	894119	3.90202e+06	1.47686e+06	198877	5.31032e+06	948046	1.76328e+06	3.49803e+06	1.27109e+06	2.16099e+06	854551	2.28037e+06	6.8028e+06	8.13295e+06	5.83046e+06	5.56084e+06	2.77266e+06	566223	2.39295e+06	2.70431e+06	3.25468e+06	5.63306e+06	5.17927e+06	3.41498e+06	1.75087e+06	688161	4.68487e+06	4.08271e+06	2.63661e+06	1.62424e+06	1.2881e+06	2.77473e+06
MW0059173	1	Peimine	Alkaloids	Alkaloids	C27H45NO3	3	0.5839	23496-41-5 | 107299-20-7 | 135636-54-3	T3_positive	676791	1.29132e+06	1.60895e+06	1.48954e+06	1.94315e+06	3.52382e+06	2.2783e+06	1.35016e+06	2.64207e+06	1.14122e+06	2.58558e+06	625317	963749	707085	1.82264e+06	2.22742e+06	1.59275e+06	1.15225e+06	624714	1.57416e+06	1.04794e+06	881504	642214	87938.6	4.63464e+06	1.66644e+06	2.601e+06	864504	433559	438109	286760	974707	1.13693e+06	1.22895e+06	238244	469811	3.26323e+06	1.05854e+06	806655	4.00305e+06
MW0106037	1	beta-N-Methylamino-L-alanine	Amino acid and Its metabolites	Amino acid derivatives	C4H10N2O2	3	0.5806	15920-93-1 | 741643-07-2	T3_positive	8.57919e+06	3.53081e+06	7.01618e+06	3.92548e+06	1.1007e+07	1.04954e+07	4.03497e+06	3.64568e+06	4.45737e+06	3.34164e+06	6.10726e+06	5.6852e+06	4.73862e+06	4.45814e+06	3.26341e+06	3.94518e+06	4.13422e+06	3.04171e+06	3.87089e+06	3.2923e+06	4.53105e+06	3.20414e+06	1.23905e+06	2.52554e+06	2.62766e+06	4.08672e+06	5.72542e+06	534061	1.88804e+06	2.05773e+06	2.9885e+06	1.85553e+06	2.57153e+06	3.56912e+06	2.27752e+06	2.89451e+06	2.21947e+06	1.60198e+06	2.1563e+06	2.65284e+06
MW0008852	1	N-Arachidonoyl dopamine	Benzene and substituted derivatives	Phenolics	C28H41NO3	3	0.5802	199875-69-9	T3_positive	1.19614e+07	1.13258e+07	8.7455e+06	9.02854e+06	1.00867e+07	1.23466e+07	1.00373e+07	1.25171e+07	1.45511e+07	9.05504e+06	9.36448e+06	4.17261e+06	7.69944e+06	4.55276e+06	1.0407e+07	1.03681e+07	7.95843e+06	6.58654e+06	3.59048e+06	1.01451e+07	7.46007e+06	8.31098e+06	3.85393e+06	4589548	2.06948e+07	7.88081e+06	1.06574e+07	5.00832e+06	3.84223e+06	4.63038e+06	2.70341e+06	7.00258e+06	6.13974e+06	9.52862e+06	646370	5.23518e+06	7.36052e+06	9.60134e+06	6.46656e+06	9.23098e+06
MW0053814	1	Harpagoside	Benzene and substituted derivatives	Phenolics	C24H30O11	3	0.578	19210-12-9	T3_positive	3.09202e+06	1.62515e+06	1.98996e+06	1.58069e+06	2.08214e+06	2.74683e+06	3.25812e+06	1.8484e+06	3.2371e+06	3.72294e+06	1881904	106274	930460	342039	3.60457e+06	2.39351e+06	365260	743490	462590	1.37759e+06	1.51193e+06	1.10667e+06	237457	1.19423e+06	5.43142e+06	1.35002e+06	3.10795e+06	674291	181619	238291	1.651e+06	1.43392e+06	1.74138e+06	3.17016e+06	294647	607130	1.62172e+06	1.61582e+06	1.32051e+06	3.2634e+06
MW0142179	1	24,25-Dihydroxycholecalciferol	CoEnzyme and vitamins	CoEnzyme and vitamins	C27H44O3	3	0.5769	40013-87-4	T3_positive	4.59689e+06	4.91096e+06	6.02284e+06	3.22491e+06	6.01239e+06	4.91379e+06	6.06132e+06	4.03587e+06	7.82969e+06	7.01076e+06	6.355e+06	1.66867e+06	6.38692e+06	2.33524e+06	6.48072e+06	8.05242e+06	5.35763e+06	3.57407e+06	1.99921e+06	6.36881e+06	5.79064e+06	6.7891e+06	2.97403e+06	2.53087e+06	9.66066e+06	4.05987e+06	6.10047e+06	4.28284e+06	2.93615e+06	4.79279e+06	3.45217e+06	4.41817e+06	7.34972e+06	6.5239e+06	1727463	3.4081e+06	5.615e+06	6.60725e+06	4.25631e+06	1.16081e+07
MW0125244	1	Mycophenolate mofetil	Aldehyde,Ketones,Esters	Esters	C23H31NO7	3	0.5751	128794-94-5	T3_positive	1.70725e+07	1.49066e+07	1.05361e+07	1.13577e+07	1.50558e+07	1.91731e+07	1.53825e+07	1.68453e+07	1.48823e+07	2.01585e+07	1.20249e+07	5.02278e+06	9.49997e+06	5.06372e+06	1.23769e+07	1.46688e+07	1.04897e+07	1.05758e+07	5.43199e+06	1.04018e+07	1.03616e+07	1.00705e+07	6.56852e+06	6.72675e+06	1.86055e+07	9.22837e+06	1.38639e+07	7.59821e+06	4.88005e+06	5.48826e+06	5.41375e+06	7.5477e+06	7.73693e+06	1.24024e+07	4.44759e+06	5.85306e+06	7.88266e+06	9.83091e+06	5.56788e+06	1.23823e+07
MW0062240	1	Prostaglandin E2 isopropyl ester	Hormones and hormone related compounds	Hormones and hormone related compounds	C23H38O5	3	0.5737	71845-66-4	T3_positive	3.0608e+06	7.4345e+06	983924	2.94216e+06	8.9084e+06	4.57297e+06	1.01092e+07	6.86045e+06	1.138e+07	1.13207e+07	4.40015e+06	1.69994e+06	427028	1.39134e+06	4.67985e+06	5.38228e+06	3.42417e+06	5.5972e+06	2.52437e+06	3.69959e+06	7.28593e+06	8.64415e+06	3.44217e+06	5.74216e+06	6.25456e+06	6.25658e+06	3.9743e+06	6.33904e+06	6.02345e+06	6.95282e+06	5.01293e+06	6.49118e+06	3.74571e+06	5.31353e+06	3.54267e+06	8.10351e+06	4.01235e+06	8.14753e+06	3.92725e+06	9.17247e+06
MW0009132	1	N-Methyl-a-aminoisobutyric acid	Amino acid and Its metabolites	Amino acid derivatives	C5H11NO2	3	0.5667	2566-34-9	T3_positive	3.05737e+07	3.63955e+07	4.21557e+07	3.21636e+07	3.74437e+07	4.38467e+07	3.53866e+07	3.09024e+07	3.98565e+07	4.11952e+07	3.51778e+07	3.64588e+07	1.87727e+07	4.64606e+07	4.09769e+07	2.91035e+07	4.4545e+07	4.57268e+07	3.4234e+07	4.42837e+07	2.72211e+07	3.00448e+07	4.35377e+07	2.99537e+07	3.46702e+07	3.89775e+07	2.23346e+07	2.52258e+07	3.6753e+07	3.74589e+07	3.93933e+07	3.04729e+07	4.28224e+07	1.98784e+07	2.73415e+07	1.99383e+07	2.30736e+07	2.01397e+07	3.42876e+07	2.48656e+07
MW0053832	1	Hecogenin acetate	Aldehyde,Ketones,Esters	Esters	C29H44O5	3	0.5639	915-35-5	T3_positive	9.32039e+06	9.40925e+06	8.21593e+06	6.53421e+06	9.96747e+06	1.24536e+07	1.03013e+07	9.71266e+06	1.19551e+07	9.67085e+06	8.33237e+06	4.04283e+06	8.57711e+06	5.61204e+06	1.11219e+07	7.94216e+06	7.22199e+06	6.78329e+06	2.7596e+06	8.0125e+06	8.23009e+06	9.26695e+06	5.1568e+06	5.16657e+06	1.7381e+07	7.57074e+06	8.55724e+06	5.91547e+06	6.5138e+06	5.74539e+06	4.71197e+06	5.68733e+06	8.54138e+06	9.43063e+06	3.4387e+06	5.42969e+06	6.38185e+06	8.67072e+06	6.76529e+06	1.16733e+07
MW0143938	1	7alpha,26-Dihydroxycholest-4-en-3-one	Aldehyde,Ketones,Esters	Ketones	C27H44O3	3	0.5536	4675-38-1	T3_positive	232919	1.17107e+06	1.83823e+06	1.63127e+06	441485	847238	792125	324731	497237	1.08758e+06	737097	1.34313e+06	546094	803202	1.05983e+06	807709	699451	472308	1.84792e+06	857151	1.63521e+06	1.12671e+06	1.28626e+06	288545	1.03684e+06	650318	473009	394158	65449.7	1.66017e+06	83191.4	149793	681960	503075	112273	1.11617e+06	486614	231753	733395	838941
MW0169276	1	Honokiol	Benzene and substituted derivatives	Benzene and substituted derivatives	C18H18O2	3	0.5482	35354-74-6	T3_positive	6.23546e+06	5.36045e+06	5.99286e+06	3.90437e+06	4.74411e+06	6.90426e+06	5.8068e+06	4.69507e+06	7.04978e+06	4.94871e+06	6.13778e+06	2.6511e+06	5.23152e+06	3.66051e+06	6.09735e+06	5.22279e+06	3.04534e+06	4.14505e+06	2878422	4.20973e+06	4.99491e+06	5.51146e+06	2.60458e+06	2.68978e+06	7.40228e+06	4.37785e+06	6.17637e+06	3.0945e+06	2.38421e+06	2.80702e+06	3.3407e+06	3.20331e+06	4.33098e+06	6.46534e+06	2.02084e+06	2.76171e+06	3.55117e+06	4.18501e+06	3.04347e+06	6.05677e+06
MW0122838	1	Aminopyrine	Heterocyclic compounds	Heterocyclic compounds	C13H17N3O	3	0.5431	58-15-1	T3_positive	6.34397e+06	6.92026e+06	5.91077e+06	5.13101e+06	8.20471e+06	1.08817e+07	8.80978e+06	7.05272e+06	8.68261e+06	1.05371e+07	5.35061e+06	3.34955e+06	7.24707e+06	3.59829e+06	9.53077e+06	8.6874e+06	4.54943e+06	5.14747e+06	3.98722e+06	5.89256e+06	6.83013e+06	7.282e+06	3.18872e+06	3.50628e+06	1.25986e+07	5.56294e+06	7.48564e+06	4.67345e+06	4.49135e+06	1.99278e+06	5.47949e+06	4.95378e+06	7.1094e+06	7.33481e+06	3.22347e+06	4.57073e+06	4.78952e+06	8.58322e+06	5.34517e+06	6.87956e+06
MW0013393	1	2-Angeloyl-9-(3-methyl-2E-pentenoyl)-2b,9a-dihydroxy-4Z,10(14)-oplopadien-3-one	Aldehyde,Ketones,Esters	Ketones	C26H36O5	3	0.5364	237407-02-2	T3_positive	3.50331e+06	8.55645e+06	3.16002e+06	3.65758e+06	4.94724e+06	6.17321e+06	5.79397e+06	4.42225e+06	6.89811e+06	3.04943e+06	7.76008e+06	1.76169e+06	6.90611e+06	2.63469e+06	3.42115e+06	6.67672e+06	3.46583e+06	3.45731e+06	1.99942e+06	3.22387e+06	3.89016e+06	2.63339e+06	1.85216e+06	145159	7.34805e+06	5.40849e+06	5.21232e+06	767689	553100	942096	932149	803857	662114	2.13776e+06	199793	611855	765192	1.6846e+06	395172	1.29961e+06
MEDL01768	1	6-O-Acetylarbutin	Phenolic acids	Phenolic acids	C14H18O8	3	0.5346	10338-88-2	T3_positive	3.68829e+06	4.87846e+06	1.16472e+06	1.14062e+06	1.73831e+06	2.49117e+06	5.82997e+06	3.37349e+06	1.77762e+06	3.54248e+06	1.78132e+06	3.65559e+06	3.66576e+06	1.39022e+06	3.6753e+06	2.8863e+06	3.83907e+06	2.76594e+06	1.44024e+06	4.38071e+06	2.06301e+06	1.72928e+06	1.27616e+06	1.1021e+06	1.82594e+06	1.61994e+06	1.94174e+06	877151	5.3517e+06	1.33318e+06	1.75943e+06	5.21777e+06	3.18827e+06	624342	310645	383212	1.00103e+06	106102	2.11722e+06	4.57504e+06
MW0140455	1	14(15)-Eet-SI	Organic acid and Its derivatives	Organic acid and Its derivatives	C21H35NO4S	3	0.5245	218461-97-3	T3_positive	1.50375e+06	1.5657e+06	1.22761e+07	4.82968e+06	2.72248e+06	9.629e+06	3.15783e+06	1.41171e+06	1.45252e+07	4.76801e+06	1.23558e+06	6.84944e+06	2.10134e+06	1.5879e+07	1.98007e+06	3.01503e+06	1.97428e+06	6.42542e+06	6.03024e+06	3.20018e+06	2.06556e+06	1.61654e+06	971476	1.61085e+06	1.97243e+06	1.71721e+06	1.86462e+06	2.24514e+06	1.39204e+06	1.40509e+06	3.1111e+06	1.62754e+06	2.53849e+06	5.24378e+06	508222	2.12701e+06	1.38803e+06	2.20803e+06	1.46373e+06	4.99848e+06
MW0016264	1	Butyl oleate sulfate	Aldehyde,Ketones,Esters	Esters	C22H42O6S	3	0.5115	38621-44-2	T3_positive	9.16629e+06	1.10091e+07	1.79606e+07	8.37722e+06	9.4195e+06	1.28682e+07	1.28095e+07	1.00867e+07	1.39364e+07	9.36855e+06	7.74601e+06	3.66827e+06	7.83729e+06	8.41968e+06	1.63103e+07	9.85797e+06	7.78339e+06	6.77909e+06	2.31243e+06	7.26456e+06	1.18455e+07	7.95874e+06	3.85665e+06	2.15314e+06	1.61529e+07	8.69549e+06	9.69004e+06	3.14505e+06	2.19443e+06	3.97006e+06	3.19522e+06	3.43182e+06	5.5935e+06	6.24022e+06	1.27778e+06	5.51057e+06	3.04795e+06	4.07158e+06	5.88593e+06	1.23089e+07
MW0015404	1	9,10-DHOME	FA	Oxidized lipids	C18H34O4	1b	0.8886	263399-34-4	T3_positive	4.93287e+06	8.66766e+06	3.24533e+06	1.86153e+06	8.28067e+06	9.84062e+06	6.46007e+06	4.47675e+06	1.04141e+07	1.27531e+07	4.23508e+06	1.5811e+06	3.5004e+06	1.41334e+06	2.12483e+06	4.66208e+06	4.80029e+06	1.61063e+06	1.9446e+06	1.17478e+07	6.00874e+06	3.39308e+06	2.36391e+06	8.29455e+06	4.59304e+06	1.33905e+07	5.07553e+06	3.67077e+06	3.47532e+06	7.9523e+06	2.86216e+06	7.13576e+06	8.6596e+06	7.9072e+06	1.5724e+06	3.32939e+06	3.85285e+06	773903	1.91392e+06	5.73891e+06
MW0105468	1	Ala-ile	Amino acid and Its metabolites	Small Peptide	C9H18N2O3	1b	0.736	29727-65-9	T3_positive	2.11282e+07	1.36891e+07	3.4563e+07	3.08017e+06	1.24892e+07	2.53618e+06	2.35066e+07	2.83158e+07	5.49696e+06	1.78575e+07	2.07154e+07	4.39528e+06	1.15029e+07	5.62189e+06	3.55339e+07	180749	131124	1.34687e+07	1.66823e+07	2.51771e+07	2.74724e+07	3.01664e+07	1.56966e+06	1.38803e+07	1.85525e+07	1.3136e+06	411799	1.55373e+06	1.26608e+06	2.5659e+07	1.28961e+06	2.02348e+06	1.53917e+06	8.42536e+06	177971	297997	5.08999e+06	1.04018e+07	3.38062e+06	285742
MW0012348	1	(9Z,11E,13S,15Z)-13-Hydroxyoctadeca-9,11,15-trienoic acid	FA	Oxidized lipids	C18H30O3	1b	0.7198	87984-82-5	T3_positive	2.94748e+06	3.01121e+06	1.41672e+06	1.73672e+06	4.42328e+06	2.87055e+06	3.38894e+06	3.46722e+06	2.64249e+06	4.8856e+06	794255	276324	3.97563e+06	190305	869098	1.50425e+06	1.26845e+06	1.24086e+06	714993	2.03978e+06	2.47863e+06	2.08184e+06	810584	444500	2.40562e+06	2.59894e+06	1.25016e+06	455312	229168	1.47181e+06	975003	906036	938866	1.0863e+06	474847	810285	638241	1.28224e+06	921951	2.28116e+06
MW0155701	1	3alpha-Hydroxy-17-acetoxy-6alpha-methyl-5beta-pregnan-20-one	Hormones and hormone related compounds	Hormones and hormone related compounds	C24H38O4	3	0.8196	71315-38-3	T3_positive	5.0451e+07	1.97472e+08	5.16745e+07	2.24212e+07	9.41822e+07	2.59129e+07	7.74001e+07	1.09925e+08	2.13638e+07	1.41651e+08	2.49815e+07	2.76951e+06	4.96128e+07	9.16487e+06	4.9178e+07	5.64056e+07	2.75873e+07	1.22747e+06	5.89708e+06	3.77547e+07	9.03395e+07	2.12349e+07	3.48585e+07	5.36921e+07	1.031e+08	1.88025e+07	8.31315e+07	2.80699e+07	1.38909e+07	5.18424e+07	4.5122e+06	7.53653e+07	9.92729e+07	3.12856e+07	1.10671e+07	1.53414e+06	6.20668e+07	1.73015e+07	3.05295e+07	2.67323e+07
MW0063352	1	(2R,13R,14S,15S,17S)-17-hydroxy-2,13,14,15-tetramethyl-14-propanoyltetracyclo[8.7.0.0^{2,7}.0^{11,15}]heptadeca-3,6-dien-5-one	Hormones and hormone related compounds	Hormones and hormone related compounds	C24H34O3	3	0.8007	49697-38-3	T3_positive	2.01091e+07	4.27201e+07	3.33996e+07	3.5661e+07	7.59443e+07	9.26479e+06	5.4799e+07	3.51112e+07	1.63985e+07	2.75202e+07	4.78583e+07	2.61335e+07	6.8898e+07	1.65819e+07	8.76252e+06	6.35934e+06	9.0447e+06	3.72095e+07	2.10598e+07	4.85315e+06	2.95584e+07	2.50192e+07	2.42124e+07	2.00632e+07	1.80299e+07	1.36151e+07	2.77736e+07	3.11936e+07	3.30435e+07	2.84818e+07	6.67725e+07	1.59709e+07	2.54612e+07	1.76386e+07	1.22567e+07	5.3148e+07	2.69775e+07	3.65019e+07	1.68745e+07	4666010
MW0052530	1	Enantio-PAF C-16	GP	PC	C26H54NO7P	3	0.7764	117985-57-6	T3_positive	4.5077e+08	8.20761e+08	1.84778e+09	9.1047e+09	5.34598e+09	1.02446e+09	5.43392e+09	1.84576e+09	1.85161e+09	2.67406e+08	1.6583e+08	2.77479e+08	3.74535e+08	9.15524e+08	3.74403e+09	4.46758e+08	1.70795e+08	1.09294e+08	4.48197e+08	4.24784e+09	2.28729e+09	9.41998e+08	3.97878e+08	9.35948e+08	2.84193e+08	6.9001e+08	7.6505e+08	2.44501e+08	3.29757e+08	1.91679e+08	3.78579e+08	3.69784e+08	1.96096e+08	1.02163e+08	6.39379e+08	2.27601e+08	2.9477e+08	1.43289e+08	2.96386e+08	1.67303e+08
MW0054472	1	(1S,2R,3R,4S,5R,6S,8R,9S,13S,16S,17R,18S)-11-ethyl-13-(hydroxymethyl)-4,6,16,18-tetramethoxy-11-azahexacyclo[7.7.2.12,5.01,10.03,8.013,17]nonadecane-8,9-diol	Alcohol and amines	Alcohols	C25H41NO7	3	0.6867	26000-17-9	T3_positive	9.42192e+07	6.79293e+07	7.51965e+07	2.90932e+07	72550827	1.04185e+08	1.01943e+08	6.56281e+07	8.05294e+07	7.39885e+07	5.93796e+07	2.18102e+07	7.37353e+07	3.22705e+07	3.00524e+07	4.82633e+07	2.66563e+07	2.50239e+07	1.64662e+07	6.20442e+07	7.84738e+07	8.13544e+07	2.14709e+07	3.38436e+07	2.34419e+08	3.99975e+07	7.98027e+07	5.40657e+07	3.66344e+07	4.9848e+07	3.50643e+07	2.73066e+07	5.9529e+07	7.49911e+07	1.80763e+07	2.65803e+07	4.892e+07	6.43925e+07	3.72718e+07	8.05468e+07
MW0013381	1	29-Norcycloartane-3,24-dione	Aldehyde,Ketones,Esters	Ketones	C29H46O2	3	0.6806	207850-22-4	T3_positive	1.05354e+06	1.79108e+07	2.22574e+06	3.76617e+06	1.55103e+07	1.5764e+07	3.43108e+06	8.29338e+06	1.382e+06	2.25174e+06	108392	3.67108e+06	1.59543e+06	9.97172e+06	496213	287339	1.53104e+06	2.26517e+06	2.27756e+07	467186	7.12039e+06	1.38507e+06	7.34695e+06	2.72499e+06	265264	978331	1.76225e+06	1.39214e+06	387519	392765	805838	178009	13702.4	524071	393688	757406	360798	257087	1.6572e+06	132356
MW0010982	1	(25R)-Delta(4)-dafachronic acid	Organic acid and Its derivatives	Organic acid and Its derivatives	C27H42O3	3	0.6781	309762-85-4	T3_positive	2.1637e+07	2.84155e+07	2.04248e+07	2.46508e+07	2.43842e+07	2.8927e+07	2.72252e+07	2.3768e+07	3.03184e+07	3.52137e+07	1.66491e+07	1.61885e+07	1.9538e+07	1.36649e+07	2.2192e+07	3.1303e+07	1.95942e+07	1.873e+07	1.73853e+07	2.24415e+07	2.68844e+07	2.12248e+07	1.69588e+07	1.33416e+07	3.92538e+07	2.68907e+07	2.31954e+07	1.83249e+07	2.51738e+07	1.20008e+07	1.04339e+07	1.48005e+07	2.18599e+07	1.68444e+07	9.43961e+06	1.24461e+07	1.872e+07	1.41639e+07	1.65521e+07	2.60177e+07
MW0000210	1	Cytochalasin H	Benzene and substituted derivatives	Benzene and substituted derivatives	C30H39NO5	3	0.5938	53760-19-3	T3_positive	2.63572e+06	2.22523e+06	1.27937e+06	2.56933e+06	2.81012e+06	2.10903e+06	6.46398e+06	5.47521e+06	1.40647e+06	1.34249e+06	1.43092e+06	1.74285e+06	5.36669e+06	1.91646e+06	4.3965e+06	3.22332e+06	2.08043e+06	1.87205e+06	2.09842e+06	1.39899e+06	1.40634e+06	2.77121e+06	2.22186e+06	952946	1.40593e+06	4.90972e+06	1.09751e+06	1.22348e+06	1.42501e+06	914022	763554	697449	1.75728e+06	1.2206e+06	618471	1.15172e+06	760494	1.78242e+06	1.12987e+06	845687
MW0058014	1	LPE(14:0/0:0)	GP	PE	C19H40NO7P	1a	0.9509	-	T3_positive	2.58787e+08	3.04109e+08	4.75309e+08	5.00734e+08	4.17372e+08	8.27292e+08	4.40269e+08	2.31843e+08	9.32494e+08	3.81037e+08	2.41691e+08	1.96256e+08	2.90532e+08	2.25665e+08	2.83649e+08	2.70891e+08	2.26083e+08	3.15163e+08	2.0801e+08	2.31282e+08	4.11678e+08	4.00231e+08	1.9062e+08	2.41606e+08	3.20977e+08	2.52798e+08	3.60515e+08	3.15854e+08	2.53761e+08	2.51494e+08	4.00459e+08	2.80816e+08	3.13454e+08	6.29983e+08	1.23261e+08	4.97185e+08	2.51065e+08	3.6578e+08	2.116e+08	5.96655e+08
MW0009421	1	Phenylethylmalonamide	Benzene and substituted derivatives	Benzene and substituted derivatives	C11H14N2O2	1b	0.7205	-	T3_positive	6.87377e+06	1.35527e+07	1.69434e+07	1.67059e+07	1.70623e+07	8.6044e+06	9.23344e+06	9.24757e+06	1.55032e+07	1.71232e+07	9.23376e+06	1.17431e+07	1.06719e+07	1.19155e+07	6.1994e+06	9.85575e+06	6.50104e+06	8.45488e+06	1.98412e+07	8.49569e+06	1.13001e+07	9.4234e+06	2.23024e+07	1.01975e+07	5.50482e+06	1.71954e+07	5.87205e+06	8.87798e+06	2.64611e+07	2.75657e+07	5.65029e+06	9.06376e+06	1.00381e+07	8.99691e+06	1.42503e+07	1.00927e+07	1.4216e+07	1.246e+07	1.2165e+07	5.59011e+06
MEDN1735	1	4-Nitrocatechol	Benzene and substituted derivatives	Phenolics	C6H5NO4	1b	0.7151	-	T3_positive	3.06271e+07	2.66042e+07	3.22761e+07	2.99499e+07	2.92663e+07	3.39729e+07	3.02846e+07	3.21796e+07	3.68483e+07	3.14787e+07	3.19212e+07	2.44723e+07	3.26628e+07	3.55118e+07	3.20988e+07	3.39713e+07	3.3231e+07	2.87507e+07	3.00231e+07	3.53911e+07	3.56115e+07	2.88112e+07	2.37357e+07	3.05208e+07	2.99399e+07	2.90044e+07	3.04441e+07	2.43396e+07	2.63051e+07	2.23162e+07	3.05711e+07	3.09999e+07	2.71066e+07	2.66665e+07	3.23584e+07	3.33775e+07	2.82467e+07	3.13036e+07	2.86334e+07	2.57784e+07
MW0120224	1	4-Amino-7-chloroquinoline	Heterocyclic compounds	Heterocyclic compounds	C9H7ClN2	1b	0.7021	-	T3_positive	5.65355e+06	8.54291e+06	1.24009e+07	6.38586e+06	8.4849e+06	7.55008e+06	4.92406e+06	6.77564e+06	9.3201e+06	7.6402e+06	8.48431e+06	4.07849e+06	5.24119e+06	3.87567e+06	6.49693e+06	8.28628e+06	5.93357e+06	4922914	6.3948e+06	8.32429e+06	1.2405e+07	8.65986e+06	7.46073e+06	6.30585e+06	7.20396e+06	8.02796e+06	6.54002e+06	8.34046e+06	1.0768e+07	1.2603e+07	3.85254e+06	8.82378e+06	5.68501e+06	4.00918e+06	6.84169e+06	6.51787e+06	1.55387e+07	4.24083e+06	5.47955e+06	3.35917e+06
MW0155569	1	2-Phenylethynesulfonamide	Benzene and substituted derivatives	Benzene and substituted derivatives	C8H7NO2S	1b	0.5797	-	T3_positive	522769	326618	200632	1.4785e+06	310563	1.05777e+06	321360	216463	280318	303589	231514	487862	294033	279579	384273	189407	323850	256413	319732	382253	293810	290647	340596	356281	303442	245669	179825	239702	316916	413580	248856	170369	227918	215482	216014	152400	106471	130843	322728	203359
MEDP1834	1	Glycerol Tributyrate	GL	TG	C15H26O6	1b	0.5708	-	T3_positive	1.21109e+07	2.01272e+06	1.66882e+07	3.11386e+06	6.07263e+06	5.13936e+06	1.27184e+07	1.20465e+07	4.81957e+06	8.73967e+06	9.73055e+06	2.03652e+06	5.36453e+06	2.54893e+06	1.61692e+07	5.58473e+06	4.48983e+06	6.48614e+06	7.10101e+06	1.36924e+07	1.23528e+07	1.51729e+07	653004	5.7738e+06	9.60276e+06	1.88911e+06	3.55082e+06	2.51435e+06	2.18591e+06	1.20817e+07	541857	1.64144e+06	1.588e+06	3.84664e+06	2.84229e+06	3.49689e+06	3.22799e+06	3.91593e+06	2.16944e+06	7.15422e+06
MW0109045	1	4-Chloro-L-phenylalanine	Amino acid and Its metabolites	Amino acids	C9H10ClNO2	2	0.9277	-	T3_positive	3.32525e+08	2.85138e+08	3.11153e+08	3.16784e+08	3.13691e+08	3.22764e+08	3.34218e+08	3.27094e+08	3.79149e+08	3.26551e+08	3.18061e+08	2.64134e+08	3.06997e+08	3.04693e+08	3.00598e+08	3.10006e+08	3.72514e+08	3.35546e+08	3.25161e+08	3.26404e+08	3.06377e+08	2.88492e+08	2.53949e+08	3.03619e+08	3.09419e+08	2.99443e+08	3.13539e+08	2.54166e+08	2.86829e+08	2.47424e+08	3.21571e+08	3.25177e+08	2.78059e+08	2.8037e+08	3.39338e+08	3.48029e+08	2.93213e+08	3.65166e+08	3.50467e+08	2.62512e+08
MW0116668	1	m-Xylene	Benzene and substituted derivatives	Benzene and substituted derivatives	C8H10	2	0.9255	-	T3_positive	1.37559e+06	2.71908e+06	1.48035e+06	848327	1.89245e+06	3.1687e+06	1.49556e+06	2.35597e+06	1.56672e+06	2.52912e+06	1.93929e+06	1.30928e+06	2.58993e+06	1.09828e+06	1.50745e+06	1.37614e+06	1.85487e+06	1.24547e+06	1.2768e+06	1.47856e+06	1.1095e+06	1.08027e+06	761216	1.08559e+06	1.31556e+06	1.72646e+06	1.3353e+06	1.633e+06	1.50879e+06	1.44693e+06	1.7257e+06	2.44768e+06	1.23351e+06	1.40274e+06	1.05901e+06	1.73979e+06	1.77189e+06	2.72218e+06	2.78601e+06	1.36298e+06
MW0168453	1	17-Octadecynoic acid	FA	FFA	C18H32O2	2	0.9027	-	T3_positive	985524	4.10853e+06	1.21641e+06	632359	2.31574e+06	2.30441e+06	3.14767e+06	1.74912e+06	1.40767e+06	7.0677e+06	300221	455353	1.03702e+06	716243	1.42733e+06	1.93462e+06	153211	60269.9	441117	2.916e+06	645711	1.14857e+06	150040	1.40593e+06	4.13541e+06	1.15223e+06	1.67666e+06	796551	187365	2.37109e+06	777643	1.57816e+06	4.97917e+06	3.55918e+06	698965	116841	1.12147e+06	84101.8	502075	5.16556e+06
MW0110917	1	N-(2-hydroxyethyl)icosanamide	Organic acid and Its derivatives	Organic acid and Its derivatives	C22H45NO2	2	0.9009	-	T3_positive	1.7892e+06	1.97965e+06	1.78209e+06	2.34796e+06	2.55385e+06	2.13108e+06	3.15181e+06	4.41665e+06	1.70556e+06	3.99469e+06	3.38961e+06	3.07087e+06	1.81117e+06	2.30273e+06	1.69128e+06	1.81727e+06	1.16918e+06	2.0546e+06	1.36577e+06	733038	2.34654e+06	2.02582e+06	1.41825e+06	1.73146e+06	1.90865e+06	1.95966e+06	2943610	912900	1.5038e+06	2.07707e+06	950299	811362	853466	864458	1.55048e+06	1.64434e+06	1.56593e+06	949271	1.02319e+06	838978
MEDL01932	1	1-Pentadecanoyl-glycero-3-phosphoethanolamine	GP	LPC	C20H42NO7P	2	0.8495	-	T3_positive	7.83338e+08	8.52825e+08	1.20961e+09	1.40961e+09	8.60462e+08	2.41203e+09	9.67574e+08	6.54423e+08	2.41818e+09	6.66812e+08	4.50304e+08	7.54798e+08	8.30704e+08	5.13366e+08	1.07112e+09	8.7314e+08	8.78517e+08	3.96703e+08	4.23151e+08	8.57708e+08	1.2681e+09	7.76343e+08	4.89324e+08	5.2936e+08	8.94617e+08	1.02709e+09	1.12719e+09	8.12105e+08	9.77566e+08	9.77929e+08	8.71812e+08	7.02031e+08	5.51011e+08	9.89952e+08	5.07786e+08	1.44901e+09	5.62978e+08	1.30757e+09	4.46884e+08	1.34917e+09
MW0105615	1	2-Aminoadipic acid	Organic acid and Its derivatives	Organic acid and Its derivatives	C6H11NO4	2	0.8343	-	T3_positive	3.41314e+07	3.45293e+07	3.30807e+07	3.33988e+07	5.58131e+07	2.81011e+07	6.80445e+07	3.48381e+07	2.82358e+07	4.52322e+07	2.17688e+07	2.5477e+07	3.90368e+07	1.72898e+07	3.50949e+07	2.77547e+07	1.38398e+07	2.3678e+07	6.17667e+07	3.46012e+07	1.75948e+07	3.09983e+07	3.21105e+07	1.46967e+07	1.03265e+08	2.69221e+07	1.44705e+07	1.02685e+07	1.27783e+07	2.23023e+07	3.7788e+07	1.24616e+07	3.91241e+07	4.06344e+07	1.33925e+07	1.20729e+07	1.20089e+07	8.76817e+06	1.12672e+07	2.40983e+07
MW0110238	1	L-Tyrosyl-L-Asparagine	Amino acid and Its metabolites	Amino acid derivatives	C13H17N3O5	2	0.8255	-	T3_positive	437512	1.24391e+06	3.81789e+06	4.4076e+06	2.10991e+06	8.47607e+06	4.26845e+06	1.24614e+06	1.02988e+07	6.11605e+06	72114.6	1.11015e+06	953147	160864	589440	1.10467e+06	448888	106941	292558	937402	757933	445464	1.04487e+06	925409	1.24147e+07	606947	1.5839e+06	2.10024e+06	3.11503e+06	1.05421e+06	1.08231e+06	655880	1.49232e+06	1.98542e+06	496406	4.85034e+06	2.85513e+06	1.16729e+06	2.17927e+06	4.3742e+06
MW0161038	1	(2S)-2-azaniumylbutanoate	Aldehyde,Ketones,Esters	Esters	C4H9NO2	3	0.9322	-	T3_positive	1.31763e+06	3.72282e+06	2.28265e+06	1.32689e+06	3.49491e+06	2.26037e+06	3.58409e+06	1.7338e+06	2.3014e+06	3.87987e+06	2.22716e+06	530713	2.16835e+06	347700	1.38142e+06	1.0337e+06	3.21253e+06	150599	605894	987660	3.65419e+06	1.71381e+06	1.85854e+06	7.89473e+06	334926	2.33089e+06	3.81748e+06	1.20612e+06	3.91627e+06	1.56745e+06	1.17895e+06	2.09504e+06	959836	1.15114e+06	613868	245587	1.51107e+06	5.24366e+06	835023	336382
MW0054967	1	MG(0:0/18:0/0:0)	GL	MG	C21H42O4	3	0.9224	-	T3_positive	4.6434e+06	6.11848e+06	1.51758e+07	1.03289e+07	6.84148e+06	1.23078e+07	5.1566e+06	6.68718e+06	4.83126e+06	2.80402e+06	7.2087e+06	1.00762e+07	8.67173e+06	1.0657e+07	2.85102e+06	3.54399e+06	5.0453e+06	7.55653e+06	1.23734e+07	5.2546e+06	7.86772e+06	6.97042e+06	1.11963e+07	7.80028e+06	4.73581e+06	6.2732e+06	9.91389e+06	3.69189e+06	3.72278e+06	6.1889e+06	3.92646e+06	4.93349e+06	2.58691e+06	5.18324e+06	2.25195e+06	3.78875e+06	5.62187e+06	3.23048e+06	495006	2.83743e+06
MW0015158	1	7alpha,12alpha,26-Trihydroxycholest-4-en-3-one	Aldehyde,Ketones,Esters	Ketones	C27H44O4	3	0.8834	-	T3_positive	3.85939e+06	1.28682e+06	5.0378e+07	2.0842e+07	1.30937e+07	2.36965e+07	3.69882e+06	3.07104e+06	3.27224e+06	2.01572e+06	4.14052e+06	2.60229e+06	6366819	3.06069e+06	6265.68	316745	10244.9	4.28603e+06	4.87655e+06	1.49022e+06	3.2807e+06	3.88527e+06	2.27892e+07	2.22861e+06	2.31415e+06	1.54707e+06	3.29832e+06	3.78484e+06	3.57806e+06	1.3639e+06	1.08125e+06	3.8727e+06	3.2296e+06	2.58521e+06	750858	1.67539e+06	3.5038e+06	4.10531e+06	1.93307e+06	7.42919e+06
MW0060904	1	PE-NMe2(22:5(7Z,10Z,13Z,16Z,19Z)/22:4(7Z,10Z,13Z,16Z))	GP	PE	C51H84NO8P	3	0.883	-	T3_positive	662644	809668	1.08972e+06	1.42444e+06	1.15675e+06	3.35256e+06	1.30151e+06	988544	3.25983e+06	1.66541e+06	432954	289906	883924	188571	780968	557902	385888	366961	298616	1.15825e+06	491359	287067	484220	716722	255639	566264	509697	945008	559543	529497	1.06642e+06	864054	1.21971e+06	1.26467e+06	1.29563e+06	1.25629e+06	171410	1.61039e+06	869589	364185
MW0155975	1	Pro-Pro-Glu	Amino acid and Its metabolites	Small Peptide	C15H23N3O6	3	0.8764	-	T3_positive	2.74809e+06	5.1037e+06	1.11043e+07	6.30183e+06	4.15289e+06	2.95517e+06	1.87075e+06	3.63031e+06	3385930	2.15397e+06	2672649	1.08342e+07	4.49816e+06	9.42355e+06	130848	1.74153e+06	1.18218e+06	1.34486e+06	9.52604e+06	760600	6.66005e+06	2.35473e+06	1.64779e+07	1.23355e+06	1.30859e+06	6.46225e+06	4.36977e+06	1.23995e+06	520879	437810	984428	441129	688998	1.4639e+06	1.41875e+06	1.29613e+06	2.56446e+06	2.47407e+06	1.42742e+06	1.08465e+06
MW0154136	1	N1,N5,N10-tricaffeoyl spermidine	Heterocyclic compounds	Heterocyclic compounds	C34H37N3O9	3	0.86	-	T3_positive	2.33624e+07	2.84225e+07	3.6693e+07	2.33012e+07	1.54239e+07	2.40649e+07	4.25025e+07	7.03313e+06	1.72678e+07	1.78772e+07	1.933e+07	2.93547e+06	1.65541e+07	5.27681e+06	4.68465e+07	1.87437e+07	38654	1.12602e+07	6.11674e+06	1.05509e+07	1.65386e+07	1.19186e+07	2.50026e+06	2.34651e+07	4.51113e+07	1.42026e+07	8.35014e+06	2.09233e+07	8.3957e+06	2.20455e+07	1.03875e+07	1.03473e+07	1.67821e+07	4.90493e+07	1.09756e+07	1.5159e+07	5.99749e+06	2.18692e+07	4.72262e+06	2.3854e+07
MW0156046	1	Pro-Val-Glu	Amino acid and Its metabolites	Small Peptide	C15H25N3O6	3	0.8596	-	T3_positive	4.78962e+06	1.9106e+07	7.86094e+06	1.36379e+07	1.27444e+07	7.4461e+06	1.08861e+07	9.46531e+06	6.43372e+06	1.652e+07	6.6565e+06	1.05165e+07	9.40314e+06	9.70803e+06	3.31109e+06	2.84141e+06	3.67719e+06	3.80495e+06	1.87035e+07	2.49908e+06	6.89098e+06	5.30486e+06	2.1479e+07	5.13794e+06	3.13962e+06	1.04978e+07	2.20557e+06	1.26105e+07	1.57003e+07	2.60784e+07	3.88114e+06	6.78717e+06	1.36987e+07	4.7976e+06	6.45742e+06	2.19667e+06	6.8503e+06	3.37275e+06	7.65832e+06	5.61202e+06
MW0015862	1	1-O-Hexadecyl-2-arachidonoyl-sn-glycero-3-phosphocholine	Benzene and substituted derivatives	Benzene and substituted derivatives	C44H82NO7P	3	0.859	-	T3_positive	2.98971e+06	5.8641e+06	4.28886e+06	2.78554e+06	3.49879e+06	2.92352e+06	4.25205e+06	4.99753e+06	2.8495e+06	5.63719e+06	399673	127053	500967	643691	796481	3.31967e+06	437614	242720	326437	284535	2.67225e+06	1.19627e+06	1.9531e+06	2.45262e+06	4.14711e+06	466240	951315	3.28581e+06	2.68601e+06	6.44798e+06	589999	1.97873e+06	1.03783e+06	1.21103e+06	1.39929e+06	156842	3.26445e+06	185651	1.21534e+06	483277
MW0056804	1	PC(14:0/22:4(7Z,10Z,13Z,16Z))	GP	PC	C44H80NO8P	3	0.8578	-	T3_positive	4.84502e+06	3.73774e+07	6.26457e+06	641684	1.62176e+07	2.11416e+06	9.78734e+06	2.19382e+07	1.331e+06	2.69265e+07	1.41512e+06	1.97557e+06	4.24124e+06	1.10882e+06	3.37069e+06	2.44469e+06	2.10203e+06	2.82165e+06	137169	4.39659e+06	1.32393e+07	1.21965e+06	2.77579e+06	8.10626e+06	1.71668e+07	1.34641e+06	1.53424e+07	1.24213e+06	133665	5.20526e+06	2.3895e+06	9.61568e+06	1.25577e+07	1.69557e+06	2.88709e+06	2.24074e+06	1.1049e+07	2.897e+06	3.07053e+06	2.25062e+06
MW0125736	1	Normirtazapine	Heterocyclic compounds	Heterocyclic compounds	C16H17N3	3	0.8539	-	T3_positive	3.41658e+06	3.30507e+06	2.145e+06	1.10294e+06	3.68733e+06	3.93489e+06	4.45809e+06	3.14945e+06	6.07531e+06	1.14623e+07	4.21241e+06	897215	3.07963e+06	726073	4.9445e+06	4.01606e+06	2.03198e+06	1.09472e+06	1.52315e+06	1.33626e+06	2.39547e+06	2.77208e+06	515713	1.7869e+06	6.47051e+06	1.18083e+06	2.76985e+06	2.81736e+06	2.52596e+06	978200	2.8007e+06	3.65547e+06	5.44741e+06	6.5932e+06	1.7014e+06	2.24302e+06	2.21839e+06	3.53289e+06	4.35221e+06	5.06171e+06
MEDP1171	1	Butenoyl-PAF	GP	PC	C28H56NO7P	3	0.8485	-	T3_positive	3.07581e+07	4.18587e+07	3.96643e+07	1.84478e+08	8.82169e+07	1.34165e+08	1.40509e+08	2.63154e+07	1.05539e+08	4.74508e+07	6.33581e+07	1.92339e+07	8.84266e+07	1.44624e+07	2.09353e+08	9.7432e+06	1.07035e+07	2.76476e+07	2.13324e+07	1.29253e+08	1.85625e+07	4.11225e+07	1.38427e+07	5.80347e+07	2.93799e+07	1.00773e+07	1.61438e+07	9.09791e+07	1.9391e+07	1.53884e+07	5.19321e+07	2.87971e+07	1.29654e+07	5.54996e+07	1.86944e+07	2.61035e+07	6.51676e+06	8.80688e+06	1.47651e+07	5.15529e+07
MW0014392	1	4a-Carboxy-4b-methyl-5a-cholesta-8,24-dien-3b-ol	Alcohol and amines	Alcohols	C29H46O3	3	0.8483	-	T3_positive	5.30241e+06	7.66573e+06	6.04273e+06	7.78513e+06	7.20396e+06	6.85193e+06	6.11367e+06	5.94242e+06	6.92427e+06	8.16933e+06	6.50595e+06	5.38611e+06	5.6153e+06	6.1032e+06	5.32488e+06	5.99853e+06	4.55414e+06	4.57126e+06	6.11498e+06	5.02793e+06	5.84292e+06	4.5371e+06	5.3508e+06	5.66788e+06	5.40481e+06	4.90583e+06	5.19392e+06	4.72503e+06	4.29134e+06	5.21492e+06	5.59398e+06	3.90463e+06	4.44353e+06	4830032	7.02826e+06	8.42899e+06	4.67148e+06	4.46197e+06	4.30282e+06	4.91656e+06
MW0054518	1	LPA(i-21:0/0:0)	GP	LPA	C24H49O7P	3	0.8336	-	T3_positive	730284	1.44331e+06	2.09421e+06	496459	224621	141975	617492	254664	77388.3	366996	497371	184195	663700	364812	644775	343488	537099	199404	1.21235e+06	778427	554306	424413	2.04528e+06	73113.9	638647	951766	2.07192e+06	112919	270931	101295	129377	277657	248987	53321.9	235838	415262	229823	282701	249056	49263.8
MW0054975	1	MG(0:0/20:0/0:0)	GL	MG	C23H46O4	3	0.8291	-	T3_positive	2.80229e+06	8.72958e+06	6.81363e+06	9.92913e+06	5.57597e+06	9.32672e+06	5.00843e+06	5.00586e+06	5.88782e+06	7.0993e+06	1.98458e+06	5.33249e+06	2.82456e+06	7.42517e+06	2.05767e+06	723689	304848	3.50356e+06	8.66315e+06	1.3984e+06	3.79106e+06	2.43603e+06	7.11502e+06	3.26395e+06	3.32924e+06	1.43923e+06	2.39265e+06	1.91878e+06	1.61588e+06	2.40871e+06	2.48399e+06	2.25388e+06	690155	5.46149e+06	7.48492e+06	3.86479e+06	2.20952e+06	965827	133609	1.19478e+06
MW0150457	1	Gly-Phe-Thr	Amino acid and Its metabolites	Small Peptide	C15H21N3O5	3	0.8247	-	T3_positive	5.03412e+07	4.60441e+07	2.44343e+07	1.66654e+07	9.46834e+07	1.95727e+07	3.82943e+07	4.3353e+07	1.84361e+07	2.06583e+07	2.74297e+07	2.30756e+07	6.17772e+07	1.69565e+07	8.62668e+06	4.86697e+06	7.65677e+06	1.45718e+07	2.25754e+07	4.02055e+06	8.07885e+06	2.76305e+07	7.39714e+07	5.6213e+06	3.8395e+06	1.52108e+07	2.15223e+07	1.99266e+07	1.40165e+07	2.16271e+07	1.29944e+07	7.57501e+06	1.07275e+07	3.1326e+06	6.29819e+06	5.78646e+06	1.99854e+07	3.64161e+06	2.54382e+07	4.40703e+06
MW0053732	1	2,3-Dihydroxypropyl 2-[(octadec-9-enoyl)amino]ethyl hydrogen phosphate	Aldehyde,Ketones,Esters	Esters	C23H46NO7P	3	0.8243	-	T3_positive	1.07802e+07	1.37822e+07	3.65061e+07	3.19368e+07	1.72384e+07	7.43748e+07	1.24458e+07	9.83101e+06	1.44027e+07	6.00176e+06	6.0187e+06	3.32195e+07	2.14051e+07	3.07609e+07	9.05208e+06	7.10764e+06	1.66208e+07	3.66628e+07	6.84872e+06	8.05984e+06	3.40316e+06	5.85493e+06	1.1911e+07	5.9398e+06	3.45454e+06	2.0564e+07	9.68961e+06	1.1057e+07	1.33909e+07	2.26515e+06	1.09551e+07	1.31508e+07	5.51185e+06	2.56733e+07	2.33209e+06	8.93418e+06	7.46202e+06	5.96729e+06	8.42994e+06	2.53266e+07
MW0155984	1	Pro-Pro-Thr	Amino acid and Its metabolites	Small Peptide	C14H23N3O5	3	0.8022	-	T3_positive	4.16361e+06	5.07035e+06	3.17996e+06	2.93748e+06	3.82279e+06	4.5857e+06	3.04701e+06	6.04113e+06	5.54065e+06	4.06659e+06	5.99061e+06	1.67129e+06	3.97204e+06	1.11312e+06	3.78845e+06	3919945	2.10187e+06	2.50965e+06	1.8601e+06	3.07365e+06	3.21418e+06	2.15229e+06	1.17875e+06	1.71141e+06	6.34877e+06	2.69296e+06	3.36857e+06	2.34982e+06	1.57617e+06	3.99878e+06	1.4733e+06	3.16684e+06	3.076e+06	3.82907e+06	1.44229e+06	2.10509e+06	2.55127e+06	2.84715e+06	1.90993e+06	3.84277e+06
MW0012083	1	11b-Hydroxyprogesterone	Aldehyde,Ketones,Esters	Ketones	C20H28O4	3	0.8013	-	T3_positive	830082	1.33233e+06	904522	789031	700569	650615	1.09648e+06	802270	764468	1.1823e+06	615738	285255	778391	668020	1.80385e+06	996746	255223	423630	137168	491326	1.17315e+06	638855	151177	823643	1.31192e+06	519914	1.26112e+06	254548	265478	216631	950155	705239	792485	1.43593e+06	608920	866394	271723	753125	327571	417257
MW0056894	1	1-palmitoyl-2-(11Z,14Z-eicosadienoyl)-sn-glycero-3-phosphocholine	GP	PC	C44H84NO8P	3	0.7972	-	T3_positive	2.52094e+06	2.54113e+06	1.93177e+06	3.71809e+06	3.57242e+06	1.2709e+06	4.29457e+06	3.72658e+06	3.15818e+06	4.05221e+06	585065	139128	848804	1.52856e+07	864071	2.16153e+06	724696	220314	371416	228303	1.12255e+06	276938	379755	1.6533e+06	2.53449e+06	319598	645274	1.86378e+06	1.6711e+06	3.92359e+06	385612	1.41122e+06	1.6796e+06	1.28977e+06	617148	169074	818096	169561	774948	258136
MW0152981	1	Lys-His-Ala	Amino acid and Its metabolites	Small Peptide	C15H26N6O4	3	0.7948	-	T3_positive	5.70511e+06	5.43269e+06	3.19368e+06	3.34807e+06	5.76074e+06	5.09117e+06	4.77545e+06	6.02409e+06	4.57322e+06	5.19179e+06	4.26527e+06	2.45937e+06	4.22462e+06	1.86236e+06	4.31718e+06	4.78909e+06	3.82658e+06	3.66024e+06	2.81299e+06	4.3887e+06	4.84585e+06	3.66499e+06	2.45864e+06	2.11769e+06	8.58809e+06	4.83733e+06	4.83401e+06	2.89659e+06	2.23075e+06	808992	1.64207e+06	2.89837e+06	3.35023e+06	4.42773e+06	1.66066e+06	2.06438e+06	2.88299e+06	4.08484e+06	2.44031e+06	3.29465e+06
MW0054672	1	Malyngamide I	Alcohol and amines	Amines	C26H42ClNO5	3	0.7926	-	T3_positive	2.93717e+06	1.84922e+06	2.61796e+06	3.61302e+06	2.3453e+06	3.74169e+06	4.63459e+06	2.78898e+06	4.18103e+06	2.18217e+06	2.46315e+06	1.01485e+06	2.5541e+06	859293	2.42988e+06	4.77973e+06	2.67925e+06	1.21273e+06	1.33695e+06	2.29311e+06	2.49414e+06	2.15899e+06	2.13771e+06	1.15423e+06	1.0628e+07	3.36441e+06	5.30258e+06	2.88206e+06	1.46972e+06	694893	509755	2.10286e+06	2.75136e+06	2.72402e+06	1.06448e+06	2.09887e+06	586792	2.36841e+06	1.94943e+06	2.65427e+06
MW0153015	1	Lys-Ile-Met	Amino acid and Its metabolites	Small Peptide	C17H34N4O4S1	3	0.7894	-	T3_positive	2.63472e+06	3.26092e+06	2.21611e+06	1.83184e+06	2.66825e+06	3.05839e+06	2.61889e+06	2.77697e+06	2.90308e+06	3.11044e+06	2.16641e+06	1.546e+06	2.65613e+06	1.64027e+06	2.65748e+06	2.9667e+06	2.53439e+06	2.01461e+06	1.97916e+06	3.58832e+06	2.52643e+06	2.95465e+06	1.32749e+06	1.37077e+06	4.98624e+06	2.96079e+06	2.76744e+06	542543	1.63807e+06	1.32256e+06	1.25456e+06	1.73532e+06	2.31502e+06	3.10375e+06	842239	1.44519e+06	2.24335e+06	1.89156e+06	283042	2.75892e+06
MW0009161	1	Noroxymorphone	Benzene and substituted derivatives	Benzene and substituted derivatives	C16H17NO4	3	0.7714	-	T3_positive	2.43189e+06	4.83333e+06	767964	4.04925e+06	2.07824e+06	1.85965e+06	3.8069e+06	5.75552e+06	1.04553e+06	1.49041e+06	4.16068e+06	1.14844e+06	4.5618e+06	730703	2.55243e+06	1.24772e+06	2.47453e+06	4.07414e+06	2.64911e+06	1.91441e+06	7.32568e+06	2.64993e+06	1.74144e+06	1.8598e+06	4.71344e+06	1.54433e+06	1.64442e+06	2.00027e+06	1.34508e+06	935720	572353	1.56846e+06	3.43972e+06	501652	1.36477e+06	1.42259e+06	1.60654e+06	3.47617e+06	998302	2.64537e+06
MW0141096	1	1,2-Dichlorobenzene	Benzene and substituted derivatives	Benzene and substituted derivatives	C6H4Cl2	3	0.7709	-	T3_positive	2.45808e+06	2.78821e+07	1.42131e+07	6.16383e+06	6.53202e+06	1.11307e+07	1.14779e+07	2.82411e+06	5.3127e+06	4.83092e+06	2.88771e+06	2.97819e+06	4.99006e+06	1.13244e+07	2.54003e+06	2.50392e+06	3.8089e+06	3.93613e+06	4.09334e+06	5.39689e+06	3.10849e+06	3.57685e+06	4.04299e+06	7.28135e+06	2.99487e+06	7.83887e+06	3.32806e+06	5.08627e+06	5.38354e+06	4.92576e+06	4.73013e+06	3.44219e+06	4.80762e+06	2.03629e+06	4.1058e+06	2.76921e+06	4.62263e+06	4.62898e+06	2.27338e+06	3.52012e+06
MW0148461	1	DI(Hydroxyethyl)ether	Alcohol and amines	Alcohols	C4H10O3	3	0.7705	-	T3_positive	2.28185e+07	2.02134e+07	2.06531e+07	1.61685e+07	2.20518e+07	1.31439e+07	2.07688e+07	1.34584e+07	1.66143e+07	2.00167e+07	2.23783e+07	14100377	1.95414e+07	2.14792e+07	1.09703e+07	2.15559e+07	1.73995e+07	1.92322e+07	1.73688e+07	1.24439e+07	1.71239e+07	1.23609e+07	1.21454e+07	1.55329e+07	1.62237e+07	2.04815e+07	2.09602e+07	1.22415e+07	1.07192e+07	1.247e+07	2.67055e+07	1.29321e+07	14366550	1.69547e+07	1.9067e+07	1.99651e+07	1.43912e+07	1.54543e+07	1.34844e+07	1.48151e+07
MW0057179	1	1-Eicosanoyl-2-tetradecanoyl-sn-glycero-3-phosphocholine	GP	PC	C42H84NO8P	3	0.7683	-	T3_positive	2.50976e+06	1.51405e+06	973302	1.91061e+06	2.35954e+06	1.56439e+06	5.21821e+06	8.20385e+06	1.61049e+06	1.79344e+06	1.82529e+06	1.31793e+06	1.54376e+06	1.14347e+06	1.24747e+06	1.44892e+06	1.03435e+06	1.1887e+06	258506	979481	688454	760635	639764	662965	138967	1.03555e+06	1.35763e+06	1.00084e+06	64886.5	564402	1.07142e+06	662877	197437	1.56925e+06	1.30174e+06	1.10555e+06	900554	52697.7	1.00746e+06	1.74131e+06
MW0155193	1	Phe-Glu-Val-Glu	Amino acid and Its metabolites	Small Peptide	C24H34N4O9	3	0.7683	-	T3_positive	1.35456e+07	2.35641e+07	1.68599e+07	3.89742e+07	2.45497e+07	1.74147e+07	2.18293e+07	3.25825e+07	2.67415e+07	2.41686e+07	2.8684e+07	2.3562e+07	2.40156e+07	1.73971e+07	2.7434e+07	2.0513e+07	2.1193e+07	1.83433e+07	2.18079e+07	2.41513e+07	2.25986e+07	1.50651e+07	1.32883e+07	1.67894e+07	2.70823e+07	1.69799e+07	1.26097e+07	1.88538e+07	2.04501e+07	1.59109e+07	1.9204e+07	1.57996e+07	2.3376e+07	1.34961e+07	1.97883e+07	1.50989e+07	1.21536e+07	1.82755e+07	1.53609e+07	1.97155e+07
MW0145412	1	Arg-Leu-Glu	Amino acid and Its metabolites	Small Peptide	C17H32N6O6	3	0.7669	-	T3_positive	6.13924e+06	3.76564e+06	1.8598e+07	1.57547e+07	1.18089e+07	7.17746e+06	2.01642e+06	1.78807e+06	144297	3.27456e+06	3.24336e+06	8.69374e+06	6.16578e+06	9.03916e+06	1.87586e+06	678524	2.27508e+06	4.94369e+06	1.13142e+07	2.21147e+06	204519	6189936	2.57639e+07	74487.7	910201	4.74161e+06	4.37017e+06	3.5863e+06	3.38949e+06	4.26158e+06	1.08951e+06	621729	4.76553e+06	4.16718e+06	1.80191e+06	2.1526e+06	256203	2.18769e+06	4.02258e+06	2.0525e+06
MW0142913	1	3-Epiecdysone	Aldehyde,Ketones,Esters	Ketones	C27H44O6	3	0.7648	-	T3_positive	2.91882e+06	2.01255e+06	1.74004e+06	383596	1.48081e+06	56006.2	2.12608e+06	1.30652e+06	1.31491e+06	413234	948776	367607	69921	713002	607651	1.0924e+06	553848	193669	487824	102051	1.30897e+06	975097	560177	5.17583e+06	1.6728e+06	752826	1.03283e+06	2.35197e+06	1.47891e+06	2.28932e+06	867221	776747	942542	3.27965e+06	811554	142886	1.87673e+06	194381	600308	408510
MW0059643	1	PE-NMe(20:2(11Z,14Z)/16:0)	GP	PE	C42H80NO8P	3	0.7647	-	T3_positive	1.35105e+06	691998	913746	278611	558413	568843	287926	198783	139461	37439.5	94541.3	63608.7	11049.4	95106.4	36366.1	118788	10906.8	48239.3	11712.1	33083.7	41963.5	46342.3	11712.1	29950.8	10727.4	4829.52	5330.5	4829.6	4829.6	4829.6	4829.6	4829.6	4829.6	4829.6	4829.6	4829.6	4829.6	4829.6	4829.6	4829.6
MW0151642	1	Ile-Val-Glu	Amino acid and Its metabolites	Small Peptide	C16H29N3O6	3	0.7638	-	T3_positive	1.76832e+06	2.27272e+06	1.01945e+06	1.2119e+06	1.81561e+06	1.60763e+06	1.32491e+06	1.61421e+06	1.83713e+06	2.14158e+06	1.44894e+06	266042	1.73803e+06	287141	2.70346e+06	2.23926e+06	1.04968e+06	1.345e+06	321871	2.06051e+06	1.29925e+06	1.1332e+06	603529	271451	5.11695e+06	3.59667e+06	1.37977e+06	673741	408363	100608	835055	419267	772562	1.7805e+06	495541	387619	521049	1.28815e+06	988911	1.36811e+06
MW0108621	1	N-Acetyl-D-tryptophan	Amino acid and Its metabolites	Amino acid derivatives	C13H14N2O3	3	0.7633	-	T3_positive	1.58601e+07	1.43144e+07	1.42838e+07	1.17904e+07	1.4604e+07	2.12859e+07	1.65885e+07	1.52743e+07	2.03315e+07	1.5431e+07	1.23658e+07	7.32834e+06	1.27871e+07	6.50766e+06	1.41816e+07	1.25136e+07	7.60185e+06	1.25852e+07	8.22045e+06	9.01072e+06	1.37283e+07	1.46744e+07	7.18712e+06	9.29392e+06	2.09128e+07	9.55658e+06	1.59772e+07	8.39748e+06	8.41778e+06	8.25271e+06	7.23704e+06	8.80462e+06	1.08302e+07	1.50486e+07	6.21481e+06	7.99504e+06	9.3712e+06	1.28839e+07	8.53976e+06	1.82447e+07
MW0122047	1	6-Chloro-1,3,5-triazine-2,4-diamine	Heterocyclic compounds	Heterocyclic compounds	C3H4ClN5	3	0.7614	-	T3_positive	8.24852e+07	7.47958e+07	4.25614e+07	6.54702e+07	7.74484e+07	1.0196e+08	9.78181e+07	6.33738e+07	1.00212e+08	8.0569e+07	7.09827e+07	6.76166e+06	6.41193e+07	4.52673e+07	7.98934e+07	6.28368e+07	6.0904e+07	4.36838e+07	3.48497e+07	2.60677e+07	8.53833e+07	7.3566e+07	4.74604e+07	1.18837e+08	1.69029e+07	4.8376e+07	8.83153e+07	5.74441e+07	6.18068e+07	5.46912e+07	1.00498e+08	1.46596e+08	1.73209e+07	4.57214e+07	8.04017e+07	7.86652e+07	8.74243e+07	3.59332e+07	3.78439e+07	3.36656e+06
MW0104191	1	Thiazolidine-4-carboxylic acid	Others	Medicine	C4H7NO2S	3	0.7602	-	T3_positive	2.54997e+07	3.60667e+07	2.73826e+07	2.76602e+07	3.50692e+07	3.13846e+07	2.94068e+07	2.51573e+07	4.13801e+07	3.94981e+07	1.74331e+07	1.54862e+07	2.09439e+07	1.63265e+07	1.97451e+07	2.60763e+07	1.98723e+07	1.3628e+07	2.09788e+07	6.96991e+06	3.01675e+07	2.75164e+07	2.99342e+07	4.08539e+07	1.1974e+07	2.20248e+07	3.00367e+07	4.56141e+07	6.38543e+07	4.62093e+07	1.77311e+07	3.36627e+07	1.4964e+07	1.86209e+07	2.03985e+07	2.77785e+07	4.58158e+07	1.56499e+07	1.74646e+07	4.97285e+06
MW0150944	1	His-Gly-Phe-His-Val	Amino acid and Its metabolites	Small Peptide	C28H37N9O6	3	0.758	-	T3_positive	1.31473e+06	2.16904e+06	1.53633e+06	2.19943e+06	414400	2.95301e+06	2.02972e+06	126418	3.87949e+06	2.82586e+06	588429	395246	81152	172969	446452	757301	159748	51844.5	339620	48847.6	1.1252e+06	1.13392e+06	65663.8	249419	1.48429e+06	541611	379642	384307	111934	610076	455236	366984	201448	443384	581563	1.574e+06	44715.1	274634	435874	179357
MW0194144	1	(Z)-7-[(2R)-2-amino-2-carboxyethyl]sulfanyl-2-[[(1R)-2,2-dimethylcyclopropanecarbonyl]amino]hept-2-enoic acid	Organic acid and Its derivatives	Organic acid and Its derivatives	C16H26N2O5S	3	0.755	-	T3_positive	1.93791e+06	2.6598e+06	1.20802e+06	317193	1.26688e+06	1.23297e+06	1.77466e+06	1.48942e+06	664938	1.23165e+06	1.60764e+06	405677	2.06991e+06	45677	3.42282e+06	846466	230776	786834	69641.5	957008	1.72626e+06	883066	1.02079e+06	991922	2.20169e+06	451268	1.29791e+06	1.00759e+06	535707	233161	980588	1.07951e+06	740235	794255	509327	1.1994e+06	538715	1.85465e+06	417526	1.17825e+06
MW0152848	1	Lys-Ala-His	Amino acid and Its metabolites	Small Peptide	C15H26N6O4	3	0.7546	-	T3_positive	4.11274e+06	3.34796e+06	3.14318e+06	2.27216e+06	4.025e+06	4.12509e+06	3.7431e+06	4.4846e+06	4.29166e+06	4.38336e+06	3.90781e+06	891005	2.93124e+06	2.06527e+06	3.50327e+06	3.62876e+06	2.49328e+06	2.48488e+06	808406	3.5078e+06	3.01665e+06	3.25075e+06	2.03184e+06	1.72669e+06	5.88196e+06	3.04017e+06	3.30772e+06	1159589	1.48304e+06	5.27983e+06	1.3354e+06	1.54766e+06	2.30502e+06	3.27695e+06	1.12521e+06	1.29534e+06	1.45449e+06	2.63577e+06	1.64583e+06	2.83348e+06
MW0159244	1	Val-Val-Phe	Amino acid and Its metabolites	Small Peptide	C19H29N3O4	3	0.7515	-	T3_positive	5.37489e+06	6.04166e+06	3.80103e+06	4.26262e+06	5.0868e+06	6.78463e+06	6.39156e+06	5.49034e+06	6.89408e+06	6.59658e+06	5.47006e+06	2.03582e+06	9.24374e+06	2.24562e+06	6.46004e+06	6.85296e+06	4.25505e+06	3.51216e+06	2.6306e+06	4.85561e+06	5.7849e+06	6.21925e+06	2.12333e+06	2.52518e+06	1.30748e+07	4.9092e+06	1.25917e+07	3.7128e+06	3.61793e+06	4.12495e+06	3.82196e+06	3.22701e+06	5.93726e+06	7.28541e+06	3.13674e+06	3.66968e+06	7.13117e+06	5.61538e+06	4.68811e+06	8.38489e+06
MW0145476	1	Arg-Pro-Asn	Amino acid and Its metabolites	Small Peptide	C15H27N7O5	3	0.7512	-	T3_positive	4.16938e+06	5.73762e+06	4.76247e+06	2.1828e+06	4.12704e+06	2.41342e+06	4.34364e+06	3.50185e+06	3.88508e+06	4.98575e+06	1.53082e+06	418534	5.76063e+06	677478	3.58082e+06	1.29284e+06	560131	3.83925e+06	3.03608e+06	989584	3666085	5.78382e+06	910555	1.61738e+06	2.26477e+06	509410	3.78149e+06	1.64568e+06	1.62185e+06	1.24705e+06	1.63846e+06	1.71749e+06	1.35532e+06	1.49136e+06	439960	530689	1.20346e+06	1.7798e+06	463636	343862
MW0012982	1	LPC(15:0/0:0)	GP	LPC	C23H48NO7P	3	0.7496	-	T3_positive	5.38995e+06	1.6023e+07	2.35895e+07	2.1136e+07	9.7172e+06	1.88177e+07	4.3202e+06	7.98513e+06	5.05754e+06	3.77587e+06	6.18778e+06	7.41675e+06	7.44515e+06	1.15922e+07	1.86988e+06	3.13029e+06	4.0166e+06	4.88531e+06	9.26918e+06	4.82021e+06	4.51664e+06	6.09662e+06	15516339	3.35849e+06	5.03195e+06	1.61099e+07	1.12447e+07	4.35758e+06	4.20345e+06	930642	6.79593e+06	5.04301e+06	2.64706e+06	3.54189e+07	2.85804e+06	6682904	4.4054e+06	6.84569e+06	3.27073e+06	8.18295e+06
MW0158520	1	Tyr-Leu-His	Amino acid and Its metabolites	Small Peptide	C21H29N5O5	3	0.7488	-	T3_positive	3.75119e+06	3.28908e+06	5.42116e+06	7.35233e+06	5.88616e+06	3.88729e+06	3.1123e+06	3.55779e+06	5.9433e+06	4.09362e+06	2.85848e+06	4.28773e+06	1.34297e+06	2.9658e+06	2.27915e+06	3.20818e+06	3.73974e+06	2.3955e+06	8.61403e+06	3.15366e+06	2.14748e+06	3.4062e+06	3.91697e+06	3.30253e+06	1.58806e+06	4.73679e+06	3.18808e+06	2.03653e+06	5.01186e+06	2.38863e+06	2.54429e+06	3.18458e+06	2.23215e+06	906774	7.66788e+06	5.31307e+06	4.23315e+06	2.69241e+06	4.05914e+06	427888
MW0109140	1	Phe-Tyr-Asp	Amino acid and Its metabolites	Small Peptide	C22H25N3O7	3	0.7472	-	T3_positive	1.8737e+06	1.7865e+06	2.92745e+06	1.29247e+06	2.8493e+06	963624	2.23863e+06	2.63252e+06	1.79952e+06	4.21319e+06	2.15522e+06	1.17933e+06	3.81811e+06	1.72359e+06	1.79209e+06	2.26708e+06	7.39735e+06	1.82507e+06	248100	4.36066e+06	1.34966e+06	2.24708e+06	1.36171e+06	734873	3.11851e+06	2.03463e+06	368388	658698	519957	116199	1.42321e+06	164122	3.80515e+06	1.02815e+06	121768	164506	237357	498036	3.6976e+06	4.8475e+06
MW0155903	1	Pro-Ile-Trp	Amino acid and Its metabolites	Small Peptide	C22H30N4O4	3	0.7468	-	T3_positive	1.50745e+06	1.07613e+06	695770	510128	1.15076e+06	1.254e+06	1.0749e+06	1.26313e+06	2.45817e+06	1.31964e+06	914940	128759	839648	160638	1.28441e+06	1.21245e+06	663699	479922	500080	1.12151e+06	527307	694220	88888.9	54406.3	2.28851e+06	609206	1.25996e+06	518414	180499	353636	124702	1.08673e+06	234650	840050	57342.2	141736	194406	589944	169228	590398
MW0059552	1	PE-NMe(18:3(9Z,12Z,15Z)/24:1(15Z))	GP	PE	C48H88NO8P	3	0.7436	-	T3_positive	1.04842e+07	1.54885e+07	1.45429e+07	1.53234e+07	1.76526e+07	1.12214e+07	2.1149e+07	1.80629e+07	1.20456e+07	1.76421e+07	4.02747e+06	848878	6.92886e+06	893388	7.6683e+06	1.29052e+07	951736	3.35212e+06	4.65492e+06	799509	1.35251e+07	6.32932e+06	1.00391e+07	1.15471e+07	1.75013e+07	4.21855e+06	7.87908e+06	1.14177e+07	9.99669e+06	1.90338e+07	2.71343e+06	1.06547e+07	9.33268e+06	7639227	5.77807e+06	2.62208e+06	1.22497e+07	3.5733e+06	5.40828e+06	5.01727e+06
MW0009517	1	Procainamide	Benzene and substituted derivatives	Benzene and substituted derivatives	C13H21N3O	3	0.7427	-	T3_positive	9.56748e+06	5.10052e+06	2.05792e+06	2.29609e+06	2.9403e+06	512233	3.3038e+06	1.05932e+07	3.90285e+06	6.41844e+06	1.6581e+06	1.16956e+06	4.01332e+06	924189	2.89157e+06	3.11492e+06	188725	2.05514e+06	1.54135e+06	2.35442e+06	2.81566e+06	347311	1.17373e+06	1.73402e+06	1.14159e+07	681362	3.06013e+06	513028	2.43299e+06	2.01488e+06	1.05115e+06	3.41824e+06	8.19465e+06	9.99518e+06	3.28634e+06	2.51065e+06	8.21189e+06	2.36355e+06	3.09689e+06	3.06519e+06
MW0158158	1	Trp-His-Asp	Amino acid and Its metabolites	Small Peptide	C21H24N6O6	3	0.7422	-	T3_positive	3.88181e+06	2.65738e+06	1.1187e+06	1.92839e+06	4.45017e+06	2.49621e+06	5.11806e+06	3.63005e+06	2.97686e+06	5.40851e+06	3.62982e+06	1.34645e+06	3.45475e+06	677562	1.838e+06	2.2778e+06	7.73406e+06	1.15316e+06	1.2726e+06	3.08157e+06	2.30811e+06	1.99622e+06	772480	2.14639e+06	1.50852e+06	3.5407e+06	2.52154e+06	1.81346e+06	1.60986e+06	1.80116e+06	3.17065e+06	6.16097e+06	2.92207e+06	1.04319e+06	1.09321e+06	1.17213e+06	2.60351e+06	1.63328e+06	3.15632e+06	958563
MW0151426	1	Ile-Glu-Val	Amino acid and Its metabolites	Small Peptide	C16H29N3O6	3	0.7421	-	T3_positive	4.93345e+06	7.71297e+06	4.35623e+06	3.42507e+06	4.67304e+06	7.10903e+06	6.26906e+06	4.81856e+06	4.86667e+06	5.54211e+06	2.74731e+06	2.67612e+06	4.33715e+06	2.5022e+06	3.1823e+06	2.80267e+06	1.65293e+06	2.32849e+06	3.02329e+06	2.83985e+06	2.98593e+06	3.08499e+06	3562696	1.91104e+06	4.89861e+06	2.94381e+06	3.07949e+06	3.64176e+06	3.82875e+06	1.57531e+06	2.03816e+06	2.36167e+06	4.57246e+06	4.4493e+06	992970	1.62933e+06	2.59317e+06	3.22497e+06	2.02085e+06	3.91244e+06
MW0000320	1	Levorphanol	Alkaloids	Isoquinoline alkaloids	C17H23NO	3	0.7414	-	T3_positive	3.19477e+06	3.79864e+06	3.82525e+06	2.7172e+06	3.34895e+06	5.14029e+06	4.31715e+06	5.01601e+06	5.43059e+06	5.69643e+06	2.65532e+06	1.99103e+06	3.90821e+06	1.86156e+06	4.50159e+06	4.05227e+06	2.85191e+06	3.62074e+06	2.07201e+06	4.45344e+06	3.17418e+06	3.93334e+06	2.27393e+06	1.60047e+06	8.68771e+06	2.27385e+06	3.46392e+06	1.55601e+06	1.72507e+06	1.16062e+06	2.45386e+06	2.62012e+06	5.97473e+06	2.6616e+06	989467	1.23759e+06	2.51203e+06	2.64659e+06	2.03551e+06	4.14467e+06
MW0144479	1	Ala-Arg-Pro	Amino acid and Its metabolites	Small Peptide	C14H26N6O4	3	0.7396	-	T3_positive	3.85152e+06	4.52322e+06	1.93871e+06	2.06648e+06	5.04002e+06	3.55541e+06	1.9615e+06	5.07946e+06	4.26294e+06	5.90427e+06	2.97665e+06	1.86702e+06	3.50769e+06	3.04027e+06	3.37555e+06	3.60198e+06	2.51839e+06	2.56018e+06	1.23264e+06	4.74348e+06	3.02279e+06	2.38929e+06	2.00044e+06	1.07514e+06	4.95164e+06	2.67667e+06	2.62687e+06	2.20691e+06	465684	1.80525e+06	836177	1.30921e+06	1.35577e+06	2.17145e+06	769030	912196	1.6169e+06	2.99223e+06	799829	2.44696e+06
MW0007007	1	Ethenzamide	Benzene and substituted derivatives	Benzene and substituted derivatives	C9H11NO2	3	0.7387	-	T3_positive	4.04211e+07	2.34771e+07	1.78756e+07	1.1596e+07	2.25172e+07	4.03369e+07	7.17056e+06	4.10994e+07	2.84814e+07	2.57007e+07	1.04106e+07	3.90732e+06	6.53012e+06	3.05058e+07	1.41891e+07	3.64981e+07	3.85933e+06	2.98936e+07	4.36046e+06	3.96222e+06	5.41014e+06	1.45084e+07	3.4596e+07	4.25562e+06	3.63414e+06	7.90057e+06	5.22779e+06	2.27973e+07	2.14879e+07	6.16416e+06	2.12977e+07	7.25437e+06	4.24264e+06	2.87164e+06	2.06283e+07	2.27274e+07	1.9683e+07	5.14039e+06	1.6993e+07	1.75975e+07
MW0145442	1	Arg-Lys-Phe	Amino acid and Its metabolites	Small Peptide	C21H35N7O4	3	0.7377	-	T3_positive	1.49379e+06	1.95582e+06	806099	512782	2.38229e+06	1.7112e+06	3.39723e+06	2.26737e+06	4.80116e+06	4.62592e+06	344898	2.00179e+06	1.15414e+06	1.08669e+06	2.4482e+06	1.83664e+06	2.35348e+06	1.95311e+06	1.41722e+06	2.21697e+06	2.5126e+06	1.64871e+06	643394	1.95766e+06	2.80882e+06	2.44073e+06	2.07959e+06	2.20037e+06	1.39504e+06	2.16313e+06	237527	1.06656e+06	1.54973e+06	1.20677e+06	1.33422e+06	1.59761e+06	1.39381e+06	1.04812e+06	354974	1.26653e+06
MW0006883	1	Dioctyl phthalate	Benzene and substituted derivatives	Benzene and substituted derivatives	C24H38O4	3	0.7342	-	T3_positive	1.20266e+07	1.09796e+07	1.00958e+07	1.43586e+06	8.93763e+06	77387.5	8.13886e+06	7.92762e+06	3.99089e+06	7.47119e+06	64355.9	1.7122e+06	2.28554e+06	3.45116e+06	301690	3.9631e+06	2.85604e+06	2.64997e+06	1.32476e+06	2.45925e+06	8.48098e+06	1.09153e+07	4.52831e+06	9.78048e+06	1.38513e+06	2716113	5.54074e+06	2.84494e+06	3.55633e+06	4.40571e+06	1.60948e+07	5.75279e+06	1.02576e+06	1.35823e+06	3.3446e+06	3.89976e+06	2.57695e+06	7.6807e+06	1.08827e+06	3.33208e+06
MW0108006	1	Lys-Ile-Arg	Amino acid and Its metabolites	Small Peptide	C18H37N7O4	3	0.7308	-	T3_positive	1.94899e+06	3.7131e+06	2.14548e+06	2.14328e+06	1.44012e+06	2.66611e+06	2.11123e+06	1.88775e+06	588036	2.33774e+06	1.68968e+06	629889	1.37972e+06	1.82143e+06	1.39331e+06	1.78128e+06	904135	1.59495e+06	201103	1.41432e+06	1.14412e+06	1.13705e+06	1.27769e+06	1.3205e+06	5.21284e+06	2.02363e+06	2.5155e+06	3.9422e+06	1.52363e+06	753369	2.33649e+06	1.53849e+06	1.32114e+06	1.695e+06	452593	1.80034e+06	1.59416e+06	3145076	1.11613e+06	3.66363e+06
MW0152480	1	Leu-Ser-Asn	Amino acid and Its metabolites	Small Peptide	C13H24N4O6	3	0.7306	-	T3_positive	1.41098e+07	2.20028e+07	1.29241e+07	3.99161e+06	1.48994e+07	5.55437e+06	1.22955e+07	1.01512e+07	2.88682e+06	1.54385e+07	7.23401e+06	570353	1.14495e+07	885069	2.5605e+07	6.29822e+06	1.30567e+06	5.1151e+06	2.07388e+06	4.64256e+06	1.07511e+07	5.02347e+06	6.80884e+06	6.23639e+06	2.03231e+07	5.49569e+06	7.54406e+06	10458872	7857062	2.99441e+06	9.90265e+06	4.9821e+06	9.24405e+06	5.85413e+06	3.74776e+06	3.32058e+06	3.30112e+06	9.7621e+06	1.91182e+06	7.08116e+06
MW0109624	1	Ser-Lys-Arg	Amino acid and Its metabolites	Small Peptide	C15H31N7O5	3	0.7282	-	T3_positive	1.00266e+07	7.47093e+06	4.49788e+06	4.7377e+06	8.13091e+06	7.28215e+06	7.88319e+06	8.51936e+06	7.78447e+06	8.36021e+06	4.609e+06	1.03793e+07	5.55106e+06	1.21796e+07	6.09935e+06	5.33515e+06	3.6919e+06	5.05642e+06	1.05354e+07	5.81026e+06	5.66756e+06	5.53103e+06	1.14736e+06	391676	8.20726e+06	4.94867e+06	4.61173e+06	693068	5.63727e+06	7.78128e+06	3.09464e+06	2.87301e+06	838784	6.59923e+06	2.599e+06	2.76359e+06	3.25357e+06	3.71576e+06	2.92341e+06	7.12919e+06
MW0062154	1	Prednisone	Hormones and hormone related compounds	Hormones and hormone related compounds	C21H26O5	3	0.7272	-	T3_positive	3.16835e+06	1.81244e+06	2.66168e+06	3.42042e+06	2.76006e+06	4.27176e+06	3.94326e+06	3.06918e+06	4.99701e+06	4.09106e+06	3.25461e+06	1.12196e+06	3.31235e+06	2.70918e+06	3.47332e+06	5.37069e+06	3.15191e+06	3.21127e+06	415790	4.1571e+06	2.0576e+06	2.88987e+06	1.75545e+06	1.24766e+06	4.73677e+06	2.89742e+06	4.39581e+06	1.8806e+06	2.07187e+06	278426	618199	2.29095e+06	3.4618e+06	4.04233e+06	877950	1.94155e+06	2.3084e+06	3.11912e+06	3.27292e+06	4.32912e+06
MW0006844	1	Diisooctyl phthalate	Benzene and substituted derivatives	Benzene and substituted derivatives	C24H38O4	3	0.7269	-	T3_positive	7.26478e+06	3.56819e+07	1.13629e+07	4.54962e+06	1.79014e+07	3.71921e+06	1.64679e+07	2.00891e+07	1.69236e+06	2.65634e+07	5.44518e+06	627196	1.02886e+07	1.8665e+06	9.95466e+06	1.17477e+07	6.56397e+06	345581	1.18084e+06	7.31043e+06	1.78238e+07	3.40538e+06	7.20386e+06	1.01799e+07	1.989e+07	4.25679e+06	1.66645e+07	5.39204e+06	1.80148e+06	1.08395e+07	1.24705e+06	1.59697e+07	1.90297e+07	6.64488e+06	1.90246e+06	468744	8.86775e+06	1.42223e+06	5.00827e+06	5.3061e+06
MW0150947	1	His-Gly-Tyr	Amino acid and Its metabolites	Small Peptide	C17H21N5O5	3	0.7268	-	T3_positive	1.66595e+07	1.45161e+07	1.49087e+07	2.77852e+07	1.39719e+07	1.70294e+07	1.33205e+07	1.93783e+07	1.03471e+07	1.49682e+07	1.52869e+07	3.18792e+07	1.26076e+07	1.21946e+07	3.93078e+06	5.37947e+06	5.02903e+06	1.80251e+07	2.34939e+07	5.10389e+06	5.82895e+06	4.55135e+06	2.19437e+07	9.67628e+06	1.35293e+07	2.82308e+07	1.25874e+07	1.12829e+07	1.26667e+07	7.61173e+06	1.07381e+07	5.01067e+06	6.31551e+06	3.94069e+06	2.54161e+06	3.04407e+06	2.22796e+06	5.17254e+06	1.21883e+07	4.9724e+06
MW0123088	1	Benzydamine	Benzene and substituted derivatives	Benzene and substituted derivatives	C19H23N3O	3	0.7188	-	T3_positive	3.35237e+06	2743251	3891502	1.95186e+06	1.59744e+06	3.01968e+06	5.93059e+06	3.67173e+06	5.76394e+06	6.3886e+06	3.03145e+06	984615	2.0164e+06	1.28489e+06	4.90862e+06	2.02643e+06	1.32077e+06	1.73391e+06	1.50501e+06	3.21467e+06	4.25062e+06	3.33898e+06	1.6119e+06	1.66981e+06	9.90032e+06	1.93853e+06	2.13159e+06	1.76562e+06	1.97271e+06	1.80459e+06	2.06524e+06	2.46888e+06	4.57611e+06	5.69249e+06	1.75643e+06	914758	2.05908e+06	2.51655e+06	2.78058e+06	6.40801e+06
MW0145373	1	Arg-His-Gly	Amino acid and Its metabolites	Small Peptide	C14H24N8O4	3	0.7161	-	T3_positive	6.31331e+06	1.31078e+07	4.70674e+06	6.07718e+06	1.15014e+07	1.12651e+07	4.45864e+06	1.10239e+07	1.23775e+07	1.44017e+07	6.1094e+06	2.41885e+06	5.40991e+06	1.83851e+06	7.07322e+06	1.00695e+07	8.03621e+06	5.67726e+06	1.26846e+06	1.36958e+07	8.3691e+06	6.56045e+06	4.54169e+06	4.84732e+06	3.20546e+07	6.36208e+06	1.01475e+07	6.79389e+06	4.80112e+06	6.8833e+06	4742042	5.94865e+06	3.86431e+06	1.27353e+07	2.87104e+06	4.63707e+06	8.39531e+06	8.98577e+06	4.02734e+06	1.23767e+07
MW0165503	1	3-Dehydro-scyllo-inosose	Aldehyde,Ketones,Esters	Ketones	C6H8O6	3	0.7135	-	T3_positive	2.77853e+06	5.38295e+06	8.10753e+06	1.26647e+06	2.09575e+06	2.35264e+06	2.69954e+06	2.03562e+06	1.8767e+06	2.63721e+06	1936113	694472	4.8184e+06	967284	2.5727e+06	1.38295e+06	1.94017e+06	1.52738e+06	796103	1.20671e+06	1.45088e+06	1.16214e+06	560610	1.50229e+06	1.00927e+06	1.19428e+06	1.84591e+06	422659	759038	3.18322e+06	3.61785e+06	1.98657e+06	1.78492e+06	4.02423e+06	1.07013e+06	1.26403e+06	1.32131e+06	1.39269e+06	1.30479e+06	395226
MW0057436	1	PC(20:5(5Z,8Z,11Z,14Z,17Z)/22:6(4Z,7Z,10Z,13Z,16Z,19Z))	GP	PC	C50H78NO8P	3	0.7109	-	T3_positive	8.46301e+06	2.46971e+07	1.58082e+07	8.57745e+06	2.22207e+07	1.73875e+07	1.94323e+07	1.52498e+07	1.6969e+07	3.02406e+07	5.8017e+06	919532	1.24758e+07	1.51784e+06	1.00505e+07	11682464	6.15676e+06	1.01393e+06	1.92626e+06	7128059	1.84188e+07	6.71156e+06	5.85598e+06	1.05807e+07	2.13592e+07	5.12498e+06	2.11248e+07	7.45048e+06	4.17962e+06	1.25963e+07	1.56205e+06	1.68928e+07	2.46856e+07	2.08581e+07	1.38783e+06	2.78485e+06	1.3937e+07	7.91569e+06	7.54766e+06	1.73395e+07
MW0151541	1	Ile-Phe-Glu	Amino acid and Its metabolites	Small Peptide	C20H29N3O6	3	0.7087	-	T3_positive	1.85884e+06	2.73154e+06	881761	124068	1.55274e+06	390651	2.03366e+06	3.92285e+06	990565	1.53656e+06	1.53953e+06	263254	485292	272325	219318	1.00797e+06	185519	104734	349908	236425	276186	133951	152401	802026	875150	179412	733293	316534	643609	584469	1.60101e+06	336155	167095	276414	429216	118607	587394	679138	99676.2	361445
MW0123396	1	Clopidol	Heterocyclic compounds	Heterocyclic compounds	C7H7Cl2NO	3	0.7086	-	T3_positive	7.16576e+06	2.61103e+06	9.26268e+06	2.43274e+06	2.57782e+06	1.45373e+07	2.62059e+06	3.24909e+06	2.42077e+06	3.51476e+06	2.2472e+06	3.87658e+06	2.19728e+06	2.88202e+06	2.57533e+06	3.38209e+06	2.64233e+06	7.34317e+06	2.20536e+06	2.21186e+06	2.98733e+06	4.16551e+06	3.70371e+06	2.72954e+06	3.30889e+06	1.79063e+06	3.26372e+06	2.75014e+06	1.8576e+06	2.24836e+06	1.92775e+06	2.39743e+06	2.34609e+06	1.55359e+06	1.3693e+06	2.25077e+06	1.52694e+06	3.01814e+06	1.8472e+06	1.26523e+06
MW0108008	1	Lys-Leu-Arg	Amino acid and Its metabolites	Small Peptide	C18H37N7O4	3	0.707	-	T3_positive	2.05039e+06	1.98263e+06	1.6902e+06	1.48989e+06	1.5453e+06	2.04967e+06	2.28039e+06	1997859	2.06152e+06	2.13655e+06	1.08315e+06	246762	1.37116e+06	314335	1.44124e+06	1.67159e+06	802234	747096	150318	1.3342e+06	1.53757e+06	1.28235e+06	517921	1.1723e+06	2.71873e+06	1.0288e+06	1.81262e+06	1.25233e+06	620541	1.35924e+06	861505	1.03781e+06	1.50382e+06	2.2287e+06	776281	320373	1.32089e+06	1.28855e+06	1.28338e+06	2.05243e+06
MW0113008	1	N4-Acetylaminobutanal	Alcohol and amines	Amines	C6H11NO2	3	0.6976	-	T3_positive	1.34262e+06	1.6905e+06	827391	1.55854e+06	1.43197e+06	587706	2.87342e+06	2.27161e+06	1.6527e+06	1.37871e+06	1.03235e+06	525731	1.53352e+06	509529	816596	1.50515e+06	652298	1.0957e+06	564085	836600	1.4156e+06	1.18459e+06	751988	216173	2.66438e+06	1.17443e+06	763230	1.3382e+06	991096	2.83623e+06	613608	803467	1.94912e+06	2.29944e+06	1.05001e+06	464055	913755	1.91786e+06	1.32731e+06	1.52635e+06
MW0143216	1	4,5-Didemethylsimmondsin	Others	Others	C14H21NO9	3	0.6902	-	T3_positive	5.3922e+06	5.71192e+06	3.81795e+06	7.30131e+06	4.62785e+06	3.92888e+06	6.0801e+06	4.30764e+06	5.94592e+06	6.77508e+06	2.70857e+06	2.78867e+06	3.31322e+06	3.90095e+06	1.03003e+07	3.81122e+06	1.59268e+06	3.84452e+06	4.76843e+06	3.71122e+06	4.53335e+06	3.34277e+06	5.74922e+06	5.17578e+06	5.34784e+06	3.97827e+06	6.41189e+06	1.99761e+06	3.65256e+06	2.18722e+06	6.66686e+06	3.77655e+06	3.53005e+06	3.42897e+06	4.02611e+06	4.7918e+06	3.23113e+06	5.63546e+06	5.29619e+06	3.70857e+06
MW0014437	1	4beta-Hydroxycholesterol	Hormones and hormone related compounds	Hormones and hormone related compounds	C27H46O2	3	0.6884	-	T3_positive	2.1887e+08	1.52724e+08	3.57366e+08	1.55988e+09	1.04388e+09	1.9257e+08	2.68258e+08	2.54882e+08	4.523e+08	4.01354e+08	4.02265e+08	5.49135e+08	4.94443e+08	2.88849e+08	3.21986e+08	1.5077e+08	3.86515e+08	4.88524e+08	4.38969e+08	7.33651e+08	4.80337e+08	1.41681e+08	1.46058e+08	1.158e+09	3.09284e+08	8.98423e+08	7.07366e+08	3.60322e+08	4.42244e+08	3.03686e+08	2.12257e+08	1.62366e+08	1.58797e+08	1.11263e+08	2.01011e+08	1.36745e+08	2.09216e+08	5.31103e+07	2.41938e+08	5.86727e+07
MW0143707	1	5-Ureidoimidazole-4-carboxylic acid	Organic acid and Its derivatives	Organic acid and Its derivatives	C5H6N4O3	3	0.6822	-	T3_positive	927332	886804	706998	1.6417e+06	1.01453e+06	652831	590139	1.4197e+06	1.55066e+06	1.14729e+06	1.18922e+06	1.29567e+06	1.03276e+06	1.31959e+06	1.13378e+06	1.27292e+06	269793	900537	1.1247e+06	993576	951239	1.57681e+06	933791	1.20775e+06	1.17338e+06	1.10467e+06	97499.8	308589	741942	351524	568433	392335	587411	67787.6	826118	352377	362647	179435	218024	326470
MW0123194	1	Caffeine	Heterocyclic compounds	Heterocyclic compounds	C8H10N4O2	3	0.6798	-	T3_positive	1.12724e+07	1.22768e+07	7.73584e+06	1.05868e+07	7.98191e+06	1.66961e+07	2.21051e+07	1.18124e+07	2.58591e+07	2.32485e+07	1.18756e+07	1.48948e+07	1.76951e+07	1.21261e+07	1.52083e+07	1.1252e+07	1.05043e+07	1.52104e+07	9.30775e+06	1.1219e+07	1.99549e+07	2.58454e+07	2.27537e+07	5.09614e+06	2.72502e+07	2.28183e+07	8.30861e+06	1.28288e+07	1.44972e+07	7.1675e+06	8.56923e+06	8.22585e+06	2.27481e+07	1.35816e+07	9.50356e+06	3.20003e+06	6.62676e+06	1.38468e+07	9.53017e+06	4.32047e+06
MW0057478	1	Phosphatidylcholine(22:1/15:0)	GP	PC	C45H88NO8P	3	0.675	-	T3_positive	5.71536e+06	8.64987e+06	1.15624e+07	9.84299e+06	7.1954e+06	1.9065e+07	6.44025e+06	2.4994e+06	2.52019e+07	6.67735e+06	2.69666e+06	2.1672e+06	2.41522e+06	3.47716e+06	5.10738e+06	7.96583e+06	1.6233e+06	1.30904e+06	2.8778e+06	2242658	7.33962e+06	3.45986e+06	5.40621e+06	5.01869e+06	8.67801e+06	1.48438e+06	8.36241e+06	6.21279e+06	4.58522e+06	7.57173e+06	577370	6.44028e+06	5.6695e+06	7.48447e+06	1.86081e+06	3.06038e+06	1.0338e+07	3.8738e+06	3.55434e+06	5.31482e+06
MW0148122	1	d[-Arg-2]KYOTORPHAN	Amino acid and Its metabolites	polypeptide	C15H23N5O4	3	0.6715	-	T3_positive	2.50166e+07	3.71733e+07	1.39479e+07	4.44393e+06	1.27893e+07	14492903	2.1214e+07	1.62901e+07	9.96655e+06	1.74692e+07	1.6431e+07	2.07953e+06	1.94974e+07	4.08719e+06	4.44561e+07	1.14863e+07	4.25386e+06	7.13422e+06	4.52783e+06	1.06264e+07	2.05199e+07	10589382	1.22191e+07	1.40758e+07	3.04662e+07	8.31142e+06	1.54864e+07	1.51037e+07	1.21821e+07	8.45088e+06	1.92236e+07	1.45707e+07	1.65538e+07	1.19886e+07	6.29078e+06	1.04451e+07	9.38985e+06	1.89839e+07	4.44986e+06	1.53319e+07
MW0103142	1	Withaperuvin F	Others	Others	C28H38O8	3	0.671	-	T3_positive	5.73771e+06	1.11477e+07	4.47804e+06	2.95289e+06	4.38075e+06	2.39884e+06	4.65209e+06	3.40799e+06	1.74323e+06	5.70051e+06	3.00512e+06	763340	5.11274e+06	1.24578e+06	8.96488e+06	4.61695e+06	1.52708e+06	3.63595e+06	1.63106e+06	2.19611e+06	5.61214e+06	4.36036e+06	2.14257e+06	2.90454e+06	9.56502e+06	3.10849e+06	4.56786e+06	3.58011e+06	2.09821e+06	2.27401e+06	5.72356e+06	3.01637e+06	7.23917e+06	1.09666e+07	2.08542e+06	2.62924e+06	2.00623e+06	3.59917e+06	1.46451e+06	2.39307e+06
MW0013473	1	2-Hexadecenal	FA	Others	C16H30O	3	0.6698	-	T3_positive	4.51823e+06	5.50873e+06	3.27881e+06	2.53561e+06	2.04954e+06	8.08016e+06	8.77639e+06	6.07029e+06	6.47453e+06	1.13426e+07	1.7201e+06	2.10388e+06	3.9617e+06	2.13751e+06	4.38774e+06	3.54388e+06	5.37379e+06	1.84788e+06	2.62363e+06	3.27075e+06	7.90537e+06	4.22957e+06	2.16528e+06	8.36517e+06	4.28129e+06	4.09768e+06	5839825	5.25529e+06	7.53223e+06	1.09111e+07	2.84432e+06	10032410	9.21006e+06	1.17144e+07	2.83284e+06	4.0626e+06	3.7455e+06	2.55688e+06	2.24583e+06	5.99022e+06
MW0123131	1	Bisindolylmaleimide i	Heterocyclic compounds	Heterocyclic compounds	C25H24N4O2	3	0.6665	-	T3_positive	2.80158e+06	1.86314e+06	1.6401e+06	3.62619e+06	1.44284e+06	4.16694e+06	2.8381e+06	1.82959e+06	1.83532e+06	2.63459e+06	1.71802e+06	1.12094e+06	2.75983e+06	865119	2338699	3.19877e+06	637676	1.87128e+06	1.43656e+06	2.51069e+06	1.8897e+06	1.12696e+06	977151	1.33327e+06	4.39649e+06	1.65089e+06	3.92462e+06	1.49932e+06	1.18418e+06	758181	1.28148e+06	1.23089e+06	1.88918e+06	2.53549e+06	673415	1.01633e+06	897149	2.5378e+06	870387	1.93639e+06
MW0110211	1	Tyr-Lys-Lys	Amino acid and Its metabolites	Small Peptide	C21H35N5O5	3	0.6663	-	T3_positive	2.62415e+06	2.182e+06	3.16363e+06	2.76741e+06	3.64384e+06	3.63658e+06	2.4305e+06	2.97187e+06	4.19028e+06	3.79281e+06	2.44106e+06	1.8629e+06	2.31976e+06	1.31022e+06	2.73717e+06	3.24461e+06	2.00709e+06	2.36704e+06	1.86935e+06	2.62004e+06	2.64383e+06	2.44287e+06	1.11947e+06	1.37946e+06	5.11029e+06	2.64021e+06	3.14223e+06	1.30926e+06	1.341e+06	1.3903e+06	1.48826e+06	2.22811e+06	1.79617e+06	2.06111e+06	851056	587061	1.19618e+06	3.07948e+06	2.25871e+06	3.07803e+06
MW0153696	1	Met-Tyr-Ala	Amino acid and Its metabolites	Small Peptide	C17H25N3O5S1	3	0.664	-	T3_positive	8.77742e+07	9.41245e+07	6.70124e+07	5.5002e+07	9.80194e+07	9.08396e+07	9.13755e+07	8.97712e+07	7.36857e+07	1.03364e+08	4.42047e+07	3.99831e+06	5.63777e+07	2.93183e+06	9.06562e+07	1.04855e+08	2.01166e+07	8.79823e+06	2.90162e+06	7.97733e+07	7.99872e+07	4.9489e+07	2.6019e+07	6.07212e+07	1.55438e+08	5.24693e+07	9.63487e+07	7.31297e+07	5.2082e+07	6.33162e+07	7.58053e+07	3.28715e+07	5.30432e+07	1.66204e+08	1.79496e+07	2.53607e+07	7.75859e+07	5.44948e+07	5.23394e+07	1.56733e+08
MW0059435	1	PE-NMe(18:1(11Z)/24:0)	GP	PE	C48H94NO8P	3	0.6629	-	T3_positive	3.43798e+06	4.07447e+06	1.87507e+06	422229	3.06483e+06	2.27047e+06	3.80898e+06	3.51669e+06	172855	3.34181e+06	1.31532e+06	1.4107e+06	2.09654e+06	1.3433e+06	2.02174e+06	1.64947e+06	1.66626e+06	1.6316e+06	2.06765e+06	1.46686e+06	5.16513e+06	2.31006e+06	2.62505e+06	5.05381e+06	1.6675e+06	1.97528e+06	2.14455e+06	7.75992e+06	5.68861e+06	2.69596e+06	155926	1.60576e+06	3.52075e+06	2.63373e+06	3.31004e+06	2.74636e+06	2.70233e+06	1.38619e+06	2.112e+06	1.04012e+06
MW0112421	1	3,4,5-Trihydroxy-6-(2-phenylacetyl)oxyoxane-2-carboxylic acid	Organic acid and Its derivatives	Organic acid and Its derivatives	C14H16O8	3	0.6627	-	T3_positive	1.80618e+06	2.12785e+06	1.20275e+06	1.23397e+06	1.06314e+06	1.73375e+06	1.82203e+06	1.61113e+06	1.55593e+06	1.38312e+06	1.06146e+06	719537	1.31331e+06	529754	1.11914e+06	1.55619e+06	1.16876e+06	995913	781345	1.28754e+06	1.25738e+06	1.22226e+06	950299	736288	1.82141e+06	1.22866e+06	2.185e+06	794343	758320	729501	857143	845830	1.06839e+06	1.07812e+06	392151	782759	1.15439e+06	893159	912729	1.15904e+06
MW0001302	1	1,2-Naphthoquinone	Benzene and substituted derivatives	Benzene and substituted derivatives	C10H6O2	3	0.6607	-	T3_positive	7.29254e+07	4.20068e+07	1.00943e+08	1.88707e+07	8.05838e+07	1.66897e+07	5.11897e+07	4.75492e+07	2.47711e+07	3.39354e+07	5.58801e+07	3.76377e+07	2.93353e+07	5.95016e+07	3.06294e+07	5.124e+07	7.11884e+07	4.68247e+07	2.5759e+07	2.27269e+07	5.18764e+07	7.2331e+07	7.96168e+07	9.48691e+07	3.27015e+07	4.56889e+07	6.54682e+07	2.96489e+07	2.94797e+07	5.43235e+07	6.36208e+07	4.76021e+07	2.14209e+07	2.6353e+07	2.70935e+07	1.54476e+07	1.97937e+07	4.76493e+07	3.96649e+07	2.17778e+07
MW0007290	1	Halofenozide	Benzene and substituted derivatives	Benzene and substituted derivatives	C18H19ClN2O2	3	0.6588	-	T3_positive	2.32361e+06	1.77986e+06	2.11288e+06	1.79875e+06	2.39547e+06	2.50007e+06	2.20678e+06	2.19579e+06	2.18775e+06	1.8753e+06	1.21515e+06	445488	1.49591e+06	413763	2.00523e+06	3.10493e+06	869393	367220	553773	2.79581e+06	2.05718e+06	1.33655e+06	730050	1.54341e+06	2.78023e+06	1.79023e+06	2.66187e+06	1.92754e+06	1.5379e+06	1.49835e+06	2.0676e+06	863590	983956	2.8979e+06	170955	626894	1.49046e+06	1.48042e+06	677719	3.14554e+06
MW0110054	1	Trp-Asn-Arg	Amino acid and Its metabolites	Small Peptide	C21H30N8O5	3	0.6571	-	T3_positive	1.928e+06	3.15629e+06	2.69792e+06	2.41798e+06	2.60611e+06	3.0287e+06	2.93729e+06	2.13635e+06	3.69106e+06	2.97256e+06	1.34037e+06	292427	1.90534e+06	155020	1.77885e+06	1.84482e+06	1.05149e+06	1.94403e+06	737077	1.27825e+06	2.13229e+06	2.15785e+06	1.16157e+06	2.37783e+06	4.92044e+06	2.26142e+06	3.43269e+06	2.38167e+06	1.50206e+06	1.87186e+06	2.02464e+06	1.61343e+06	3.96821e+06	2.75936e+06	692222	2.35099e+06	1.90544e+06	2.46179e+06	817823	2.34414e+06
MW0014133	1	3-Hydroxyundecanoyl carnitine	Organic acid and Its derivatives	Organic acid and Its derivatives	C18H35NO5	3	0.657	-	T3_positive	1.22235e+07	9.63782e+06	1.13504e+07	7.10822e+06	1.42253e+07	1.06466e+07	1.1963e+07	1.41859e+07	1.33798e+07	1.24824e+07	6.31419e+06	4.05585e+06	7.88925e+06	5.86438e+06	7.8144e+06	9.20702e+06	8.53836e+06	8.2232e+06	2.07533e+06	1.01407e+07	7.26899e+06	6.74214e+06	3.7527e+06	4.58757e+06	1.63363e+07	8.17368e+06	7.07676e+06	9.01687e+06	8.06591e+06	5.13529e+06	3.34487e+06	6.51827e+06	7.20736e+06	8.3571e+06	3.71678e+06	5.64248e+06	5.56934e+06	9.22989e+06	5.8239e+06	1.81204e+07
MW0146249	1	Asp-Pro-Val	Amino acid and Its metabolites	Small Peptide	C14H23N3O6	3	0.6542	-	T3_positive	280340	50905.5	2.80257e+06	4.98923e+06	1.12455e+06	1.01813e+07	1.50949e+06	937824	1.55676e+07	103696	43059.5	1.35009e+06	897145	1.52225e+06	227212	308710	811516	260697	1.56255e+06	206302	277947	1.80463e+06	2.1597e+06	127889	1.82372e+06	2.66835e+06	1.43185e+06	2.71177e+06	1.16595e+06	2.33673e+06	60883.3	75615.2	4.44093e+06	2.07755e+06	96847.5	1.93681e+07	341775	3.91071e+06	2.60957e+06	822287
MW0155997	1	Pro-Ser-Val	Amino acid and Its metabolites	Small Peptide	C13H23N3O5	3	0.6539	-	T3_positive	5.61772e+06	8.17242e+06	2.28363e+06	5.10398e+06	5.69354e+06	3.99725e+06	5.7333e+06	5.0704e+06	2.62436e+06	4.68053e+06	3.92155e+06	708238	8.02056e+06	2.37043e+06	5.43246e+06	4.12048e+06	2.17434e+06	2.89885e+06	2.14196e+06	1.45127e+06	7.2474e+06	5.81326e+06	4.31231e+06	7.9738e+06	4.33212e+06	4.50452e+06	5.09045e+06	8.1704e+06	1.02192e+07	8.31361e+06	2.91494e+06	5.22478e+06	5.24275e+06	1.76395e+06	2.28485e+06	3.07578e+06	7.16364e+06	5.31378e+06	3.21258e+06	521633
MW0111077	1	Histidinol	Amino acid and Its metabolites	Small Peptide	C6H11N3O	3	0.6474	-	T3_positive	1.56718e+07	3.31299e+07	8.53256e+06	3.98519e+06	1.17163e+07	2.71305e+06	1.64157e+07	2.38988e+07	2.62311e+06	2.43407e+07	6.95337e+06	1.47778e+07	1.15687e+07	1.40909e+06	1.2424e+07	2.06787e+07	1.25143e+07	8.68036e+06	2.53874e+06	5.6208e+06	7.48887e+06	1.40364e+07	9.1756e+06	3.70919e+06	3.62556e+07	4.33964e+06	1.23714e+07	6.45465e+06	6.23802e+06	8.77704e+06	4.73813e+06	4.07101e+06	1.64755e+07	1.00572e+07	4.96436e+06	2.40861e+07	2.59774e+07	706290	2.98463e+06	7.10961e+06
MW0115672	1	Chloral hydrate	Aldehyde,Ketones,Esters	Aldehydes	C2H3Cl3O2	3	0.6466	-	T3_positive	4.97045e+07	7.59555e+07	3.4145e+07	5.02027e+07	6.59741e+07	7.71601e+07	8.82927e+07	4.96217e+07	1.24448e+08	1.04938e+08	6.8722e+06	3.21682e+06	4.89197e+07	8.95988e+06	6.05513e+07	3.64144e+07	3.18541e+07	4.38113e+06	2.95275e+06	1.11827e+07	8.84491e+07	4.98577e+07	5.12918e+07	9.01835e+07	1.33278e+07	4.20435e+07	3.78022e+07	5.66605e+07	7.68389e+07	1.07943e+08	1.28599e+08	7.40803e+07	3.62203e+07	6.12628e+07	5.19474e+07	3.55055e+07	6.31782e+07	2.64547e+07	2.00909e+07	1.6608e+06
MW0057932	1	PC(P-18:0/20:4(5Z,8Z,11Z,14Z))	GP	PC-P	C46H84NO7P	3	0.6448	-	T3_positive	2.044e+06	4.67696e+06	5.2663e+06	6.2109e+06	7.10365e+06	1.9687e+07	7.83005e+06	5.32715e+06	2.02801e+07	9.01633e+06	1.64999e+06	732229	1.40559e+06	1.96751e+06	3.85772e+06	4.09386e+06	300917	658532	2.93676e+06	808986	5.3469e+06	2.78836e+06	844501	5.56337e+06	6.25212e+06	1.36063e+06	3.33653e+06	6.89848e+06	5.45448e+06	7.54552e+06	3.60331e+06	5.78591e+06	3.91662e+06	1.20163e+07	524578	5.84832e+06	8.3343e+06	5.12555e+06	3.45964e+06	8.37699e+06
MW0057202	1	PC(20:0/22:4(7Z,10Z,13Z,16Z))	GP	PC	C50H92NO8P	3	0.6424	-	T3_positive	9.63359e+06	4.84661e+06	7.68895e+06	1.13101e+07	1.13737e+07	9.09067e+06	1.01147e+07	1.26708e+07	9.27261e+06	1.27307e+07	6.55383e+06	4.86028e+06	8.05184e+06	3.64404e+06	8.84211e+06	8.11528e+06	4.11268e+06	1.98021e+06	3312940	4.45845e+06	8.60706e+06	7.34014e+06	4.64866e+06	1.0078e+07	5.43138e+06	6.15366e+06	5.68162e+06	1.073e+07	1.13885e+07	8.96946e+06	1.84592e+06	9.64375e+06	9.88511e+06	8.34213e+06	9.02807e+06	6.19925e+06	1.1362e+07	6.46149e+06	8.87536e+06	6.69095e+06
MW0119768	1	4-Quinolone-3-Carboxamide CB2 Ligand	Alcohol and amines	Amines	C26H34N2O3	3	0.6383	-	T3_positive	2.33056e+07	2.1205e+07	2.79898e+07	3.4754e+07	2.05449e+07	5.77883e+07	2.60024e+07	1.64366e+07	5.41319e+07	1.5624e+07	1.06101e+07	2.162e+07	3.77115e+07	1.94912e+07	3.41918e+07	3.04096e+07	2.84425e+07	1.33159e+07	3.42535e+07	2.05856e+07	2.54426e+07	1.55069e+07	8.14043e+06	1.83552e+07	2.48401e+07	1.69688e+07	2.5258e+07	2.03422e+07	2.07246e+07	2.09522e+07	1.7685e+07	1.23742e+07	1.246e+07	2.71131e+07	5.68198e+06	1.5903e+07	2.65172e+07	1.70909e+07	1.04948e+07	3.35238e+07
MW0062495	1	1-(9Z-octadecenoyl)-sn-glycero-3-phosphoserine	GP	PS	C24H46NO9P	3	0.6333	-	T3_positive	1.47708e+06	2.2839e+06	2.70356e+06	1.00257e+06	965103	986339	633635	892724	585728	127713	296287	1.59941e+06	925008	1.93845e+06	249815	636081	415539	499293	1.62815e+06	2.09402e+06	455857	535784	2.52427e+06	262417	66061.2	912431	2.16218e+06	94674.5	202671	205032	2.19842e+06	79105.9	1.04218e+06	365921	45556.3	66238.4	40427.9	117137	342339	483772
MW0108680	1	N-arachidonoyl tyrosine	Amino acid and Its metabolites	Amino acid derivatives	C29H41NO4	3	0.6284	-	T3_positive	8.60356e+06	1.25005e+07	9.27838e+06	7.61467e+06	1.08916e+07	1.06372e+07	1.14547e+07	9.00175e+06	1.16624e+07	2.44369e+07	6.49864e+06	7.79301e+06	2.16342e+06	2.36908e+06	2.07148e+07	2.21729e+07	1.43513e+07	1.30431e+07	4171947	1.61655e+07	5.92479e+06	7.62562e+06	2.64239e+06	6.17919e+06	1.64898e+07	9.31408e+06	9.83304e+06	7.58004e+06	3.97953e+06	5.47668e+06	4.29454e+06	1.53233e+07	9.7357e+06	2.43828e+06	8.02692e+06	1.14487e+07	1.84513e+06	7.39195e+06	7.53734e+06	1.30091e+07
MW0107986	1	Lyngbyatoxin	Heterocyclic compounds	Heterocyclic compounds	C27H39N3O2	3	0.6284	-	T3_positive	2.96255e+06	2.64035e+06	2.12844e+06	1.98396e+06	2.00738e+06	2.72873e+06	2.35494e+06	2.33103e+06	3.79597e+06	3.8669e+06	2.12744e+06	756391	1.88278e+06	1.36019e+06	1.99636e+06	2.681e+06	2.22513e+06	1.71615e+06	578496	1.82778e+06	2.17858e+06	2.55587e+06	1.36545e+06	456612	4.23026e+06	2.07831e+06	2.64145e+06	1.64528e+06	644945	1.36267e+06	1.05543e+06	1.28986e+06	1.81753e+06	2.45421e+06	986490	1.18267e+06	1.55697e+06	1.69799e+06	1.74271e+06	2.68193e+06
MW0058506	1	PE(20:2(11Z,14Z)/22:6(4Z,7Z,10Z,13Z,16Z,19Z))	GP	PE	C47H78NO8P	3	0.6068	-	T3_positive	1.97282e+07	2.26669e+07	3.58447e+07	4.94265e+07	2.44873e+07	1.30808e+08	3.01254e+07	1.36175e+07	1.29947e+08	2.48115e+07	1.31962e+07	1.54994e+07	1.58341e+07	1.74141e+07	1.67351e+07	1.85684e+07	2.61106e+07	1.08905e+07	7.95515e+06	1.56393e+07	38891164	3.04901e+07	6.40948e+06	1.31572e+07	2.95502e+07	1.69566e+07	3.67348e+07	2.06142e+07	2.07945e+07	1.25515e+07	2.58848e+07	2.05053e+07	2.5357e+07	5.48144e+07	3.08634e+06	2.13229e+07	1.55834e+07	2.80729e+07	9.77073e+06	2.82951e+07
MW0106502	1	Benzyl n-[(2s)-4-methyl-1-[[(2r)-4-methyl-1-[[(2s)-4-methyl-1-oxopentan-2-yl]amino]-1-oxopentan-2-yl]amino]-1-oxopentan-2-yl]carbamate	Amino acid and Its metabolites	Amino acid derivatives	C26H41N3O5	3	0.6048	-	T3_positive	2.20341e+06	2.94449e+06	2.25968e+06	3.76896e+06	2.97818e+06	5.4328e+06	4.73351e+06	4.03385e+06	6.4269e+06	3.90688e+06	3.55631e+06	1.82821e+06	2.95777e+06	1.54994e+06	3.86078e+06	5.58265e+06	3.37382e+06	3.60576e+06	1.26008e+06	4.32607e+06	1.59372e+06	3.55415e+06	1.54348e+06	909270	8.40818e+06	2.25723e+06	5.18719e+06	2.39448e+06	1.655e+06	1.16204e+06	1.0279e+06	2.79372e+06	2.76329e+06	2.83099e+06	1.18817e+06	1.25375e+06	2.08294e+06	3.04927e+06	3.33476e+06	4241667
MW0009571	1	Propyzamide	Benzene and substituted derivatives	Benzene and substituted derivatives	C12H11Cl2NO	3	0.603	-	T3_positive	1.32251e+07	7.34107e+06	2.99326e+07	7.55256e+06	3.80538e+07	5.62345e+06	3.30929e+07	2.72819e+07	7.36829e+06	2.85697e+07	5.91291e+06	3.96634e+07	6.52794e+06	4.92978e+06	1.14847e+06	4.84775e+06	3.20788e+07	4.05688e+07	7.22129e+06	4.50919e+06	2.95383e+07	1.65073e+07	2.78515e+07	4.10408e+07	1.92764e+07	4.32141e+07	4.42216e+06	2.56829e+06	2.3275e+07	2.30228e+06	2.40593e+07	3.19435e+06	3.47931e+06	3.16326e+06	2.03809e+06	2.01351e+07	1.4334e+06	5.0581e+06	2.54726e+06	1.78687e+06
MW0158906	1	Val-Arg-Val	Amino acid and Its metabolites	Small Peptide	C16H32N6O4	3	0.603	-	T3_positive	7.66054e+06	8.41469e+06	5.93589e+06	6.64181e+06	1.23264e+07	8.61689e+06	1.08827e+07	9.96732e+06	1.1653e+07	9.17332e+06	7.75506e+06	4.5433e+06	7.09752e+06	5.44565e+06	6.04728e+06	8.3006e+06	5.64328e+06	6.00769e+06	3.85389e+06	7.08852e+06	6.96007e+06	6.52856e+06	2.54882e+06	2.23708e+06	1.10361e+07	7.96346e+06	5.85527e+06	6.48287e+06	3.35472e+06	2.66395e+06	2.14167e+06	3.34617e+06	5.45092e+06	6.12643e+06	2.31062e+06	2.6045e+06	4.48498e+06	4.7426e+06	4.64362e+06	7.65744e+06
MW0143189	1	15-cis-4,4'-Diapophytoene	Others	Hydrocarbon derivatives	C30H48	3	0.6018	-	T3_positive	6.82028e+06	8.15374e+06	1.98407e+07	3.20557e+06	5.33682e+06	6.43544e+06	1.8917e+07	1.49953e+07	1.01891e+07	1.125e+07	9.62358e+06	1.66328e+06	3.42544e+06	680624	1.52198e+07	9.16912e+06	4.46052e+06	1.71045e+06	1.95581e+06	4.31373e+06	3.66182e+06	1.21355e+07	2.75049e+06	6.15277e+06	3.66406e+06	7.01711e+06	1.16851e+07	7.33833e+06	1.26615e+07	8.13022e+06	2.42052e+06	1.5825e+06	1.17574e+06	5.0213e+06	732122	1.01503e+07	2.25542e+06	841298	2.61511e+06	6.2691e+06
MW0060606	1	PE-NMe2(20:3(5Z,8Z,11Z)/20:3(5Z,8Z,11Z))	GP	PE	C47H82NO8P	3	0.5897	-	T3_positive	3.37913e+06	6.37838e+06	2.13091e+06	1.00609e+06	3.45295e+06	2.77936e+06	4.77211e+06	5.56506e+06	3.14109e+06	6.46055e+06	2.09566e+06	2.8622e+06	3.37899e+06	1.48359e+06	4.49786e+06	6.62901e+06	4.7028e+06	726320	111560	4.65595e+06	3.89819e+06	2.19385e+06	921114	1.9857e+06	1.3555e+07	1.77031e+06	2.80734e+06	1.99448e+06	839399	850039	861990	3.18092e+06	3.73868e+06	1.44707e+06	592673	655165	508989	1.68038e+06	1.19907e+06	1.54959e+06
MW0105665	1	Arg-Leu-Lys	Amino acid and Its metabolites	Small Peptide	C18H37N7O4	3	0.5828	-	T3_positive	2.49394e+06	3.01537e+06	2.72513e+06	1.55075e+06	4.5981e+06	1.76971e+06	2.74119e+06	2.03218e+06	1.41533e+06	2.27419e+06	1.38318e+06	710798	892909	1.11534e+06	1.26235e+06	3.35666e+06	2.67992e+06	980974	987989	1.21763e+06	1.43853e+06	2.45522e+06	2.24298e+06	2.25606e+06	3.89756e+06	1.72209e+06	1.48765e+06	1.40953e+06	1.80985e+06	1.84797e+06	3759542	1.20837e+06	772708	2.50182e+06	1.73144e+06	2.77315e+06	2.10834e+06	2.69663e+06	1.33845e+06	4.6868e+06
MW0164943	1	(2S)-2-azaniumyl-3-phosphonooxypropanoate	Others	Others	C3H8NO6P	3	0.5737	-	T3_positive	934391	1.616e+06	163834	2.15003e+06	1.06837e+06	2.02303e+06	557799	890294	764695	559767	321667	224137	888122	614312	684407	754796	177036	137956	616118	710406	711288	1.26996e+06	778870	2.71164e+06	868288	111450	1.10871e+06	1.4858e+06	791305	1.697e+06	214339	846555	85885	879665	145529	575315	393264	328110	315348	588193
MW0109073	1	isovaleryl-Val-Val-Sta(3xi,4xi)-Ala-Sta(3xi,4xi)-OH	Amino acid and Its metabolites	Amino acid derivatives	C34H63N5O9	3	0.5703	-	T3_positive	809818	7084.8	7234.07	7368.98	397313	759092	7118.49	8019.12	7257.82	7118.77	7936.36	7262.1	8218.51	7717.38	7387.45	7986.23	7662.26	7286.69	7496.02	8321.89	7320.4	8012.23	190585	494800	411791	7262.29	310682	7260.14	102909	7262.12	36531.9	523100	56142.5	59141.8	7262.64	7264.6	7264.6	7264.56	7265.18	7264.6
MW0054494	1	LPA(20:2(11Z,14Z)/0:0)	GP	LPA	C23H43O7P	3	0.5697	-	T3_positive	5.73578e+06	4.99597e+06	4.34106e+06	1.25474e+06	2.01529e+06	3.2493e+06	9.92402e+06	4.07441e+06	1.37291e+06	3.43259e+06	2.92633e+06	2.23559e+06	5.0011e+06	2.09203e+06	2.39951e+06	913652	2.91922e+06	878187	2.86134e+06	1.12822e+06	4.64045e+06	1.54127e+06	3.13023e+06	382433	1.39416e+06	4.30077e+06	3.22706e+06	940991	1.16331e+06	1.99839e+06	120514	547236	1.16284e+06	330060	833235	2.2121e+06	485484	1.53492e+06	758474	188097
MW0052610	1	(1R,2R,5R,10R,14R,16R,17S,18R,21S)-17,18-dihydroxy-2,5-dimethyl-8-propan-2-yl-15,20,22-trioxapentacyclo[12.8.0.02,10.05,9.016,21]docosa-8,12-diene-13-carbaldehyde	Heterocyclic compounds	Heterocyclic compounds	C25H36O6	3	0.5689	-	T3_positive	5.10733e+06	4.09418e+06	8.3453e+06	4.35463e+06	4.17592e+06	5.05188e+06	5.83377e+06	1.20913e+07	2.25777e+07	4.91324e+06	4.72032e+06	2.35281e+06	3.88865e+06	5.04792e+06	5.29253e+06	4.77725e+06	6.55846e+06	4.98717e+06	601792	8.25849e+06	4.28125e+06	4.05429e+06	3.24578e+06	2.79842e+06	9.69169e+06	1.39109e+07	6.09087e+06	3.27759e+06	2.67851e+06	4.5777e+06	1.82082e+06	2.57967e+06	3.98103e+06	4.81612e+06	1.62001e+06	2.30094e+06	3.16948e+06	3.12156e+06	3.21207e+06	1.10825e+07
MW0151638	1	Ile-Val-Ala	Amino acid and Its metabolites	Small Peptide	C14H27N3O4	3	0.5438	-	T3_positive	4.46587e+06	6.41135e+06	2.17678e+06	2.10306e+06	4.98364e+06	343181	4765664	4.91454e+06	932094	7.78258e+06	2.05464e+06	1.8005e+06	3.5553e+06	806329	3.84335e+06	9.66498e+06	4.56761e+06	3.23995e+06	4.72003e+06	4.03792e+06	9.12562e+06	3.32167e+06	1.72666e+06	2.68358e+06	7.90629e+06	2.18118e+06	2.01538e+06	1.45394e+06	1.44903e+06	6.34186e+06	497705	4.01714e+06	3.56752e+06	2077903	2.46193e+06	1.61301e+06	1.35544e+06	896455	592355	1.31271e+06
MW0011736	1	11-Ketorockogenin acetate	Aldehyde,Ketones,Esters	Esters	C31H46O7	3	0.5333	-	T3_positive	1.82365e+06	3.08657e+06	7.93862e+06	6.32757e+06	3.89142e+06	5.28378e+06	2.73113e+06	1.99955e+06	1.15081e+07	3.88674e+06	2.17474e+06	1.12567e+06	3.19104e+06	2.34847e+06	810098	624562	538842	3.66952e+06	2.65774e+06	105496	2.87141e+06	3.46416e+06	4.42259e+06	4.55304e+06	1.54136e+06	1.13888e+06	2.55266e+06	5.22468e+06	5.03315e+06	4.45345e+06	3.57997e+06	4.41388e+06	3.16962e+06	2.96745e+06	5.5423e+06	3.82264e+06	3.27282e+06	4.02243e+06	2.37772e+06	1.09724e+06
MW0163101	1	2-Azaniumyl-5-oxopentanoate	Others	Others	C5H9NO3	3	0.9382	-	T3_positive	5.66056e+06	5.56519e+06	5.32516e+06	1.17921e+07	7.13831e+06	8.88144e+06	6.01951e+06	4.44494e+06	8.82902e+06	7.8093e+06	3.15793e+06	3.6412e+06	4.99202e+06	4.24061e+06	4.86093e+06	4.21219e+06	3.94124e+06	3.48368e+06	6.0679e+06	5.02612e+06	332682	6.21976e+06	7.43185e+06	5.60774e+06	9.15233e+06	7.75954e+06	5.1223e+06	5.74372e+06	4.99568e+06	6.60277e+06	7.43529e+06	3.48073e+06	7277295	6.19415e+06	6.93469e+06	4.98987e+06	3.02967e+06	1.0372e+07	4.49584e+06	8.85625e+06
MW0164260	1	(2S)-2-ammonio-5-oxopentanoate	Others	Others	C5H9NO3	3	0.8957	-	T3_positive	4.1134e+06	6.33685e+06	6.71851e+06	7.55541e+06	8.61521e+06	5.04544e+06	8.61958e+06	6.48119e+06	6.12821e+06	1.08739e+07	3.53742e+06	243842	8.35222e+06	728123	8.22661e+06	5.03268e+06	1.39675e+06	2.40701e+06	808532	9.55258e+06	5.01017e+06	3.92231e+06	4.47249e+06	4.43586e+06	5.61178e+06	1.46142e+07	4.89083e+06	8.53283e+06	5.36924e+06	5.42824e+06	5.01545e+06	5.01523e+06	8.30782e+06	6.88799e+06	5.15013e+06	6.88355e+06	9.27484e+06	9.09507e+06	6.46739e+06	4.06609e+06
MW0145850	1	Asn-Phe-Ala-Arg	Amino acid and Its metabolites	Small Peptide	C22H34N8O6	3	0.8802	-	T3_positive	5.15575e+06	8.06092e+06	5.3015e+06	1.02296e+07	8.99759e+06	6.19534e+06	7.90914e+06	1.02451e+07	1.05061e+07	8.95566e+06	6.89634e+06	7.61212e+06	8.30253e+06	4.97736e+06	8.26725e+06	5.91136e+06	6.05033e+06	4.9477e+06	5.91461e+06	6.36794e+06	6.54538e+06	5.48924e+06	4.99191e+06	6.4495e+06	8.07781e+06	5.16926e+06	7.26227e+06	5.89479e+06	6.2396e+06	6.9892e+06	6.32739e+06	4.96987e+06	7.78494e+06	3.91744e+06	6.91825e+06	5.79513e+06	5.47163e+06	6.47468e+06	6.79776e+06	6.0137e+06
MW0069063	1	TG(15:0/16:0/16:1(9Z))	GL	TG	C50H94O6	3	0.8781	-	T3_positive	1.04935e+06	1.15902e+06	4.10298e+06	1.09106e+06	1.95705e+06	2.17069e+06	1.66939e+06	1.871e+06	3.22297e+06	716313	1.71868e+06	1.34027e+06	2.66865e+06	1.90299e+06	1.36541e+06	1.27065e+06	2.15603e+06	1.90351e+06	1.39386e+06	1.62197e+06	1.05025e+06	1.12638e+06	867576	831797	710440	802846	1.60105e+06	746040	222543	678450	153894	333189	152515	104195	775128	953051	776178	610217	493650	522863
MW0051118	1	DG(22:6(4Z,7Z,10Z,13Z,16Z,19Z)/22:2(13Z,16Z)/0:0)	GL	DG	C47H76O5	3	0.8619	-	T3_positive	5.19794e+06	1.13533e+07	6.8909e+06	7.30786e+06	1.26297e+07	5.93129e+06	1.3422e+07	1.08641e+07	6.06256e+06	1.23112e+07	2.48017e+06	221889	1.7847e+06	662769	4.2749e+06	8.32781e+06	1.93682e+06	176086	2.52619e+06	589740	7.60867e+06	3.53767e+06	2.45276e+06	8.49969e+06	1.23612e+07	1.56945e+06	4.97538e+06	7.84252e+06	7.09868e+06	1.25883e+07	1.22414e+06	6.65287e+06	7.30275e+06	4.82715e+06	4.86933e+06	743992	7.04807e+06	1.1338e+06	3.14982e+06	637816
MW0069910	1	TG(15:0/22:6(4Z,7Z,10Z,13Z,16Z,19Z)/18:3(6Z,9Z,12Z))	GL	TG	C58H94O6	3	0.8519	-	T3_positive	122088	339322	228649	510138	234327	183829	243094	324461	181492	78751.3	694164	159896	249512	160874	133149	126595	225443	151517	114184	130574	132158	139390	161258	189766	116950	209173	123624	90698.3	415669	101488	124323	89868.2	15100.6	122969	25199.3	87673.2	131682	115104	18698.3	77620.8
MW0051117	1	DG(22:6(4Z,7Z,10Z,13Z,16Z,19Z)/22:1(13Z)/0:0)	GL	DG	C47H78O5	3	0.8437	-	T3_positive	1.60084e+08	2.23349e+08	1.48126e+08	1.57197e+08	1.77055e+08	1.3146e+08	1.56061e+08	1.58215e+08	8.85938e+07	1.68153e+08	4.79648e+07	1.34972e+07	4.90678e+07	8.83513e+06	5.82606e+07	1.39542e+08	1.24585e+07	3.90381e+06	2.96506e+07	1.54773e+07	8.74932e+07	4.98427e+07	6.98664e+07	8.48296e+07	1.32124e+08	2.92117e+07	6.31857e+07	8.49353e+07	7.11971e+07	1.37413e+08	1.24975e+06	7.32953e+07	8.43847e+07	5.9792e+07	4.76113e+07	1.42788e+07	8.06826e+07	1.90757e+07	3.85075e+07	3.29307e+07
MW0152400	1	Leu-Leu-Leu-Pro-Gly	Amino acid and Its metabolites	Small Peptide	C25H45N5O6	3	0.8407	-	T3_positive	7.83253e+06	6.85516e+06	1.46989e+06	241532	1.11701e+07	158242	7.14253e+06	6.17288e+06	2.31198e+06	3.93131e+06	3.8218e+06	1.75828e+06	2.87608e+06	702359	3.47844e+06	5.21102e+06	982395	2.09935e+06	2.00672e+06	1.58202e+06	3.75708e+06	478111	2.83494e+06	7.85025e+06	5.90162e+06	3.24116e+06	3.80474e+06	6.05508e+06	6.3652e+06	4.75009e+06	4.84953e+06	3.2055e+06	2.8213e+06	3.81781e+06	3.87539e+06	2.34863e+06	3.82572e+06	3.4389e+06	1.53136e+06	4.03099e+06
MW0155702	1	Pregnan-20-one,17-(acetyloxy)-3-hydroxy-6-methyl-,(3b,5b,6a)-	Hormones and hormone related compounds	Hormones and hormone related compounds	C24H38O4	3	0.7865	-	T3_positive	2.47651e+07	1.08908e+08	2.48056e+07	2.53209e+06	4.71778e+07	1.28064e+07	3.36057e+07	6.23581e+07	6.59336e+06	9.25125e+07	1.35555e+07	2.43875e+06	2.42975e+07	2.01189e+06	2.81834e+07	12547646	1.23755e+07	1.07217e+06	6.3812e+06	8.06103e+06	4.31512e+07	8.04132e+06	3.18369e+07	2.77556e+07	5.59119e+07	5.94204e+06	4.47568e+07	1.27122e+07	7.38595e+06	2.7718e+07	3.44426e+06	4.10506e+07	5.30178e+07	1.54273e+07	7.09005e+06	2.18884e+06	3.6107e+07	4.59319e+06	1.55447e+07	1.27303e+07
MW0147962	1	Cymathere lactone	Amino acid and Its metabolites	Small Peptide	C18H26O3	3	0.7611	-	T3_positive	1.40585e+07	1.15144e+07	1.38097e+07	1.03802e+07	1.14276e+07	1.44814e+07	1.6511e+07	1.31081e+07	1.62192e+07	1.83394e+07	1.19168e+07	5.71426e+06	1.01422e+07	8.40147e+06	1.30804e+07	1.09037e+07	6.53483e+06	7.59649e+06	7.9286e+06	1.01596e+07	1.07152e+07	1.10221e+07	4.8997e+06	9.17781e+06	2.80317e+07	7.81814e+06	1.20601e+07	1.05581e+07	9.35006e+06	1.20182e+07	7.92076e+06	1.02541e+07	1.66563e+07	1.86404e+07	5.62615e+06	1.51557e+07	1.33842e+07	1.3034e+07	1.18577e+07	1.83264e+07
MW0122340	1	7-[3-(Dimethylamino)propoxy]-6-Methoxy-2-(4-Methyl-1,4-Diazepan-1-Yl)-N-(1-Methylpiperidin-4-Yl)quinazolin-4-Amine	Heterocyclic compounds	Heterocyclic compounds	C26H43N7O2	3	0.7559	-	T3_positive	2.7694e+07	1.84418e+07	2.99446e+07	3.85999e+07	2.54487e+07	4.5909e+07	1.13784e+07	4.06803e+07	3.82888e+07	6.88411e+06	3.09462e+07	1.27429e+07	2.62268e+07	2.42813e+07	1.24119e+07	5.72041e+06	1.11072e+07	1.02032e+07	2.38661e+07	2.9123e+07	2.69039e+07	2.20092e+07	2.40603e+07	2.58904e+07	8.94412e+06	2.22843e+07	2.43852e+07	1.61269e+07	9.38634e+06	8.78632e+06	1.11822e+07	1.19792e+07	7.27135e+06	2.8296e+07	1.83357e+07	2.10809e+07	1.73644e+07	3.02406e+07	1.23008e+07	1.24284e+07
MW0155262	1	Phe-Leu-Val-Gly-Gly	Amino acid and Its metabolites	Small Peptide	C24H37N5O6	3	0.7493	-	T3_positive	1.10495e+06	1.39427e+06	1.12799e+06	1.40885e+06	1.08704e+06	1.8068e+06	1.36724e+06	799636	1.09009e+06	1.92937e+06	526382	369797	1.07168e+06	453044	902889	488891	1.02519e+06	448238	669721	1.33705e+06	1.44091e+06	965783	1.15968e+06	1.26699e+06	2.7211e+06	1.32596e+06	1.78622e+06	1.04452e+06	936403	445567	947382	547391	1.22759e+06	1.80744e+06	932999	775956	1.00651e+06	1.56006e+06	797383	1.19571e+06
MW0144705	1	Ala-Pro-Ala-Pro-Lys	Amino acid and Its metabolites	Small Peptide	C22H38N6O6	3	0.7463	-	T3_positive	2.6058e+06	3.18847e+06	2.998e+06	1.1979e+06	2.04926e+06	3.5571e+06	2.61947e+06	1.80154e+06	2.48624e+06	1.06778e+06	940624	772442	996201	512381	1.94653e+06	2.51946e+06	1.37486e+06	593637	975423	1.28509e+06	1.56207e+06	1.04457e+06	529486	1.05004e+06	4.43586e+06	1.3381e+06	2.34157e+06	1.67019e+06	1.43718e+06	806010	733216	1.15696e+06	1.55489e+06	2.77707e+06	890191	2.05049e+06	184210	1.96795e+06	1.43939e+06	543074
MW0145390	1	Arg-Ile-Glu-Asp	Amino acid and Its metabolites	Small Peptide	C21H37N7O9	3	0.7376	-	T3_positive	2.03326e+06	4.0398e+06	3.33323e+06	2.54844e+06	2.6106e+06	4.44482e+06	3.74435e+06	3.45743e+06	3.22864e+06	3.67759e+06	4.04117e+06	377068	2.68689e+06	774680	4.7632e+06	4.77261e+06	2.78498e+06	2.7051e+06	427863	3.44643e+06	2.95732e+06	3.16943e+06	1.75376e+06	1.19903e+06	7.72242e+06	2.90649e+06	4.3414e+06	1.313e+06	1.21733e+06	1.45813e+06	1.51016e+06	1.97222e+06	2.31864e+06	3.52211e+06	91796.5	1.62095e+06	2.0139e+06	2.72437e+06	1.60312e+06	3.27412e+06
MW0152342	1	Leu-Gly-Gly-His-Leu	Amino acid and Its metabolites	Small Peptide	C22H37N7O6	3	0.7251	-	T3_positive	1.7859e+06	816363	1.14903e+06	779489	1.28138e+06	51924.6	3.04219e+06	2.08441e+06	4.33533e+06	4.68068e+06	135826	2.13697e+06	117793	1.60264e+06	43064.6	1.58955e+06	91387.9	3.28391e+06	1.80392e+06	575644	1.22251e+06	231804	1.7291e+06	1.12212e+06	1.74698e+06	74127.6	594110	2.71388e+06	2.21558e+06	5.03538e+06	608626	769930	1.63485e+06	83039.9	286116	165283	2.84393e+06	470871	45806	239408
MW0082986	1	TG(21:0/i-12:0/a-13:0)[rac]	GL	TG	C49H94O6	3	0.7236	-	T3_positive	1.56203e+06	2.24472e+06	2.00632e+06	2.63146e+06	4.54167e+06	4.65722e+06	2.41074e+06	2.01051e+06	5.70969e+06	2.16539e+06	3.4262e+06	1.14729e+06	1.61774e+06	2.84281e+06	1.94456e+06	2.82432e+06	3.73384e+06	2.23557e+06	2.55589e+06	1.08676e+06	1.97241e+06	1.4574e+06	2.62846e+06	2.38735e+06	5.19813e+06	2.33316e+06	2.35091e+06	2.37985e+06	1.29931e+06	2.76422e+06	2.46815e+06	1.25822e+06	1.19221e+06	1.57973e+06	857237	6.36664e+06	4.01818e+06	1.19783e+06	3.63195e+06	367363
MW0155807	1	Pro-Asp-Asp	Amino acid and Its metabolites	Small Peptide	C13H19N3O8	3	0.7229	-	T3_positive	6.22586e+06	8.17143e+06	6.70603e+06	4.75376e+06	6.70649e+06	6.38648e+06	6.7739e+06	7.49195e+06	5.89484e+06	7.84734e+06	5.33207e+06	1.69649e+06	5.36671e+06	2.87499e+06	9.03808e+06	7.17423e+06	4.19215e+06	4.39104e+06	3.01912e+06	5.21276e+06	6.08142e+06	6.99631e+06	3.95209e+06	5.30188e+06	1.03426e+07	5.28143e+06	8.07041e+06	4.60759e+06	3.74774e+06	4.15559e+06	6.9937e+06	5.97707e+06	6.26882e+06	8.66446e+06	4.68788e+06	4.8181e+06	5.20167e+06	7.741e+06	3.88079e+06	7.06061e+06
MW0100951	1	TG(i-21:0/i-14:0/i-15:0)	GL	TG	C53H102O6	3	0.717	-	T3_positive	5.8323e+06	7.90374e+06	2.05525e+07	1.90692e+07	1.1883e+07	2.38762e+07	4.87518e+06	5.53133e+06	8.7195e+06	3.65232e+06	3.86971e+06	1.1511e+07	8.33046e+06	1.35166e+07	1.97824e+06	1.54648e+06	729099	4.35208e+06	1.41158e+07	590445	5.6881e+06	5.16065e+06	1.32236e+07	3.39528e+06	1.57411e+06	3.73903e+06	7.89558e+06	3.92574e+06	5.14905e+06	2.22227e+06	2.06411e+06	3.71598e+06	591073	4.12831e+06	3.02491e+06	3.3614e+06	4.10447e+06	3.93071e+06	848959	2.0617e+06
MW0159054	1	Val-Leu-Ala-Leu-Leu	Amino acid and Its metabolites	Small Peptide	C26H49N5O6	3	0.7124	-	T3_positive	1.90283e+06	4.18148e+06	3.74661e+06	2.38542e+06	1.86031e+06	1.94876e+06	2.47401e+06	1.09528e+06	3.89903e+06	2.80059e+06	2.31332e+06	596512	1.74343e+06	380586	5.28719e+06	3.80348e+06	4.57483e+06	857653	1.2e+06	6.93884e+06	2.10077e+06	3.20633e+06	1.27467e+06	940900	3.71664e+06	1.10064e+06	1.85802e+06	849636	1.26283e+06	576098	2.04994e+06	288213	2.26963e+06	1.3876e+06	102980	408669	214616	2.522e+06	186465	136055
MW0151493	1	Ile-Leu-Leu-Gly-Ala	Amino acid and Its metabolites	Small Peptide	C23H43N5O6	3	0.6914	-	T3_positive	576626	3319200	1.33615e+06	240593	1.18563e+06	130490	2.95867e+06	105054	220692	2.00811e+06	528542	62025	131611	67812.9	593389	144442	149341	73912.9	191546	851191	969587	1.75882e+06	1.28412e+06	2.32034e+06	5.09645e+06	625507	4.86577e+06	932580	358368	1381880	90421.4	278190	771017	399669	828269	851431	407340	772769	749675	405323
MW0049111	1	(1S,3S,4S,6S,7S,8R,11S,12S,14S,15R,16R)-15-[(2S)-2,5-dihydroxy-5-(hydroxymethyl)-6-methylheptan-2-yl]-4,6,14-trihydroxy-7,12,16-trimethylpentacyclo[9.7.0.01,3.03,8.012,16]octadecane-7-carboxylic acid	Organic acid and Its derivatives	Sulfonic acids	C31H52O8	3	0.6821	-	T3_positive	2.19155e+06	3.59943e+06	1.99575e+06	2.20881e+06	1.63967e+06	1.52583e+06	3.21434e+06	1.95152e+06	1.29697e+06	2.51747e+06	595784	567431	868355	379698	2.39898e+06	4.15388e+06	1.48967e+06	570978	700209	2.18895e+06	971288	818330	647759	1.41762e+06	3.2674e+06	1.84895e+06	2.35561e+06	688218	488082	99281.5	453043	360506	334269	781435	70747.2	613304	1.17462e+06	487310	806840	492026
MW0111772	1	19alpha-19-Hydroxy-3,11-dioxo-12-ursen-28-oic acid	Aldehyde,Ketones,Esters	Ketones	C29H42O5	3	0.6792	-	T3_positive	1.64871e+06	2.57145e+06	1.75643e+06	1.8402e+06	1.49592e+06	3.39302e+06	2.61198e+06	1.89774e+06	5.2754e+06	3.85749e+06	807335	961655	1.94304e+06	414469	1.45552e+06	1.56895e+06	4.63993e+06	1.66693e+06	1.07443e+06	3.90873e+06	2.17448e+06	1.27419e+06	640568	1.74767e+06	6.00178e+06	3.55728e+06	6.33633e+06	569096	1.34283e+06	903180	600751	976965	972628	1.77328e+06	436939	628952	1.41105e+06	745878	900817	3.18894e+06
MW0157709	1	Thr-Leu-Pro-Pro-Gly	Amino acid and Its metabolites	Small Peptide	C22H37N5O7	3	0.6763	-	T3_positive	1.29558e+06	443222	817538	688440	547103	2.40312e+06	506483	891308	1.04163e+06	444643	729139	146326	307785	938268	228968	216535	395780	1.09584e+06	279551	2.30775e+06	690902	2.4355e+06	190540	474329	59179.7	617268	242031	357189	129004	1.37047e+06	443968	113832	124476	80571.7	93138.9	268645	416155	255344	485711	210415
MW0163754	1	(2S,3S)-2-azaniumyl-4-fluoro-3-hydroxybutanoate	Organic acid and Its derivatives	Organic acid and Its derivatives	C4H8FNO3	3	0.6645	-	T3_positive	4.67385e+06	5.22952e+06	2.03525e+06	4.87985e+06	5.35735e+06	4.90684e+06	1.19654e+07	6.43128e+06	7.23617e+06	7.30408e+06	3.55479e+06	5.89602e+06	4.57421e+06	2.94299e+06	6.1026e+06	5.20906e+06	3.67061e+06	2.82578e+06	1.94816e+06	1.53431e+06	5.01254e+06	5.56617e+06	588401	5.66327e+06	592005	4.83505e+06	7.44651e+06	5.00963e+06	1.6214e+06	1.5821e+06	8.27023e+06	6.44039e+06	4.82503e+06	6.90238e+06	1.57325e+06	5.01359e+06	2.82517e+06	7.29704e+06	567654	1.10828e+06
MW0153022	1	Lys-Ile-Val-Lys	Amino acid and Its metabolites	Small Peptide	C23H46N6O5	3	0.6534	-	T3_positive	8.84796e+06	9.91339e+06	7.90195e+06	8.77057e+06	8.71739e+06	9.98152e+06	9.56669e+06	9.33167e+06	1.24781e+07	7.68713e+06	7.87525e+06	2.57829e+06	7.75835e+06	4.76729e+06	9.148e+06	1.02682e+07	6.56687e+06	7.13189e+06	1.20305e+06	8.11838e+06	7.647e+06	7.90895e+06	4.92343e+06	3.84629e+06	1.5102e+07	8.85079e+06	1.21306e+07	5.01914e+06	3.99218e+06	3.8552e+06	2.52918e+06	4.3334e+06	5.8772e+06	6.1223e+06	2.15677e+06	4.35952e+06	4.85636e+06	6.21648e+06	4.9505e+06	9.66367e+06
MW0154299	1	N-Arachidonoyl-3-hydroxy-Aminobutyric Acid	Amino acid and Its metabolites	Amino acid derivatives	C24H39NO4	3	0.6446	-	T3_positive	5.30302e+06	8.09098e+06	3.66726e+06	3.10748e+06	1.32778e+06	795141	4.28795e+06	3.92132e+06	1.84922e+06	3.87261e+06	1.19332e+06	1.15318e+06	1.81722e+06	635253	3.78769e+06	1.27404e+07	2.72701e+06	2.17743e+06	1.3483e+06	2.10038e+06	2.05374e+06	1.32672e+06	3.23205e+06	818045	5.33664e+06	6.03998e+06	3.96544e+06	2.77237e+06	1.404e+06	290121	1.67809e+06	2.2588e+06	2.97422e+06	2.58961e+06	933562	162371	710909	2.02359e+06	1.15237e+06	2.62868e+06
MW0011173	1	(3beta,17alpha,23S)-17,23-Epoxy-3,28,29-trihydroxy-27-norlanost-8-en-24-one	Aldehyde,Ketones,Esters	Ketones	C29H46O5	3	0.6374	-	T3_positive	9.79475e+06	1.10526e+07	6.51192e+06	5.94982e+06	1.06071e+07	8.64675e+06	8.83819e+06	1.03662e+07	1.00613e+07	9.79837e+06	7.68482e+06	7.2192e+06	7.44668e+06	4.20087e+06	7.99604e+06	7.10824e+06	5.16059e+06	6.77121e+06	1.79967e+06	7.16121e+06	6.93703e+06	6.89245e+06	4.13703e+06	3.46925e+06	1.21138e+07	5.96561e+06	7.69557e+06	4.48801e+06	3.35563e+06	3.81978e+06	2.96047e+06	3377800	4.38048e+06	8.3381e+06	2.15489e+06	3.03949e+06	4.54663e+06	5.31994e+06	4.76643e+06	8.49306e+06
MW0141631	1	17-phenyl trinor PGF2 cyclohexyl amide	Hormones and hormone related compounds	Hormones and hormone related compounds	C29H43NO4	3	0.6372	-	T3_positive	1.92861e+06	5.80459e+06	5.43542e+06	5.29565e+06	4.44638e+06	1.04619e+07	1.75381e+06	873879	3882556	2.49264e+06	4.8164e+06	3.5171e+06	6.26908e+06	4.30617e+06	2.31655e+06	1.26588e+06	5.22968e+06	6.23127e+06	4.48058e+06	2.204e+06	6.51893e+06	5.84021e+06	7.77726e+06	1.97996e+06	1.95989e+06	5.71213e+06	6.5143e+06	1.93525e+06	1.83116e+06	1.08365e+06	3.15525e+06	2.32609e+06	743290	9.55586e+06	1.61328e+06	4.13549e+06	2.43616e+06	2.10098e+06	1.76205e+06	2.45181e+06
MW0157863	1	Thr-Val-Ile-Thr-Gly	Amino acid and Its metabolites	Small Peptide	C21H39N5O8	3	0.5849	-	T3_positive	7.16048e+06	6.50297e+06	4.38758e+06	3.94081e+06	5.85505e+06	3.28433e+06	3.99285e+06	1.01394e+07	2.58057e+06	4.75755e+06	4.2486e+06	2.48907e+06	5.39194e+06	2.64741e+06	3.2573e+06	6.41621e+06	6.75571e+06	4.62589e+06	2.93618e+06	6.31089e+06	5.19091e+06	5.52527e+06	3.4119e+06	1.53551e+06	5.88234e+06	1.03205e+07	6.11586e+06	2.5112e+06	2.53376e+06	2.93306e+06	1.0983e+06	2.33287e+06	2.6613e+06	6.98199e+06	2.30768e+06	3.5676e+06	2.8632e+06	4.54314e+06	4.28415e+06	3.21544e+06
MW0141638	1	17-phenyl trinor Prostaglandin F2 serinol amide	Hormones and hormone related compounds	Hormones and hormone related compounds	C26H39NO6	3	0.5844	-	T3_positive	2.50535e+06	2.59082e+06	2.33578e+06	2.06431e+06	4.05037e+06	3.994e+06	3.15327e+06	3.36913e+06	4.65422e+06	2.0669e+06	4514419	1.20376e+06	2.14111e+06	1.90248e+06	2.31224e+06	4.80208e+06	2.98834e+06	3.57167e+06	511434	4.55083e+06	3.51001e+06	3.84464e+06	1.55722e+06	394918	7.96116e+06	4.99176e+06	3.95636e+06	676904	1.01972e+06	353285	395052	794429	605585	710653	630570	498955	1.35014e+06	876195	707978	1.51769e+06
MW0101675	1	TG(i-22:0/i-13:0/8:0)	GL	TG	C46H88O6	3	0.5825	-	T3_positive	1.6995e+06	1.95686e+06	6.54022e+06	6.33622e+06	4.34391e+06	1.84107e+07	5.24743e+06	1.25402e+06	2.3934e+07	3.87333e+06	1.87433e+06	578823	2.67045e+06	1.1182e+06	2.56723e+06	2.15723e+06	1.22992e+06	475176	1.00496e+06	2.01273e+06	3.74621e+06	3.9481e+06	1.17851e+06	1.63577e+06	3.24664e+06	1.47815e+06	3.02359e+06	2.24331e+06	2.0897e+06	2.13887e+06	3.34512e+06	2.62752e+06	1.66864e+06	1.53287e+07	216752	7.03651e+06	1.06189e+06	4.12173e+06	2.01933e+06	1.3181e+07
MW0152399	1	Leu-Leu-Leu-Leu-Ser	Amino acid and Its metabolites	Small Peptide	C27H51N5O7	3	0.5784	-	T3_positive	1.03088e+06	8.15919e+06	1.28297e+07	5.74941e+06	2.45106e+06	6.43322e+06	747738	1.06948e+06	617585	1.25446e+06	652092	1.60326e+06	1.74846e+06	6094.12	891905	916384	1.94233e+06	921212	3.30767e+06	2.02251e+06	577261	1.20432e+06	7.3185e+06	422025	448254	3.05208e+06	12918964	787716	1.37447e+06	383935	709612	441256	751805	1.13764e+06	730860	618443	1.48962e+06	2.51605e+06	731517	1.52484e+06
MW0164688	1	[(2R)-1-pentadecanoyloxy-3-[(Z)-tetradec-9-enoyl]oxypropan-2-yl] icosanoate	Others	Others	C52H98O6	3	0.5608	-	T3_positive	1.29542e+06	4.74577e+06	1.93814e+07	8.35471e+06	3.20485e+06	1.14219e+07	212276	780934	859935	2.02686e+06	201886	1.63694e+06	1.21894e+06	2.0834e+06	1.9519e+06	422512	1.50745e+06	841245	2.61807e+06	328050	490172	1.06766e+06	3.4333e+06	1.94128e+06	239846	1.23666e+06	8.24542e+06	3.45217e+06	2.28519e+06	3.32731e+06	330561	1.61289e+06	4.11413e+06	4.93008e+06	5.04125e+06	1.23842e+06	2.85685e+06	2.37569e+06	4.25572e+06	4.31083e+06
MW0159067	1	Val-Leu-Leu-Gly-Thr	Amino acid and Its metabolites	Small Peptide	C23H43N5O7	3	0.5039	-	T3_positive	9.97358e+06	1.79168e+07	8.53434e+06	4.62101e+06	1.04304e+06	7.67175e+06	8.6407e+06	2.4461e+07	9.32149e+06	2.7924e+06	5.11086e+06	6.99164e+06	1.0346e+07	1.43616e+07	4.19057e+06	1.19333e+07	1.63411e+07	8.94785e+06	6.66764e+06	1.70537e+07	4.57752e+06	3.56145e+06	2.24951e+07	9.02542e+06	6.8857e+06	9.93551e+06	7.81128e+06	3.77369e+06	2.60368e+06	1.58044e+06	4.44527e+06	1.01697e+07	1.28658e+07	6.97899e+06	7.11829e+06	836521	2.92063e+06	2.62734e+06	3.57256e+06	3.96043e+06
MW0063692	1	Suberic acid	Organic acid and Its derivatives	Organic acid and Its derivatives	C8H14O4	1a	0.9865	505-48-6	T3_negative	1.15894e+08	1.1286e+08	8.72065e+07	8.3831e+07	1.35668e+08	1.43888e+08	1.0998e+08	1.42507e+08	1.5681e+08	1.53383e+08	9.88502e+07	4.0684e+07	1.28577e+08	3.98928e+07	1.45445e+08	1.08993e+08	7.78206e+07	8.86824e+07	6.0525e+07	1.18886e+08	1.09069e+08	8.58467e+07	3.04471e+07	6.07508e+07	1.72839e+08	9.32801e+07	9.33505e+07	7.26625e+07	5.85329e+07	5.42937e+07	8.62915e+07	9.11519e+07	1.14987e+08	1.39214e+08	4.6912e+07	5.30031e+07	7.76887e+07	1.0352e+08	1.00339e+08	1.97824e+08
MW0049216	1	Deoxycholic acid	Bile acids	Bile acids	C24H40O4	1a	0.978	83-44-3	T3_negative	4.03147e+08	3.93669e+08	4.7064e+08	3.14451e+08	5.28205e+08	3.9758e+08	4.06832e+08	4.63543e+08	3.43416e+08	4.22918e+08	3.27007e+08	1.33185e+08	2.48411e+08	1.4744e+08	2.59462e+08	5.97233e+08	1.49256e+08	8.16973e+07	3.91821e+08	2.2043e+08	3.54473e+08	3.56589e+08	3.62612e+08	5.25101e+08	6.4525e+08	3.33213e+08	4.15207e+08	3.55893e+08	4.6321e+08	7.12217e+08	1.10097e+08	4.20927e+08	3.70724e+08	3.27876e+08	5.42275e+08	2.96816e+08	4.27312e+08	2.07522e+08	3.85763e+08	3.45692e+08
MW0016023	1	Azelaic acid	Organic acid and Its derivatives	Organic acid and Its derivatives	C9H16O4	1a	0.9669	123-99-9	T3_negative	3.18361e+08	2.85611e+08	2.52208e+08	2.68959e+08	3.22059e+08	4.0913e+08	4.00282e+08	3.62206e+08	4.43745e+08	4.45319e+08	2.77225e+08	1.76086e+08	3.34387e+08	1.99402e+08	4.48005e+08	3.00523e+08	2.53419e+08	2.8244e+08	1.21784e+08	4.34541e+08	3.2606e+08	2.74441e+08	1.22889e+08	2.03956e+08	4.69539e+08	3.7762e+08	2.83225e+08	2.01147e+08	2.41403e+08	1.39469e+08	2.09117e+08	2.54807e+08	3.18045e+08	2.78487e+08	1.2074e+08	2.46295e+08	2.10059e+08	2.81515e+08	2.88565e+08	5.24986e+08
MW0170017	1	Xanthine	Nucleotide and Its metabolites	Nucleotide and Its metabolites	C5H4N4O2	1a	0.964	69-89-6	T3_negative	7.54157e+08	1.20822e+09	1.50258e+09	1.12462e+09	1.23257e+09	1.29384e+09	1.03384e+09	1.20936e+09	1.29115e+09	1.3357e+09	7.29817e+08	5.51051e+08	9.24014e+08	6.63816e+08	1.11036e+09	1.10378e+09	9.30021e+08	8.17739e+08	9.50741e+08	1.2136e+09	1.33466e+09	9.26512e+08	1.4622e+09	7.68763e+08	1.67559e+09	2.01697e+09	1.75909e+09	1.72921e+09	1.98575e+09	6.15344e+08	6.9084e+08	1.47795e+09	1.42515e+09	1.43343e+09	7.16691e+08	1.90002e+09	1.82295e+09	1.47583e+09	7.73286e+08	5.7394e+08
FDATN01488	1	L-Glutamic acid	Amino acid and Its metabolites	Amino acids	C5H9NO4	1a	0.9607	56-86-0	T3_negative	1.96472e+08	3.24413e+08	2.00753e+08	1.32701e+08	146347003	1.75874e+08	3.79662e+08	1.91347e+08	2.2204e+08	3.40526e+08	1.43165e+08	1.40715e+08	2.19099e+08	1.04581e+08	2.20083e+08	2.23602e+08	1.75296e+08	1.157e+08	1.87666e+08	4.89869e+08	2.1538e+08	1.87832e+08	2.01844e+08	1.50835e+08	3.52107e+08	2.2756e+08	2.34728e+08	1.62243e+08	1.69318e+08	2.14589e+08	2.2406e+08	2.21383e+08	3.01916e+08	2.70992e+08	6.16859e+07	1.67743e+08	1.80422e+08	158898459	1.38605e+08	3.62377e+08
MEDN1006	1	Uric acid	Organic acid and Its derivatives	Organic acid and Its derivatives	C5H4N4O3	1a	0.9553	69-93-2	T3_negative	5.79531e+07	5.96236e+07	9.64143e+07	8.485e+07	5.55207e+07	9.697e+07	4.43884e+07	9.43742e+07	1.2062e+08	7.82968e+07	3.76854e+07	4.86454e+07	3.57263e+07	1.01568e+08	3.12752e+07	1.86763e+07	8.41535e+07	1.45962e+07	1.55208e+08	3.06351e+07	1.77942e+08	3.89748e+07	2.33974e+08	3.22351e+07	2.84627e+07	87459775	1.97619e+08	3.44647e+07	6.07943e+07	2.90267e+07	1.95021e+07	4.0919e+07	1.60954e+07	4.73918e+07	2.3965e+07	1.01337e+08	7.72573e+07	6.54525e+07	3.86922e+07	2.70111e+07
MW0103675	1	Thymidine-5'-phosphate	Nucleotide and Its metabolites	Nucleotide and Its metabolites	C10H15N2O8P	1a	0.9516	365-07-1	T3_negative	6.47516e+06	1.12484e+07	2.04028e+07	1.11026e+07	6.68844e+06	1.56312e+07	3.20719e+06	5.74627e+06	6.13043e+07	5.46756e+06	6.54162e+06	2.84094e+06	2.11964e+07	6.18195e+06	1.61736e+07	1.22176e+07	1.93794e+07	5.93335e+06	7.92663e+06	1.32486e+07	1.32749e+07	3.64124e+07	6.29611e+06	6.99786e+06	2.20722e+06	1.189e+07	1.68892e+07	1.35207e+07	1.19509e+07	6.70538e+06	2.27936e+06	2.7305e+06	7.59968e+06	1.76334e+07	2.97785e+06	3.79424e+06	832032	1.72259e+07	3.80173e+06	6.5371e+07
MW0103073	1	Valeric acid	Organic acid and Its derivatives	Organic acid and Its derivatives	C5H10O2	1a	0.9466	109-52-4	T3_negative	6.95413e+07	9.80076e+07	1.50415e+08	6.72333e+07	1.32281e+08	5.67313e+07	9.3313e+07	1.09357e+08	1.85201e+08	1.02268e+08	4.8011e+07	6.74781e+07	7.055e+07	6.82802e+07	6.40491e+07	5.22301e+07	6.03066e+07	3.95521e+07	6.01438e+07	1.06679e+08	1.15445e+08	7.14583e+07	2.11569e+08	8.10222e+07	8.21863e+07	1.77833e+08	1.41791e+08	5.60961e+07	4.92325e+07	1.12598e+08	1.93556e+07	1.24887e+08	1.01525e+08	6.26871e+07	3.49288e+07	2.52224e+07	1.72963e+08	3.81211e+07	3.74698e+07	7.41101e+07
MW0107948	1	Pyroglutamic acid	Amino acid and Its metabolites	Amino acid derivatives	C5H7NO3	1a	0.9389	98-79-3	T3_negative	1.72304e+07	3.1342e+07	1.00276e+08	2.30316e+07	2.78871e+07	4.87479e+07	4.2237e+07	1.32814e+07	4.15853e+07	4.1372e+07	3.44927e+07	2.98469e+07	3.00628e+07	2.49513e+07	3.17864e+07	1.77122e+07	3.32298e+07	1.40522e+07	1.95826e+07	6.57233e+07	2.88799e+07	2.72445e+07	4.20389e+07	3.58542e+07	4.97355e+07	4.2993e+07	5.54007e+07	3.96204e+07	32589802	4.65629e+07	2.35186e+07	4.58104e+07	2.90083e+07	2.76956e+07	1.92402e+07	3.044e+07	3.12333e+07	1.98761e+07	2.46424e+07	3.96143e+07
MW0108240	1	Methoxyacetic acid	Organic acid and Its derivatives	Organic acid and Its derivatives	C3H6O3	1a	0.9369	625-45-6	T3_negative	6.3625e+07	9.26289e+07	7.47887e+07	1.17513e+08	1.23107e+08	7.96243e+07	7.08081e+07	4.95385e+07	8.28851e+07	5.6162e+07	7.45991e+07	6.0174e+07	5.45902e+07	5.84242e+07	6.70809e+07	8.49697e+07	4.18788e+07	5.37228e+07	7.161e+07	58652756	1.06204e+08	5.75965e+07	4.64616e+07	5.70625e+07	4.69736e+07	5.27312e+07	3.77967e+07	3.08885e+07	5.88821e+07	4.6292e+07	5.71284e+07	3.40216e+07	4.07832e+07	4.34277e+07	5.38947e+07	1.56405e+08	5.23658e+07	3.32645e+07	3.29995e+07	4.52609e+07
FDATN01560	1	Ursodeoxycholic acid	Bile acids	Bile acids	C24H40O4	1a	0.9351	128-13-2	T3_negative	2.711e+08	1.10461e+09	3.97129e+08	2.83393e+08	5.48612e+08	2.20775e+08	6.08226e+08	5.17195e+08	7.16236e+08	6.01525e+08	2.0835e+08	7.58985e+07	2.63831e+08	1.5898e+08	3.87536e+08	3.74398e+08	9.70735e+07	7.44106e+07	1.25469e+08	1.76341e+08	4.88376e+08	2.90455e+08	2.43215e+08	4.94356e+08	4.38397e+08	1.52988e+08	9.42274e+08	2.94381e+08	2.64038e+08	6.54568e+08	2.30287e+08	5.78874e+08	6.84854e+08	3.93063e+08	2.83995e+08	2.1578e+08	3.39069e+08	1.98341e+08	3.30729e+08	2.14834e+08
MEDN1104	1	7-ketolithocholic acid	Bile acids	Bile acids	C24H38O4	1a	0.9348	4651-67-6	T3_negative	1.33461e+07	2.16696e+07	8.4233e+06	1.01515e+07	1.10357e+07	5.98883e+06	1.34857e+07	1.59575e+07	2.424e+06	1.33993e+07	3.30591e+06	1.40454e+06	1.42834e+07	1.24308e+06	4.6405e+06	1.13109e+07	2.19043e+06	4.81316e+06	3.88581e+06	7.153e+06	1.7498e+07	6.29332e+06	5.71517e+06	8.35306e+06	3.5001e+07	5.37577e+06	4.7774e+06	8.14711e+06	1.08885e+07	1.45567e+07	6.1408e+06	1.3804e+07	8.38027e+06	5.63107e+06	1.01534e+07	6.19832e+06	9.13492e+06	3.42113e+06	7287521	5.67291e+06
MW0012230	1	12-Hydroxystearic acid	FA	FFA	C18H36O3	1a	0.9341	106-14-9	T3_negative	1.04704e+08	1.04024e+08	1.46805e+08	1.15299e+08	1.16539e+08	1.19806e+08	1.26304e+08	1.03342e+08	1.06703e+08	7.76611e+07	4.08645e+07	6.92484e+07	7.82135e+07	2.42738e+07	1.18277e+08	1.23605e+08	1.64385e+08	6.90354e+07	7.35908e+07	1.79214e+08	9.43063e+07	9.32294e+07	9.85436e+07	1.04723e+08	1.13312e+08	1.54516e+08	8.18003e+07	7.42699e+07	4.47089e+07	1.24004e+08	7.33034e+07	7.55433e+07	8.7175e+07	8.56698e+07	2.82465e+07	4.08412e+07	6.01606e+07	2.67599e+07	5.55684e+07	7.77529e+07
MEDN0658	1	Hexadecanedioic acid	FA	FFA	C16H30O4	1a	0.9314	505-54-4	T3_negative	7.78535e+06	8.45362e+06	6.38567e+06	2.99912e+06	5.71727e+06	3.88657e+06	1.30823e+07	8.05852e+06	8.16053e+06	1.10309e+07	4.62784e+06	2.51748e+06	5.54598e+06	3.5455e+06	6.35803e+06	2.11828e+06	5.43924e+06	6754395	4.28584e+06	4.12179e+06	1.03759e+07	5.59761e+06	5.85191e+06	1.04072e+07	9.4169e+06	6.45233e+06	1.10384e+07	4.43556e+06	5.20658e+06	1.05491e+07	4.87086e+06	5.67632e+06	8.22611e+06	3.99741e+06	3.12222e+06	4.17034e+06	8.39967e+06	3.32923e+06	4.60356e+06	3.14331e+06
MEDN0285	1	2-Methylsuccinic Acid	Organic acid and Its derivatives	Organic acid and Its derivatives	C5H8O4	1a	0.9269	498-21-5	T3_negative	1.79997e+07	2.48098e+07	7.50366e+07	1.76418e+07	2.46591e+07	2.96784e+07	8.7813e+07	2.79642e+07	4.92131e+07	3.49302e+07	1.8575e+07	3.35646e+07	2.40158e+07	8.22765e+06	4.79211e+07	2.5989e+07	1.96937e+07	2.20086e+07	1.9326e+07	3.1283e+07	1.91803e+07	2.3545e+07	7.30002e+06	2.88753e+07	2.78985e+07	2.09567e+07	1.97898e+07	1.12984e+07	3.88182e+07	2.18579e+07	3.56072e+07	2.69389e+07	1.76316e+07	2.75677e+07	9.81909e+06	1.26557e+07	1.77451e+07	5.52245e+07	1.67487e+07	2.95615e+07
MW0108641	1	N-Acetylleucine	Amino acid and Its metabolites	Amino acid derivatives	C8H15NO3	1a	0.9209	1188-21-2	T3_negative	2.13199e+06	1.47538e+07	8.8536e+06	1.34254e+07	8.35133e+06	2.36912e+06	3.42857e+06	2.95292e+06	5.22993e+06	3.7462e+06	4.317e+06	1.39808e+07	9.53244e+06	7.54397e+06	3.55601e+06	4.03994e+06	4.01056e+06	2.95662e+06	3.03726e+06	6.37564e+06	4.84523e+06	4.55207e+06	8.04891e+06	2.41769e+06	4.23545e+06	1.22234e+07	2.60696e+06	8.45828e+06	1.13769e+07	5.1114e+06	1.04843e+06	2.56122e+06	5.8328e+06	6.11949e+06	3.44165e+06	2.30775e+06	1.26861e+07	2.42104e+06	3.91754e+06	5.95314e+06
MW0007545	1	Mandelic acid	Benzene and substituted derivatives	Benzene and substituted derivatives	C8H8O3	1a	0.9192	90-64-2	T3_negative	2.10849e+07	1.75138e+08	1.22051e+07	5.0863e+07	2.22745e+07	2.54188e+07	2.21387e+07	5.19092e+06	6.73314e+07	1.97957e+07	1.07226e+07	7.40452e+06	6.95184e+06	1.83396e+07	1.33136e+07	1.38348e+07	1.98015e+06	3.33551e+06	2.07732e+07	6.05693e+06	2.32296e+07	4.84252e+06	5.07891e+07	3.43179e+07	5.9648e+06	8.16491e+06	6.6691e+06	5.73555e+06	1.23709e+07	2.8173e+06	9.30347e+06	1.68617e+07	2.50352e+07	1.18901e+07	1.9699e+07	5.15499e+06	1.5136e+07	8.50231e+06	1.82072e+07	2.09196e+07
MEDN1417	1	(±)13-HpODE	FA	Oxidized lipids	C18H32O4	1a	0.8871	23017-93-8	T3_negative	6.01562e+07	1.03802e+08	5.06242e+07	2.05557e+07	3.54089e+07	2.44099e+07	1.42697e+08	6.84111e+07	5.72408e+07	6.50679e+07	3.03957e+07	1.4677e+07	4.09286e+07	1.40879e+07	3.46683e+07	1.46856e+07	8.16967e+07	4.00408e+07	2.59654e+07	2.78611e+07	1.1794e+08	4.20629e+07	4.1778e+07	8.72935e+07	5.94225e+07	7.71012e+07	1.33277e+08	4.05891e+07	3.36282e+07	1.05319e+08	3.75456e+07	4.4353e+07	3.74378e+07	2.85865e+07	2.055e+07	3.29368e+07	1.91533e+08	2.10765e+07	3.59182e+07	2.1911e+07
MW0012715	1	Biosone	Others	Hydrocarbon derivatives	C30H46O4	1a	0.8693	471-53-4	T3_negative	1.5002e+06	1.16029e+06	1.81548e+06	2.2147e+06	263266	198943	1.03182e+06	156388	814973	1.09643e+06	543736	1.11879e+06	754630	1.03998e+06	363795	155905	598964	2.07373e+06	1.54306e+06	840394	1.35531e+06	1.22367e+06	723768	279014	385563	42046.8	2.45395e+06	1.60616e+06	1.42195e+06	1.03381e+06	295992	547767	510738	270193	161123	227244	369507	158342	66305.8	113916
MW0108403	1	N-(2-Furoyl)glycine	Amino acid and Its metabolites	Amino acid derivatives	C7H7NO4	1a	0.8481	5657-19-2	T3_negative	1.98963e+07	2.41529e+07	1.2356e+07	1.00793e+07	1.43184e+07	2.31009e+07	2.50303e+07	1.59256e+07	1.77425e+07	2.17889e+07	1.13838e+07	6.35712e+06	1.56706e+07	1.11144e+07	1.82292e+07	2.32733e+07	1.95598e+07	1.01864e+07	1.46275e+07	2.63144e+07	2.15452e+07	1.52317e+07	1.33504e+07	1.65379e+07	1.48903e+07	2.00398e+07	1.79179e+07	1.07387e+07	1.02697e+07	1.26992e+07	1.81276e+07	2.77607e+07	1.50887e+07	1.55338e+07	6.56489e+06	1.69052e+07	1.36441e+07	9.62838e+06	1.17251e+07	1.21197e+07
MW0014154	1	3-Methyl-2-oxovaleric acid	Organic acid and Its derivatives	Organic acid and Its derivatives	C6H10O3	1a	0.8445	1460-34-0 | 39748-49-7	T3_negative	7.17962e+06	4.821e+06	7.28123e+06	5.44543e+06	2.52001e+06	9.95682e+06	6.86303e+06	3.6175e+06	4.07316e+06	7.63878e+06	6.44682e+06	2.05644e+06	7.87565e+06	3.59836e+06	7.37424e+06	2.6152e+06	1.07348e+06	6.68899e+06	2.16814e+06	2.37337e+06	1.39644e+06	5.46687e+06	595891	1.70263e+06	278668	1.2553e+06	2.36783e+06	525612	523708	774660	3.81722e+06	5.00589e+06	2.93057e+06	6.22875e+06	1.18425e+06	6.23972e+06	674725	9.96639e+06	4.24309e+06	1.50667e+06
MW0125860	1	N-Methyltryptamine	Tryptamines,Cholines,Pigments	Tryptamines	C11H14N2	1a	0.8234	61-49-4	T3_negative	1.5687e+07	1.33497e+07	1.20125e+07	1.15625e+07	3.49111e+07	1.34838e+07	1.75353e+07	3.60505e+07	1.12876e+07	1.29371e+07	1.46466e+07	8.57958e+06	2.11508e+07	1.2883e+07	1.93407e+07	9.72102e+06	7.54685e+06	2.01089e+07	2.68444e+06	1.17775e+07	1.61122e+07	2.2097e+07	9.9234e+06	2.39188e+07	1.104e+07	1.46244e+07	2.15373e+07	1.5701e+07	3.16886e+07	1.25182e+07	1.03282e+07	1.9304e+07	1.4025e+07	6.96124e+06	1.03511e+07	1.23185e+07	1.13115e+07	1.34412e+07	1.26331e+07	1.03817e+07
MW0007542	1	Maleic acid	Organic acid and Its derivatives	Organic acid and Its derivatives	C4H4O4	1a	0.8126	110-16-7	T3_negative	1.0342e+07	1.502e+07	1.23051e+07	3.89923e+07	5.29377e+06	4.34272e+07	1.6873e+07	1.11223e+07	2.7813e+07	1.22834e+07	7.29987e+06	2.06358e+07	2.03566e+07	2.5812e+07	1.52221e+07	2.0162e+07	2.4543e+07	5.83609e+06	1.87022e+07	2.10104e+07	1.78353e+07	1.71862e+07	3.64064e+07	1.47968e+07	8.04284e+06	3.05822e+07	21516278	1.83251e+07	1.38559e+07	5.77391e+06	1.31803e+07	5.81755e+06	6.12759e+06	7.93074e+06	1.18204e+07	3.95251e+07	6.83824e+06	1.30673e+07	5.88625e+06	4.01909e+06
MW0108639	1	N-Acetyl-L-glutamic acid	Amino acid and Its metabolites	Amino acid derivatives	C7H11NO5	1b	0.9392	1188-37-0	T3_negative	1.13785e+06	1.48103e+06	1.1752e+06	605216	774580	1.65424e+06	2.24146e+06	836877	1.53485e+06	2.23547e+06	902514	377472	646810	308021	1.43453e+06	1.32219e+06	1.49278e+06	560362	374950	1.44744e+06	1.03562e+06	627306	739621	1.19851e+06	908081	913075	925519	790546	405787	186644	503765	2.45164e+06	679876	907908	597344	1.39079e+06	788807	159790	431117	370321
MEDN0362	1	LPE(18:1/0:0)	GP	LPE	C23H46NO7P	1b	0.8497	89576-29-4	T3_negative	2.75464e+06	4.07693e+06	1.0663e+07	9.38181e+06	5.29016e+06	2.19617e+07	2.8799e+06	2.36838e+06	3.53646e+06	1.36184e+06	1.5735e+06	9.37379e+06	5.4241e+06	8.84495e+06	1.45019e+06	1.62026e+06	3.70783e+06	1.18291e+07	2.11097e+06	1.5866e+06	776950	1.6061e+06	3.60138e+06	1.67459e+06	704715	5.88898e+06	3.27589e+06	3.29315e+06	4.46713e+06	848524	2.91619e+06	4.25379e+06	1.31097e+06	8.46554e+06	913955	3.28795e+06	2.40306e+06	2.11071e+06	1.96971e+06	7.75114e+06
MEDN1435	1	(±)5(6)-DiHETE	FA	Oxidized lipids	C20H32O4	1b	0.7957	845673-97-4	T3_negative	2.58622e+06	4.24975e+06	4.44981e+06	2.06857e+06	7.75353e+06	3.28807e+06	3.78751e+06	6.71023e+06	4.75957e+06	3.59868e+06	3.92912e+06	1.27014e+06	3.61568e+06	7.64389e+06	7.6241e+06	3.75587e+06	1.20063e+06	4.68923e+06	1.18537e+07	1.15981e+06	1.67193e+06	4.26809e+06	2.74445e+06	3.43924e+06	4.41442e+06	2.8488e+06	3.0847e+06	2.01639e+06	2.70596e+06	2.70843e+06	3.32808e+06	5.14702e+06	2.93783e+06	3098656	2.51086e+06	4.77835e+06	3.20196e+06	9.14888e+06	1.94295e+06	5.07353e+06
MW0126326	1	Pyridine-3,4-dicarboxylic acid	Organic acid and Its derivatives	Organic acid and Its derivatives	C7H5NO4	1b	0.787	490-11-9	T3_negative	1.10243e+07	1.60427e+07	1.96265e+07	1.52876e+07	6.78199e+06	4.74339e+06	2.65719e+06	4.92866e+06	7.65542e+06	5.36535e+06	3.38639e+06	1.30615e+07	1.56223e+06	1.41546e+07	805304	1.58409e+06	2.3704e+06	716757	9.92874e+06	643881	1.85687e+07	3.5895e+06	2.17824e+07	2.32541e+06	5.69884e+06	7.42549e+06	1.78278e+07	1.6292e+06	1.36532e+06	2.89163e+06	1.58656e+06	3.12969e+06	262721	3.06975e+06	765335	5.17307e+06	8.72888e+06	3.33156e+06	672110	688707
MEDN1309	1	3-(Methylthio)propionic acid	Organic acid and Its derivatives	Organic acid and Its derivatives	C4H8O2S	1b	0.7842	646-01-5	T3_negative	2.54191e+07	3.12624e+07	6.65821e+07	3.57863e+07	3.34411e+07	3.37297e+07	3.9512e+07	3.42705e+07	3.45183e+07	4.59718e+07	3.35253e+07	2.5046e+07	1.74507e+07	1.97492e+07	2.81906e+07	2.37022e+07	4.88197e+07	2.33227e+07	4.399e+07	3.85166e+07	3.74361e+07	3.15141e+07	1.79111e+07	2.975e+07	2.72804e+07	2.94031e+07	2.20228e+07	1.52803e+07	2.06798e+07	4.01542e+07	3.12087e+07	3.4863e+07	4.09065e+07	6.20598e+07	2.10076e+07	2.42721e+07	4.26428e+07	1.87089e+07	2.14501e+07	2.84076e+07
MW0004064	1	3-Hydroxyphenylacetic acid	Benzene and substituted derivatives	Benzene and substituted derivatives	C8H8O3	1b	0.7707	621-37-4	T3_negative	5.80905e+06	6.26275e+06	4.33631e+06	3.82977e+06	5.29351e+06	5.91091e+06	4.24283e+06	5.26942e+06	4.65308e+06	7.80822e+06	2.24417e+06	1.53207e+06	5.6001e+06	1.34438e+06	7.48666e+06	1.11832e+06	927134	2.84374e+06	5.13885e+06	333549	4.30677e+06	6.0744e+06	803571	3.95663e+06	2.57838e+06	1.05364e+06	1.71297e+06	3.57649e+06	4.84144e+06	2.5267e+06	5.57132e+06	3.03604e+06	2.32492e+06	5.23036e+06	3.81077e+06	1.28018e+06	3.21592e+06	1.18197e+07	2.82675e+06	1.35345e+06
MW0142177	1	Nordeoxycholic acid	Bile acids	Bile acids	C23H38O4	1b	0.7688	53608-86-9	T3_negative	4.07078e+06	1.27837e+07	4.23688e+06	3.7677e+06	4.16681e+06	595947	3.43301e+06	7.58113e+06	583778	9.42555e+06	1.68216e+06	933173	1.22029e+06	108450	2.73752e+06	1.70343e+07	3.30448e+06	323446	1.55626e+06	4.73618e+06	8.69171e+06	3.68661e+06	9.09205e+06	1.20229e+06	1.1295e+07	3.66712e+06	3.52503e+06	2.08939e+06	432348	2.0236e+06	647527	6.75463e+06	1.64967e+06	285819	1.03025e+06	1.62371e+06	605144	196665	394404	472672
MW0120983	1	5,6-Dimethylbenzimidazole	Benzene and substituted derivatives	Benzene and substituted derivatives	C9H10N2	1b	0.7597	582-60-5	T3_negative	2.49567e+06	3.86798e+06	2.56823e+06	2.24075e+06	3.41059e+06	5.93781e+06	3.72234e+06	4.87306e+06	2.42859e+06	3.34446e+06	2.63942e+06	1.20848e+06	2.88758e+06	1.68389e+06	2.98638e+06	2.70377e+06	1.10834e+06	2.5333e+06	1.87275e+06	2.47407e+06	2.71694e+06	2.84011e+06	1.66704e+06	1.9554e+06	7.16884e+06	2.17685e+06	2.67456e+06	3.47135e+06	1.99591e+06	1.15917e+06	2.55454e+06	2.09802e+06	5.58699e+06	4.09605e+06	1.91422e+06	1.84274e+06	1.80448e+06	2.43543e+06	2.21338e+06	6.11667e+06
MW0126258	1	Propyl pyrazole triol	Alcohol and amines	Alcohols	C24H22N2O3	1b	0.759	263717-53-9	T3_negative	217910	1.89429e+06	239176	282214	1.41123e+06	426396	2.86839e+06	1.92053e+06	245815	3.07714e+06	1.79587e+06	426794	3.3164e+06	2.08372e+06	2.56398e+06	192684	27760.5	501164	832183	403527	2.74308e+06	1.40088e+06	306372	746353	31889	87962.6	177898	601713	334046	1.06372e+06	1.94221e+06	1.70785e+06	368980	1.20006e+06	129986	203771	1.06947e+06	504148	839046	120157
Hmfn000531	1	Ascorbic acid	CoEnzyme and vitamins	CoEnzyme and vitamins	C6H8O6	1b	0.7408	50-81-7	T3_negative	3.50784e+06	4.27713e+06	5.24012e+06	3.68842e+06	6.70037e+06	5.20897e+06	4.42609e+06	3.34095e+06	2.84547e+06	1.8521e+06	2.5672e+06	2.21839e+06	2.71577e+06	2.42651e+06	5.79071e+06	3.696e+06	2.91662e+06	3.09377e+06	2.32303e+06	1.87299e+06	2.91805e+06	7.0121e+06	3.17584e+06	4.3577e+06	304553	3.12259e+06	4.42598e+06	1.30206e+06	2.14689e+06	182896	971629	3.60107e+06	1.68845e+06	2.05153e+06	2.00733e+06	256216	2.10174e+06	5.22794e+06	282351	3.20059e+06
MW0169676	1	Pinolenic acid	FA	Others	C18H30O2	1b	0.728	16833-54-8	T3_negative	1.03992e+06	4.12648e+06	9.28263e+06	1.41428e+06	4.48474e+06	235152	2.54406e+06	4.86806e+06	3.02467e+06	3.12276e+06	4.06753e+06	1.33071e+06	3.18805e+06	894572	3.08993e+06	1.08192e+06	5.62184e+06	3.6077e+06	1.45274e+06	4.18515e+06	4.7165e+06	3.47361e+06	3.52155e+06	1.64651e+06	2.73301e+06	5.58416e+06	1.65519e+06	2.49191e+06	3.13161e+06	2.62322e+06	1.64769e+06	1.2584e+06	832473	3.04548e+06	1.27617e+06	1.47469e+06	808026	2.5649e+06	1.46867e+06	1.85446e+06
MW0005121	1	4-Hydroxyphenylpyruvic acid	Benzene and substituted derivatives	Benzene and substituted derivatives	C9H8O4	1b	0.696	156-39-8	T3_negative	6.76131e+06	4.67008e+07	6.03938e+06	1.71975e+07	3.05581e+07	2.54819e+07	2.54367e+07	1.92534e+07	1.08343e+07	6.83979e+07	2.11718e+07	5.78972e+06	1.18545e+07	1.95936e+07	2.34802e+07	1.70928e+07	3.08916e+07	1.29316e+07	6.42777e+06	2.36346e+07	1.1577e+07	1.39361e+07	1.63811e+07	2.68461e+07	5.48332e+07	4.26278e+07	3.95177e+07	2.41283e+07	1.35256e+07	3.23769e+06	4.80014e+06	2.04542e+07	4.27213e+07	1.29589e+07	4.39902e+06	3.76691e+06	1.59617e+07	1.42718e+07	9.64422e+06	3.43529e+07
MW0110276	1	Tyr-Ala	Amino acid and Its metabolites	Small Peptide	C12H16N2O4	1b	0.6356	730-08-5	T3_negative	4.1239e+06	3.15656e+06	3.61383e+06	3.02574e+06	2.44865e+06	5.60722e+06	3.37919e+06	1.62298e+06	5.9566e+06	4.98135e+06	1.28788e+06	79209	1.5757e+06	56077.7	3.13038e+06	3.06192e+06	1.68747e+06	1.9975e+06	625337	3.01459e+06	1.43924e+06	1.36633e+06	683321	1.56025e+06	7.16613e+06	1.14057e+06	1.71718e+06	1.70341e+06	743943	2.16519e+06	1.59407e+06	994769	2.23942e+06	4.6536e+06	415100	1.7461e+06	1.37903e+06	1.69885e+06	735807	4.43638e+06
MW0119765	1	3-(Pyrimidin-2-yl)propanoic acid	Heterocyclic compounds	Heterocyclic compounds	C7H8N2O2	1b	0.6302	439108-20-0	T3_negative	1.83444e+06	2.49601e+06	2.37421e+06	1.62964e+06	3.71025e+06	1.70661e+06	1.43302e+07	1.31251e+06	1.08674e+07	1.8387e+06	2.21221e+06	1.8615e+06	2.29527e+06	1.91109e+06	2.12224e+06	1.24736e+07	2.18939e+06	2.88923e+06	2.93112e+06	2.99885e+06	3.72307e+06	4.07979e+06	3.57748e+06	2.87402e+06	3.10461e+06	2.1133e+06	4.4316e+06	8.56391e+06	3.17072e+06	3.42527e+06	2.60783e+06	2.44194e+06	6.64069e+06	2.54043e+06	2.57535e+06	3.14173e+06	3.36905e+06	2.85083e+06	1.70929e+06	2.51228e+06
MW0055336	1	Octyl-Beta-D-Glucopyranoside	Carbohydrates and Its metabolites	Sugars	C14H28O6	1b	0.6258	29836-26-8 | 144388-20-5 | 78168-20-4	T3_negative	3.01748e+07	3.18625e+07	2.8699e+07	4.64675e+07	3.11353e+07	4.35267e+07	2.60805e+07	3.36864e+07	5.98007e+07	4.2909e+07	1.93707e+07	1.68544e+07	3.34796e+07	1.73306e+07	3.00475e+07	2.85018e+07	2.30291e+07	3.8746e+07	2.47868e+06	1.9578e+07	2.66516e+07	4.07778e+07	1.83075e+07	2.09956e+07	4.06673e+07	1.60359e+07	2.23015e+07	3.99929e+07	3.24967e+07	2.65212e+07	1.80698e+07	2.47112e+07	2.55305e+07	2.58661e+07	2.08092e+07	3.20481e+07	1.87049e+07	2.48379e+07	2.11709e+07	1.96553e+07
MW0009256	1	Olivetolic acid	Organic acid and Its derivatives	Organic acid and Its derivatives	C12H16O4	1b	0.6203	491-72-5	T3_negative	2.81409e+06	2.28158e+06	1.86972e+06	1312197	2.74176e+06	4.60574e+06	3.38004e+06	1.59144e+06	4.61274e+06	4.19045e+06	997856	1.61025e+06	750685	887427	1.35777e+06	938352	804448	993483	2.13835e+06	829268	475199	1.71528e+06	2.84364e+06	1.44589e+06	2.77329e+06	2.47012e+06	743046	819418	1.48421e+06	987485	2.80312e+06	1.99491e+06	1.32355e+06	2.48494e+06	2.47704e+06	2.57473e+06	653936	2.25906e+06	1.33592e+06	1.7623e+06
MW0109329	1	Pro-Phe	Amino acid and Its metabolites	Small Peptide	C14H18N2O3	1b	0.6023	13589-02-1	T3_negative	3.83097e+06	8.16596e+06	4.14131e+06	2.12479e+06	3.47076e+06	2.80406e+06	3.44775e+06	2.82086e+06	3.29745e+06	3.19094e+06	2.19528e+06	516059	2.03079e+06	116863	2.7098e+06	2.35359e+06	1.20791e+06	2.13112e+06	1.25824e+06	2.49177e+06	2.15764e+06	1.95831e+06	774437	2.47201e+06	3.60976e+06	1.22535e+06	3.34639e+06	2.47284e+06	1.85957e+06	2.01387e+06	1.4507e+06	2.29971e+06	3.39374e+06	3.87592e+06	410587	2.17915e+06	2.3124e+06	2.5225e+06	1.41067e+06	3.02816e+06
MW0105709	1	Arginine	Amino acid and Its metabolites	Amino acids	C6H14N4O2	1b	0.584	74-79-3	T3_negative	6.5622e+06	1.02429e+07	5.94644e+06	6.26108e+06	9.19982e+06	5.71355e+06	7.60242e+06	1.00726e+07	9.82243e+06	8.43258e+06	2.20727e+06	2.04318e+06	6.64678e+06	2.48439e+06	5.9213e+06	2.66269e+06	2.07362e+06	5.06184e+06	710912	2.71736e+06	8.52032e+06	6.58857e+06	3.6635e+06	3.88244e+06	4.9211e+06	2.45657e+06	4.65754e+06	5.47415e+06	2.54352e+06	2.54608e+06	3.7226e+06	4.06395e+06	4.3127e+06	4.7184e+06	1.24924e+06	1.20528e+06	3.60217e+06	2.39925e+06	2.07461e+06	851683
MW0115408	1	Trehalose	Carbohydrates and Its metabolites	Sugars	C12H22O11	1b	0.5832	99-20-7	T3_negative	4.13924e+06	633752	1.28315e+06	442841	98497	687729	879344	732355	389635	278137	335237	841813	1.33333e+06	570684	463523	418500	65778	370999	366675	367480	2.56833e+06	234220	2.6608e+06	2.16506e+06	795984	653358	266771	1.58783e+06	683835	1.5132e+06	780965	64880.8	659283	851151	1.06763e+06	503267	1.01551e+06	204511	481019	139606
MW0109836	1	Thiodiglycolic acid	Organic acid and Its derivatives	Organic acid and Its derivatives	C4H6O4S	1b	0.5789	123-93-3	T3_negative	2.63511e+06	2.62893e+06	1.77262e+06	2.72762e+06	3.65373e+06	2.38461e+06	3.50151e+06	1.50032e+06	3.70314e+06	3.08474e+06	2.20684e+06	249895	2.24961e+06	830203	2.04622e+06	1.743e+06	2.0847e+06	1.34465e+06	366772	237972	2.34736e+06	2.02674e+06	148708	6.73244e+06	308419	2.02633e+06	3.60317e+06	1.46415e+06	1.3719e+06	531573	1.99868e+06	4.76063e+06	367391	224547	2.97731e+06	2.23047e+06	2.77651e+06	1.21116e+06	1.25511e+06	1.09553e+06
MEDN1113	1	12-Ketolithocholic acid	Bile acids	Bile acids	C24H38O4	1b	0.5776	5130-29-0	T3_negative	1.23028e+06	7.39707e+06	2.72113e+06	571589	953257	889912	3.23682e+06	3.11013e+06	762827	2.44529e+06	732811	245225	1.53019e+06	386637	162020	351532	96731.2	64968.4	449385	675025	4.56623e+06	1.03503e+06	1.41173e+06	1.97416e+06	323715	959955	1.00752e+06	570989	473791	1.20637e+06	279153	612289	68978.9	387449	13484	617344	983712	153133	848440	573660
MW0107418	1	Hypotaurine	Organic acid and Its derivatives	Organic acid and Its derivatives	C2H7NO2S	1b	0.5653	300-84-5	T3_negative	2.9361e+06	6.34004e+06	4.06281e+06	7.73028e+06	3.19415e+06	6.23041e+06	3.48397e+06	2.21522e+06	1.26223e+07	2.45191e+06	528004	1.41883e+06	1.05268e+06	2.74428e+06	754312	431526	2.76616e+06	920123	2.40479e+06	2.4286e+06	3.3204e+06	2.45133e+06	1.60835e+06	973808	1.10404e+06	1.01737e+06	901772	1.81616e+06	3.19349e+06	1.38114e+06	1.80671e+06	789820	2.26749e+06	1.01544e+06	4.50707e+06	729254	2.72875e+06	2.06624e+06	656219	872415
MW0105910	1	Asn-Val	Amino acid and Its metabolites	Small Peptide	C9H17N3O4	1b	0.5632	145314-87-0	T3_negative	6.67444e+06	6.04363e+06	4.39952e+06	5243426	6.46409e+06	7.59936e+06	7.96547e+06	7.38339e+06	1.51089e+07	8.19301e+06	4.64744e+06	2.13219e+06	1.25326e+07	2.09499e+06	5.99056e+06	5.89605e+06	3.964e+06	4.84604e+06	3.29036e+06	6.64061e+06	4.89065e+06	1.09293e+07	2.52719e+06	3.5628e+06	13038446	4.54796e+06	5.08607e+06	4.23995e+06	2.8404e+06	2.67024e+06	4.40923e+06	4.69968e+06	5.77656e+06	7.48686e+06	2.71795e+06	3.64955e+06	3.98931e+06	6.10471e+06	5.04207e+06	6.33448e+06
MEDN0028	1	4-Hydroxy-glutamic acid	Amino acid and Its metabolites	Amino acid derivatives	C5H9NO5	1b	0.5511	3913-68-6	T3_negative	4.24667e+07	1.15993e+08	4.51291e+07	5.70942e+07	6.48729e+07	7.16467e+07	7.09595e+07	4.94199e+07	6.16849e+07	1.4279e+08	8.7549e+07	1.49425e+07	3.03413e+07	5.02821e+07	9.16573e+07	9.34947e+07	1.13587e+08	2.88177e+07	1.84216e+07	6.51278e+07	3.78801e+07	4.41954e+07	5.06823e+07	9.86522e+07	9.08771e+07	1.06925e+08	8.4759e+07	1.00853e+08	1.06175e+08	2.99319e+07	2.15211e+07	7.24704e+07	1.56143e+08	1.79212e+07	1.79423e+07	1.71444e+07	5.32101e+07	4.62422e+07	5.81942e+07	1.36884e+08
MW0107685	1	L-Cysteine	Amino acid and Its metabolites	Amino acids	C3H7NO2S	1b	0.5425	52-90-4	T3_negative	4.98056e+06	9.44538e+06	1.52079e+07	5.71573e+06	1.09557e+07	8.62881e+06	5.99705e+06	8.97502e+06	4.99128e+06	7.28346e+06	1.83657e+06	3.04888e+06	3.54743e+06	2.6765e+06	139131	4.70719e+06	3.17261e+06	4.03606e+06	4.74748e+06	813123	8.62515e+06	7.68093e+06	3.33184e+06	8.48678e+06	3.89136e+06	370316	1.16415e+06	1.611e+06	688460	1.05714e+07	2.14241e+06	2.14569e+06	3.83149e+06	3.74529e+06	8.16887e+06	5.11078e+06	2.09556e+07	3.33125e+06	1.76998e+06	4.82942e+06
MW0114734	1	L-Iditol	Alcohol and amines	Alcohols	C6H14O6	1b	0.5328	488-45-9	T3_negative	7.80827e+06	1.05496e+07	8.94431e+06	6.60771e+06	1.00651e+07	8.74702e+06	9.24001e+06	8.73047e+06	1.24859e+07	1.03297e+07	5.29598e+06	2.47846e+06	7.76921e+06	2.07283e+06	9.27623e+06	6.50493e+06	3.85967e+06	5.89756e+06	4.21246e+06	6.59016e+06	7.09233e+06	8.27618e+06	4.12768e+06	3.3718e+06	1.92907e+07	7.24478e+06	8.49365e+06	2.89898e+06	2.75427e+06	3.50384e+06	4.15313e+06	4.13632e+06	7.57414e+06	5535835	1.37879e+06	1.17589e+06	3.5308e+06	4.29568e+06	2.68197e+06	4.26374e+06
MW0105040	1	3-Hydroxydodecanoic acid	Organic acid and Its derivatives	Organic acid and Its derivatives	C12H24O3	2	0.9545	1883-13-2 | 53941-38-1	T3_negative	2.98652e+06	3.64748e+06	4.6885e+06	3.34511e+06	6.12904e+06	4.62206e+06	3.68417e+06	4.27876e+06	4.357e+06	4.76235e+06	2.29351e+06	2.8943e+06	2.62666e+06	2.65576e+06	1.28576e+06	3.1885e+06	2.39526e+06	2.56596e+06	2.55117e+06	1.39081e+06	2.1061e+06	2.79189e+06	2.14893e+06	3680945	3.95891e+06	2.88169e+06	7.50956e+06	2.67032e+06	3.42543e+06	3.62715e+06	3.70108e+06	2.38502e+06	1.49831e+06	4.12503e+06	1.75587e+06	4.02354e+06	3.71671e+06	2.85425e+06	1.78079e+06	2.59352e+06
MW0055412	1	N-Stearoyl Taurine	FA	FFA	C20H41NO4S	2	0.9482	63155-80-6	T3_negative	388260	1.28979e+06	2.55054e+06	227179	206244	345666	2.02843e+06	1.36037e+06	162477	1.4566e+06	199088	634514	215306	123897	130756	116996	123843	159172	422534	292940	1.66016e+06	169595	2.44585e+06	979630	174510	449707	86272.9	315433	211473	838075	793175	195891	170563	167000	175455	138469	459928	73175.1	114808	136254
MW0128408	1	(Z)-7-Hexadecen-1,16-olide	Heterocyclic compounds	Heterocyclic compounds	C16H28O2	2	0.9459	123-69-3	T3_negative	2.42086e+06	1.77386e+06	4.51922e+06	1.35249e+06	2.32985e+06	2.11597e+06	2.7112e+06	2.56929e+06	1.98521e+06	1.42029e+06	1.58954e+06	1.94837e+06	1.65855e+06	2.53166e+06	1.02533e+06	1.3245e+06	2.43883e+06	1.77635e+06	2.15307e+06	1.95895e+06	2.13703e+06	1.71549e+06	2.10844e+06	2.28475e+06	1.13135e+06	2.11542e+06	2.09385e+06	1.3523e+06	1.27244e+06	1.917e+06	2.0696e+06	2.70313e+06	880038	1.12162e+06	1.42746e+06	1.73637e+06	1.71538e+06	614363	1.12154e+06	411950
MW0013531	1	2-Hydroxyhexadecanoic acid	FA	FFA	C16H32O3	2	0.9452	764-67-0 | 10067-06-8	T3_negative	4.38248e+07	3.85857e+07	8.14943e+07	1.62862e+08	4.6858e+07	7.79818e+07	2.19063e+07	7.15132e+07	2.03647e+08	6.52576e+07	3.58237e+07	4.18204e+07	3.17592e+07	3.72427e+07	79100393	3.89919e+07	2.89111e+07	9.11901e+06	5.50876e+07	3.61559e+07	4.25755e+07	3.28755e+07	2.9003e+07	4.29385e+07	6.22596e+07	1.61488e+07	1.54277e+07	6.69044e+07	7.83212e+07	1.58589e+08	1.71957e+07	6.95026e+07	4.8413e+07	4.69589e+07	5.97476e+07	7.92244e+07	3.87352e+07	6.13004e+07	7.58663e+07	2.16006e+07
MW0114887	1	Muramic acid	Organic acid and Its derivatives	Organic acid and Its derivatives	C9H17NO7	2	0.9439	484-57-1	T3_negative	4.22735e+06	8.08693e+06	1.3144e+07	2.37313e+07	8.20763e+06	1.03186e+07	5.24092e+06	5.8767e+06	7.14788e+06	2.09038e+06	3.7422e+06	1.10284e+07	7.13158e+06	1.50703e+07	1.44847e+06	2.70704e+06	1.61646e+06	5.44381e+06	1.54624e+07	952197	1.02996e+07	7.7365e+06	2.80772e+07	2.05267e+06	3.0538e+06	1.03758e+07	1.1477e+07	4.93595e+06	1.61094e+07	1.56524e+06	3.45949e+06	3.34763e+06	3.85817e+06	7.16084e+06	5.64779e+06	854296	2.56253e+06	2.76177e+07	4.89651e+06	9.577e+06
MW0009286	1	2-Methylbenzoic acid	Benzene and substituted derivatives	Phenolic acids	C8H8O2	2	0.9391	118-90-1	T3_negative	9.04949e+07	1.61169e+08	1.90209e+08	1.08023e+08	1.28908e+08	4.78047e+07	1.07578e+08	9.22855e+07	1.57918e+08	1.66654e+08	1.81888e+07	29370601	3.75454e+07	4.41738e+07	4.97574e+07	6.98643e+07	1.57935e+08	2.86458e+07	4.96545e+07	1.52947e+08	2.61663e+08	8.23011e+07	1.58442e+08	1.38157e+08	1.40698e+08	1.12444e+08	8.50769e+07	1.04444e+08	1.74584e+08	2.05966e+08	3.57867e+07	1.21129e+08	7.85397e+07	9.73202e+07	4.33197e+07	4.77665e+07	1.76656e+08	2.37573e+07	2.67995e+07	1.29161e+08
MW0148165	1	Daucol	Heterocyclic compounds	Heterocyclic compounds	C15H26O2	2	0.9295	887-08-1	T3_negative	929844	935559	1.04221e+07	735429	1.21388e+06	1.16649e+06	3.39588e+06	1.03308e+06	1.84678e+06	1.07651e+06	191285	226064	534612	242054	276764	31520	29218.7	262154	549440	194016	491451	1.23294e+06	464732	1.20253e+06	356940	83284.1	545544	261051	414680	1.16054e+06	636335	1.30761e+06	245492	268727	392118	716553	304457	279482	2.40996e+06	498932
MEDN1235	1	(S)-2-amino-6-oxopimelic acid	Organic acid and Its derivatives	Organic acid and Its derivatives	C7H11NO5	2	0.9257	75650-93-0	T3_negative	7.06036e+07	1.24445e+08	7.15221e+07	5.34845e+07	6.48621e+07	4.65391e+07	1.85753e+08	5.78936e+07	7.69056e+07	1.40361e+08	6.0275e+07	2.58766e+07	6.75432e+07	3.05025e+07	8.0577e+07	9.25749e+07	1.18282e+08	4.45674e+07	2.4636e+07	1.72321e+08	5.506e+07	5.90712e+07	3.38514e+07	5.32452e+07	1.22155e+08	8.36789e+07	8.27043e+07	4.84278e+07	3.25498e+07	4.2388e+07	9.473e+07	1.21045e+08	9.13292e+07	9.77052e+07	1.23529e+07	9.10638e+07	5.17744e+07	3.55763e+07	4.77029e+07	6.72172e+07
MW0055405	1	N-Palmitoyl Taurine	Organic acid and Its derivatives	Sulfonic acids	C18H37NO4S	2	0.9254	83982-06-3	T3_negative	4.41891e+06	1.28272e+07	9.3633e+06	2.87126e+06	6.0567e+06	8.89241e+06	1.6256e+07	1.29036e+07	6.90445e+06	5.31698e+06	770722	2.82222e+06	1.08851e+06	564095	975660	700418	127115	839460	1.00674e+06	3.32835e+06	4.66263e+06	1.42522e+06	2.87077e+06	1.07152e+06	2.21574e+06	1.80094e+06	1.56049e+06	1.25442e+06	542493	2.00928e+06	258427	1.035e+06	2.03981e+06	798219	2.50536e+06	760526	1.23612e+06	247192	378907	576005
MEDN1227	1	Furfural diacetal	Heterocyclic compounds	Heterocyclic compounds	C9H14O3	2	0.9157	13529-27-6	T3_negative	1.90516e+06	1.67805e+06	2.10426e+06	1.36242e+06	2.28891e+06	3.20967e+06	1.76584e+06	3.09889e+06	4.11119e+06	1.67191e+06	2.5579e+06	3.2325e+06	2.31563e+06	3.01585e+06	2.07031e+06	2.42426e+06	2.00056e+06	2.33131e+06	1.93432e+06	2.06973e+06	2.25929e+06	2.06038e+06	1.07056e+06	1076101	1.95463e+06	1.77394e+06	2.21326e+06	1.98308e+06	1.48639e+06	570315	1.52688e+06	2.11169e+06	873910	707704	924242	145778	1.57969e+06	1.91539e+06	2.08638e+06	2.16554e+06
MW0107664	1	Aspartic acid	Amino acid and Its metabolites	Amino acids	C4H7NO4	2	0.9154	617-45-8	T3_negative	5.45544e+07	1.84557e+07	6.19242e+07	5.36398e+07	3.81879e+07	4.29174e+07	4.89029e+07	3.68234e+07	4.94446e+07	4.45902e+07	14172432	3.94804e+07	3.22549e+07	4.10883e+07	1.60716e+07	2.9219e+07	3.09468e+07	3.92737e+07	8.71178e+07	4.05974e+07	4.51808e+07	3.08068e+07	5.63145e+07	5.005e+07	3.27375e+07	4.21617e+07	3.62809e+07	4.96405e+07	6.78791e+07	7.31279e+07	3.29783e+07	4.92111e+07	1.81905e+07	2.18461e+07	2.22208e+07	3.03902e+07	4.19682e+07	1.14455e+07	2.12196e+07	1.81029e+07
MW0007557	1	M-Tolyl acetate	Aldehyde,Ketones,Esters	Esters	C9H10O2	2	0.9082	122-46-3	T3_negative	5.05642e+06	1.55033e+06	3.95277e+06	1.31905e+06	6.31673e+06	6.74521e+06	6.473e+06	1.02144e+07	3.85912e+06	1.42318e+06	5.86776e+06	2.74572e+06	5.1869e+06	4.32763e+06	4.82677e+06	4.0804e+06	2.57203e+06	4.83392e+06	3.15413e+06	967315	2.88147e+06	3.39359e+06	1.73756e+06	3.42571e+06	4.5288e+06	2.51068e+06	4.59684e+06	2.86585e+06	3.69805e+06	1.16196e+06	1.15935e+06	5.66612e+06	5.73065e+06	2.5193e+06	2.53116e+06	1.95502e+06	1.70291e+06	2.61638e+06	1.90673e+06	3.26147e+06
MW0138129	1	Ethylene brassylate	Aldehyde,Ketones,Esters	Esters	C15H26O4	2	0.9027	105-95-3	T3_negative	1.0864e+07	3.71774e+07	9.02205e+06	2.90863e+07	2.9658e+07	2.282e+07	8.74448e+06	2.45141e+07	1.30403e+07	1.40181e+07	4.09419e+06	1.2989e+06	1.01783e+07	2.43242e+06	4.99871e+06	2.42089e+06	2.15071e+06	3.83885e+06	4.11496e+06	1.31231e+06	1.51524e+07	1.4325e+07	5.6323e+06	5.51918e+07	1.22437e+07	4.42688e+06	3.42169e+07	1.0456e+07	1.28262e+07	1.61469e+07	9.88803e+06	5.9138e+06	3.05448e+06	2.41836e+06	806844	4.83144e+06	7.76313e+06	2.91555e+06	1.87955e+06	1.78075e+06
MEDN1041	1	9(S)-HpOTrE	FA	Oxidized lipids	C18H30O4	2	0.8699	111004-08-1	T3_negative	3.84898e+07	5.70705e+07	7.38937e+07	5.91254e+06	5.61235e+07	1.25947e+07	8.55096e+07	3.79495e+07	1.05464e+07	1.03427e+08	1.09161e+07	1.27544e+07	2.80824e+07	4.92074e+06	4.73444e+07	6.62602e+07	5.24375e+06	6.05655e+06	3.15161e+06	7.05351e+06	3.38158e+07	6.85798e+06	1.53264e+06	1.44971e+07	7.39219e+07	4.15148e+07	6.6565e+07	4.3536e+06	2.32389e+07	5.3091e+06	1.47376e+07	9.81999e+06	1.08085e+07	4.20162e+07	3.41808e+06	831733	6.505e+07	5.03642e+06	3.7892e+07	8.91551e+07
MW0054909	1	Methyl hexadecanoic acid	FA	Others	C17H34O2	2	0.868	112-39-0	T3_negative	947287	1.85424e+06	1.17268e+06	940735	499673	1.75821e+06	1.2324e+06	1.47527e+06	3.57907e+06	1.45566e+06	1.00555e+06	982959	1.39425e+06	1.1841e+06	1.28863e+06	1.96227e+06	1.55774e+06	879671	930741	1.3639e+06	2.45095e+06	1.38182e+06	1.25972e+06	1.89416e+06	1.46871e+06	1.1887e+06	1.62754e+06	1.24327e+06	2.30406e+06	1.27287e+06	908144	3.27844e+06	1.70171e+06	1.99597e+06	554532	1.27242e+06	1.09819e+06	1.34363e+06	786008	1.17736e+06
MW0124447	1	Isatin	Heterocyclic compounds	Indole and Its derivatives	C8H5NO2	2	0.8376	91-56-5	T3_negative	7.54772e+06	7.59957e+06	6.09372e+06	5.79317e+06	8.5073e+06	5.62007e+06	5.34561e+06	1.11549e+07	7.02199e+06	8.29596e+06	4.28837e+06	3.39851e+06	5.85034e+06	3.93492e+06	3.40752e+06	4.96345e+06	4.98497e+06	4.41887e+06	3.76559e+06	4.29907e+06	8.32728e+06	8.0035e+06	6.99653e+06	9.20317e+06	5.98874e+06	5.31146e+06	4.77036e+06	6.10257e+06	1.02688e+07	9.8603e+06	2.31572e+06	4.12196e+06	3.98049e+06	2.28411e+06	4.42308e+06	4.57346e+06	4.85062e+06	3.44833e+06	4.7435e+06	4.814e+06
MEDL02147	1	Sinapyl alcohol	Benzene and substituted derivatives	Phenolics	C11H14O4	2	0.8301	537-33-7	T3_negative	5.50663e+06	5.37461e+06	4.82752e+06	3.85315e+06	4.50501e+06	6.61345e+06	4.90802e+06	5.58028e+06	6.59458e+06	5.29957e+06	4.08476e+06	1.26668e+06	3.99191e+06	1.67743e+06	4.97855e+06	2.8441e+06	1.58052e+06	3.78348e+06	3.0714e+06	2.19358e+06	3.29508e+06	3.33393e+06	1.65061e+06	2.30315e+06	4.8157e+06	990249	3.47816e+06	2.87955e+06	1.66179e+06	1.92733e+06	1.87546e+06	1.96929e+06	3.63478e+06	3.71037e+06	1.18465e+06	2.16325e+06	1.39468e+06	3.95184e+06	2.46545e+06	3.71492e+06
MEDN0560	1	Marmesin	Heterocyclic compounds	Heterocyclic compounds	C14H14O4	2	0.8241	13849-08-6	T3_negative	262594	531019	6884.11	6035.27	145.46	5991.65	387598	5784.96	29.49	75206.5	29.76	29.48	13740.9	29.48	6605.61	29.49	29.49	1044.37	29.48	29.72	29.49	672.7	29.07	29.49	29.49	29.49	29.49	29.49	29.49	28.7	29.49	29.49	29.49	29.49	29.49	29.49	28.28	29.53	29.49	29.49
MW0005467	1	Hesperetin	Flavonoids	Dihydroflavone	C16H14O6	2	0.8153	520-33-2	T3_negative	3.60254e+06	1.12849e+07	5.24452e+06	3.50263e+06	3012619	1.4308e+06	2.11546e+06	2.9579e+06	2.04669e+06	2.44776e+06	71957.5	1.71206e+06	938490	420894	1.03542e+06	1.9212e+06	1.79469e+06	764449	242779	634161	1.62065e+06	6.49557e+06	186787	1.60802e+06	1.07306e+06	971872	2.39242e+06	1.41599e+07	5832698	2.08791e+06	1.33029e+06	2.20437e+06	797661	1.70696e+06	427960	1.59551e+06	1.3368e+07	506926	878038	1.57671e+06
MEDL02250	1	3,3',4'5-Tetrahydroxystilbene	Heterocyclic compounds	Heterocyclic compounds	C14H12O4	2	0.8026	10083-24-6	T3_negative	177666	191794	887.69	6070.68	42.18	692.63	223602	1741.85	42.17	10416.5	42.16	42.17	13021.7	42.17	10126	42.21	42.17	210.85	42.17	42.17	42.19	42.17	42.17	42.17	42.17	42.95	42.17	42.17	42.17	42.17	42.17	42.17	42.15	42.17	42.17	42.17	42.17	42.23	42.17	42.17
MW0108118	1	Malic acid	Amino acid and Its metabolites	Amino acid derivatives	C4H6O5	3	0.9722	97-67-6	T3_negative	5.08931e+06	1.48728e+07	3.407e+06	3.61698e+06	3.38928e+06	1.00766e+07	1.60821e+07	7.04269e+06	1.41576e+07	1.8592e+07	3.74729e+06	2.53034e+06	3.52711e+06	1.71745e+06	7.12366e+06	1.16939e+07	8.92059e+06	2.49517e+06	3.78853e+06	1.9023e+07	5.32448e+06	3.27684e+06	1.64667e+06	3.77406e+06	1.37309e+07	6.81829e+06	7.81501e+06	2.86694e+06	3.26486e+06	3.63089e+06	9.755e+06	8.42993e+06	8.14994e+06	1.21349e+07	525314	2.67376e+06	1.07687e+06	4.02679e+06	2562562	6.30547e+06
MW0146866	1	Brevianamide F	Alcohol and amines	Amines	C16H17N3O2	3	0.9488	38136-70-8	T3_negative	1.48921e+07	8.60502e+06	3.51791e+07	2.22057e+06	7.91337e+06	1.58883e+06	1.6621e+07	1.7464e+07	2.05838e+06	1.08478e+07	9.84099e+06	2.41508e+06	5.28532e+06	2.59273e+06	2.64648e+07	624129	150473	8.75757e+06	1.3941e+07	1.4684e+07	1.87044e+07	2.30601e+07	487715	7.35567e+06	8.23291e+06	816857	1.32859e+06	1.05147e+06	2.93126e+06	2.33259e+07	2.04376e+06	1.40674e+06	1.28807e+06	6.46731e+06	741272	912169	942264	4.55651e+06	1.73949e+06	1.15011e+06
MW0106392	1	D-Glutamic acid	Amino acid and Its metabolites	Amino acids	C5H9NO4	3	0.9231	6893-26-1	T3_negative	920308	1.03216e+06	609216	171692	1.52889e+06	1.6143e+06	1.57011e+06	1.34307e+06	1.14236e+06	1.24955e+06	336012	718433	219168	590990	845276	729382	736425	365861	369610	669542	284253	274605	106492	1.13444e+06	1.17149e+06	979143	575604	408243	120597	125968	721067	1.91147e+06	780849	755994	105039	831025	1.03982e+06	1.06699e+06	945886	498621
MW0151196	1	Homaline	Heterocyclic compounds	Heterocyclic compounds	C30H42N4O2	3	0.8971	20410-93-9	T3_negative	2.12478e+07	1.76591e+07	4.42872e+06	3.02274e+06	1.07844e+07	574150	8.84565e+06	8.89148e+06	460265	8.18207e+06	1.51802e+06	831663	2.11985e+06	201427	5.0618e+06	4.50648e+06	609386	148079	9.38769e+06	3.44405e+06	5.12153e+06	314044	1.83565e+06	1.76523e+07	3.35336e+06	598624	5.6392e+06	1.35267e+07	9.20773e+06	1.31448e+07	1.57012e+06	5.23035e+06	5.10389e+06	1.90974e+07	1.10904e+06	684673	9.58638e+06	1.55014e+06	6.93331e+06	5.61883e+06
MW0147772	1	Coproporphyrin I	Organic acid and Its derivatives	Organic acid and Its derivatives	C36H38N4O8	3	0.8959	531-14-6	T3_negative	1.60512e+06	2.29517e+06	909272	536280	1.00137e+06	722881	1.33596e+06	2.59283e+06	2.23738e+06	1.32351e+06	173363	710280	1.08968e+06	688630	2.87454e+06	522831	450241	218227	506608	510125	859546	1.59596e+06	206194	1.27753e+06	309300	686071	1.65806e+06	1.54574e+06	1.99096e+06	1.38589e+06	2.74372e+06	824837	556048	2.73385e+06	301793	723204	1.4879e+06	1.97787e+06	563552	316543
MW0143314	1	4-Fluorophenol	Benzene and substituted derivatives	Phenolics	C6H5FO	3	0.8761	371-41-5	T3_negative	7.5312e+06	6.65212e+06	7.49254e+06	2.85866e+07	1.33744e+07	6.5525e+06	5.15024e+06	9.6212e+06	1.52125e+07	10541948	8.38908e+06	6.64271e+06	4.32565e+06	5.56492e+06	6.28477e+06	6.9611e+06	5.06153e+06	3.46458e+07	7.1262e+06	7.79608e+06	1.25009e+07	7.14693e+06	8.20233e+06	1.35114e+07	4.77767e+06	8.37338e+06	7.99439e+06	7.07781e+06	1.77257e+07	5.98282e+06	1.07962e+07	1.4304e+07	7.87476e+06	2.72267e+07	8.21693e+06	7.86183e+06	6.26357e+06	9.26893e+06	8.81181e+06	8.55056e+06
MW0159669	1	Potassium bicarbonate	Organic acid and Its derivatives	Organic acid and Its derivatives	KHCO3	3	0.8655	298-14-6	T3_negative	3.09041e+06	3.29118e+06	2.94293e+06	5.25131e+06	3.48139e+06	7.31727e+06	2.04119e+06	1.92341e+06	4.87822e+06	2.77166e+06	2.41902e+06	1.39992e+06	3.66787e+06	2.21682e+06	2.72532e+06	2.70511e+06	59982.4	1.58989e+06	1.23054e+06	1.8261e+06	3.77883e+06	3.10087e+06	2.27908e+06	4.19469e+06	2.26902e+06	2.99099e+06	3.4495e+06	2.30766e+06	2.04971e+06	1.01191e+07	1.045e+06	2.14066e+06	116015	966392	3.28316e+06	1.87152e+06	1.4643e+06	761203	643748	1.11101e+06
MW0110914	1	Anatabine	Heterocyclic compounds	Heterocyclic compounds	C10H12N2	3	0.8644	581-49-7	T3_negative	1.42058e+06	1.64365e+06	3.48094e+06	5.05806e+06	1.9888e+06	2.31448e+06	1.65321e+06	2.11944e+06	2.98769e+06	1.50293e+06	1.28744e+06	2.09548e+06	3.44939e+06	344346	2.14691e+06	842496	138260	4.14218e+06	1.12253e+06	1.94414e+06	3.93823e+06	1.53311e+06	2.4573e+06	5.32056e+06	2.14052e+06	1.6084e+06	2.47273e+06	2.67937e+06	1.45289e+06	3.25684e+06	558004	2.40255e+06	2.00251e+06	2.03123e+06	4.77034e+06	666050	2.07268e+06	4.9975e+06	1.9592e+06	1.82715e+06
MW0141134	1	1,2-Epoxyhexadecane	Heterocyclic compounds	Heterocyclic compounds	C16H32O	3	0.8558	7320-37-8	T3_negative	446814	1.49626e+06	1.04434e+06	2.52193e+06	292617	1.58921e+06	394009	395771	1.72403e+06	62924.3	343023	395803	289372	185944	1.06413e+06	924180	269397	118697	500105	496947	362668	393591	348661	471552	311374	222518	191639	128695	480310	951258	258527	995950	117897	289704	1.20931e+06	2.28294e+06	342172	563710	637837	1.33676e+06
MW0006368	1	Bis(2-ethylhexyl) phthalate	Aldehyde,Ketones,Esters	Esters	C24H38O4	3	0.8502	117-81-7 | 15495-94-0 | 8033-53-2 | 50885-87-5 | 82208-43-3	T3_negative	1.71541e+07	2.00412e+07	2.69042e+07	1.20578e+07	3.13596e+07	2.979e+07	1.69713e+07	3.12851e+07	1.90932e+07	2.69745e+07	1.29578e+07	2.62559e+06	3.04096e+07	1.78005e+07	2.06161e+07	1.60488e+07	1.22263e+07	3.1532e+06	4.99959e+06	2.62406e+07	1.97434e+07	1.12553e+07	4.08696e+06	3.07072e+07	1.75958e+07	1.20414e+07	3.16935e+07	1.30884e+07	7.41864e+06	1.69516e+07	5.66277e+06	2.71429e+07	4.12878e+07	1.8841e+07	5.25155e+06	8.82114e+06	2.11507e+07	1.49078e+07	2.03367e+07	1.78052e+07
MW0106460	1	Dimethyl carbonate	Aldehyde,Ketones,Esters	Esters	C3H6O3	3	0.8446	616-38-6	T3_negative	4.47239e+07	2.89735e+07	3.27857e+07	3.79349e+07	5.07878e+07	4.47538e+07	4.48593e+07	5.48036e+07	3.5996e+07	3.47642e+07	1.76735e+07	3.92705e+07	4.08598e+07	3.56253e+07	3.09737e+07	2.42367e+07	3.24366e+07	2.51535e+07	4.92063e+07	3.61175e+07	2.51068e+07	2.75575e+07	8.80675e+07	3.3828e+07	1.13518e+08	4.92991e+07	4.39098e+07	3.50078e+07	2.55624e+07	26481193	1.33646e+07	4.39588e+07	2.71558e+07	2.30775e+07	2.11585e+07	2.96371e+07	8.65456e+07	6.45272e+07	2.01941e+07	1.71511e+07
MW0144103	1	9,10,13-Trihydroxy-11-octadecenoic acid	FA	Oxidized lipids	C18H34O5	3	0.8436	29907-57-1	T3_negative	7.83008e+06	3.74988e+06	1.06282e+07	9.88418e+06	1.39274e+07	1.32642e+07	8.76259e+06	1.707e+07	3.06863e+07	8.81668e+06	2.18367e+07	1.20435e+07	1.94117e+07	1.43709e+07	1.10731e+07	1.15285e+07	1.967e+07	1.60063e+07	1.03809e+07	1.91823e+06	1.29692e+07	1.10913e+07	5.47376e+06	2.39255e+06	2.22694e+07	1.35275e+07	1.01322e+07	1.20823e+07	4.42524e+06	2.86138e+06	4.81151e+06	6.52624e+06	1.28393e+07	7.21965e+06	2.25469e+06	2.99749e+06	7.86574e+06	7.56083e+06	6.93324e+06	2.12532e+07
MW0053527	1	Gibberellin A14	Organic acid and Its derivatives	Organic acid and Its derivatives	C20H28O5	3	0.8372	4955-22-0 | 429678-85-3	T3_negative	3.27425e+06	3.56512e+06	4.5262e+06	5.35083e+06	384982	4.99404e+06	1.65125e+06	8.62457e+06	3.84831e+07	664217	627767	6.50202e+06	5.56422e+06	5.97564e+06	3.6367e+06	8.58981e+06	2.95912e+06	2.16625e+06	6.55928e+06	2.20647e+06	8.60365e+06	8.50128e+06	1.10251e+07	3.58262e+06	1.6131e+07	3.83719e+06	6328447	5.86464e+06	2.21738e+06	6.53123e+06	1.00815e+06	5.43075e+06	319723	514057	2.93883e+06	5.17723e+06	2.50029e+06	2.48811e+06	1.14021e+06	6.31199e+06
MW0121803	1	6,6'-(1,2-phenylene)bis(1,3,5-triazine-2,4-diamine)	Benzene and substituted derivatives	Benzene and substituted derivatives	C12H12N10	3	0.8343	5118-79-6	T3_negative	5.74075e+06	5.62342e+06	4.91881e+06	4.08881e+06	6.54014e+06	9.11519e+06	4.36663e+06	4.54924e+06	7.59233e+06	8.02486e+06	5.66103e+06	4.32199e+06	5.51353e+06	3.94747e+06	6.86468e+06	1.11484e+07	6.94493e+06	7.04419e+06	4.10028e+06	1.64133e+07	5.18929e+06	5.55784e+06	2.13624e+06	2.48101e+06	1.14297e+07	3.08256e+06	6.56973e+06	3.43296e+06	2.72495e+06	2.18722e+06	3.00592e+06	3.30595e+06	3.3427e+06	6.92223e+06	1.24449e+06	2.66569e+06	3.46313e+06	4.82301e+06	2.1721e+06	4.98816e+06
MW0014357	1	4,5-Dihydrovomifoliol	Others	Others	C13H22O3	3	0.8308	142173-08-8	T3_negative	4.67695e+06	1.87249e+07	4.95401e+06	5.75065e+06	1.0622e+07	7.36536e+06	5.86121e+06	9.18309e+06	9.18361e+06	5.82431e+06	4.10799e+06	704785	6.99222e+06	1.8896e+06	1.50546e+07	2.86571e+06	1.38772e+06	1.98491e+06	532004	1.07266e+06	3.1863e+06	5.78735e+06	562037	2.66553e+07	1.03148e+07	1.57919e+06	1.28653e+07	3.38892e+06	4.98787e+06	4.32726e+06	7.52923e+06	3.75769e+06	3.69905e+06	7.32087e+06	382230	6.97795e+06	2.36768e+06	6.49623e+06	2.15361e+06	6.85128e+06
MW0112251	1	Butyl propenyl ketone	Aldehyde,Ketones,Esters	Ketones	C8H14O	3	0.8224	4643-27-0	T3_negative	1.19003e+07	1.02808e+07	8.11681e+06	7.69623e+06	1.16925e+07	1.44306e+07	1.21926e+07	1.18263e+07	1.52133e+07	1.50524e+07	9.13812e+06	5.59366e+06	1.26313e+07	5.87307e+06	1.33418e+07	1.00262e+07	8.87622e+06	9.03899e+06	1.91481e+06	1.47407e+07	8.32791e+06	9.60432e+06	3.44898e+06	6.23e+06	1.47691e+07	1.19873e+07	1.00728e+07	6.37736e+06	7.42258e+06	3.76219e+06	6.7667e+06	8.25244e+06	1.05492e+07	8.69879e+06	3.58537e+06	8.59815e+06	6.32897e+06	9.08281e+06	9.61805e+06	1.44581e+07
MW0014127	1	3-Hydroxytetradecanedioic acid	Organic acid and Its derivatives	Organic acid and Its derivatives	C14H26O5	3	0.8218	73179-89-2	T3_negative	2.04913e+07	1.72042e+07	1.90218e+07	1.25167e+07	2.77467e+07	3.46234e+07	3.08288e+07	2.90119e+07	4.26114e+07	2.97227e+07	1.75286e+07	1.02973e+07	1.9918e+07	1.10923e+07	2.70067e+07	3.3074e+07	1.96612e+07	2.55405e+07	5.24037e+06	3.05062e+07	2.25405e+07	2.5817e+07	9257899	1.67342e+07	5.61614e+07	2.04507e+07	2.9357e+07	1.10283e+07	1.10026e+07	1.15916e+07	2.05176e+07	1.88618e+07	4.45451e+07	2.06243e+07	1.1096e+07	1.43311e+07	2.3814e+07	2.23245e+07	2.59841e+07	3.52241e+07
MEDP1315	1	Quinoline	Heterocyclic compounds	Heterocyclic compounds	C9H7N	3	0.8202	91-22-5	T3_negative	1.75841e+07	7.22311e+06	1.87342e+07	5.55082e+06	6.585e+06	6.62822e+06	9.18278e+06	2.14626e+07	5.44092e+06	8.52235e+06	4.96252e+06	9.96605e+06	5.5097e+06	5.98731e+06	6.18464e+06	1.1172e+07	7.88239e+06	8.93658e+06	4.59872e+06	7.47872e+06	6.61007e+06	8.81434e+06	6.40721e+06	9.94287e+06	9.15931e+06	2.09893e+07	8.01948e+06	5.78907e+06	2.01584e+07	9.23897e+06	1.00033e+07	2.16516e+07	1.05412e+07	1.29915e+07	9.34236e+06	7.15629e+06	5.5097e+06	8.86898e+06	1.01539e+07	9.41616e+06
MW0009944	1	Toluene	Benzene and substituted derivatives	Benzene and substituted derivatives	C7H8	3	0.8156	108-88-3	T3_negative	1.29428e+07	2.88694e+07	3.35986e+07	19745701	2.21945e+07	8.57247e+06	1.90166e+07	1.67125e+07	2.88424e+07	3.25911e+07	2.43205e+06	3.91834e+06	6.02486e+06	7.2293e+06	7.967e+06	1.17142e+07	2.46484e+07	3.93319e+06	7.56427e+06	2.62245e+07	4.63958e+07	1.74393e+07	2.67737e+07	2.2384e+07	2.3116e+07	1.87592e+07	1.36112e+07	1.77864e+07	2.92011e+07	3.53363e+07	5.22039e+06	1.83835e+07	1.23817e+07	1.54717e+07	7.0281e+06	7.67368e+06	3.03403e+07	3.2963e+06	3.21178e+06	2.12443e+07
MW0107617	1	Kojic acid	Organic acid and Its derivatives	Organic acid and Its derivatives	C6H6O4	3	0.8072	501-30-4	T3_negative	5.61302e+08	1.49018e+08	1.422e+08	1.13357e+08	2.21796e+08	2.46999e+08	4.96058e+08	5.89256e+08	2.03755e+08	1.43494e+08	4.79246e+08	7.09984e+07	1.41431e+08	8.22552e+07	1.87579e+08	4.61363e+08	1.11493e+08	1.21534e+08	8.17862e+07	8.26227e+07	1.58811e+08	1.66424e+08	6.66737e+07	2.34144e+08	9.6528e+07	1.01956e+08	1.97896e+08	3.67463e+08	4.16368e+08	1.2659e+08	8.15987e+07	2.11463e+08	1.04894e+08	1.10749e+08	1.13797e+08	9.91201e+07	1.91913e+08	2.50938e+08	2.41546e+08	3.89301e+07
MW0062114	1	Cyclohexanone, 2-methyl-5-(1-methylethyl)-	Terpenoids	Terpenoids	C10H18O	3	0.7992	59471-80-6	T3_negative	2.56584e+06	1.60944e+06	2.32439e+06	1.65892e+06	3.23921e+06	2.95246e+06	1.54863e+06	1.82618e+06	848833	3.23413e+06	2.8242e+06	1.00284e+06	2.51002e+06	819980	2.18609e+06	1.28212e+06	1.44892e+06	1.9719e+06	765376	816465	818968	1.82207e+06	716484	2.92172e+06	1.80996e+06	1.08629e+06	1.47601e+06	579890	1.27269e+06	1.63582e+06	1.14238e+06	2.50084e+06	1.34459e+06	1.46941e+06	1.06553e+06	1.01573e+06	5.24576e+06	1.87418e+06	1.8097e+06	1.81716e+06
MW0143316	1	5-Hydroxy-1-(4-hydroxy-3-methoxyphenyl)octan-3-one	Benzene and substituted derivatives	Phenolics	C15H22O4	3	0.7921	77398-90-4	T3_negative	3.63396e+07	1.03795e+07	2.61287e+07	3.10852e+07	1.1158e+07	1.07767e+07	2.33507e+07	1.39395e+07	1.17616e+07	2.87832e+07	1.51306e+07	1.10859e+07	7.67379e+06	2.83961e+07	1.12389e+07	9.21347e+06	1.08609e+07	9.47952e+06	1.20386e+07	1.04103e+07	1.41244e+07	7.82604e+06	2.38218e+07	4.5645e+07	1.1632e+07	1.32035e+07	2.6759e+07	2.9537e+07	1.40953e+07	1.24524e+07	2.02024e+07	9.55747e+06	1.42532e+07	2.56828e+07	1.71562e+07	1.6019e+07	3.15144e+07	1.13135e+07	1.37197e+07	2.65332e+07
MW0014524	1	4-Methoxy-5-(3,7,11,15-tetramethyl-2,6,10,14-hexadecatetraenyl)-1,3-benzenediol	Benzene and substituted derivatives	Benzene and substituted derivatives	C27H40O3	3	0.7887	126398-85-4	T3_negative	7.38019e+07	8.30397e+07	2.2466e+07	1.60815e+07	9.09542e+07	2.2513e+06	6.37843e+07	5.59802e+07	5.70732e+06	4.49815e+07	1.36771e+07	1.62873e+06	2.90697e+07	2.01932e+06	4.78264e+07	2.12487e+07	7.64957e+06	1.32366e+06	2.876e+06	1.06718e+07	4.1927e+07	1.19873e+06	1.8734e+06	9.57372e+07	4.79348e+07	2.84187e+07	3.59314e+07	8.29945e+07	5.88802e+07	6.56672e+07	3.20683e+07	4.18928e+07	4.06404e+07	8.80875e+07	2.64512e+07	744279	5.99206e+07	3.82616e+07	3.76157e+07	4.01446e+07
MW0140365	1	(R)-2-Oxo-3-methylpentanoate	Organic acid and Its derivatives	Organic acid and Its derivatives	C6H10O3	3	0.7886	61748-89-8	T3_negative	5.87733e+06	5.212e+06	3.04156e+06	3.29118e+06	5.4373e+06	7.27738e+06	4.37497e+06	6.61534e+06	5.75923e+06	5.45021e+06	2.52331e+06	266164	5.17697e+06	1.82448e+06	5.64216e+06	2.33954e+06	2.90938e+06	3.62643e+06	1.21957e+06	5.44181e+06	4.20785e+06	4.6423e+06	807728	2.27743e+06	5.6854e+06	3.72771e+06	3.70013e+06	3.06254e+06	2.10189e+06	1.35114e+06	2.15221e+06	1.61029e+06	2.4539e+06	4.17227e+06	785281	2.0892e+06	2.25623e+06	1.83814e+06	2.33344e+06	5.56292e+06
MEDP1131	1	Arachidoyl glycine	Amino acid and Its metabolites	Amino acid derivatives	C22H43NO3	3	0.7878	617703-96-5	T3_negative	182014	559229	306447	318861	203489	474937	185065	68389.3	391380	289704	70682.3	119155	56106.8	54960.3	134527	256042	46820.5	27849.2	107143	36844.9	188001	72763.8	140129	235594	225465	398754	92320.1	563123	315475	490993	8889.93	110679	95256.4	491137	254074	525895	245845	87120.4	35737.6	424674
MW0114365	1	Droperidol	Alcohol and amines	Alcohols	C22H22FN3O2	3	0.7863	548-73-2	T3_negative	1.31418e+06	8.75864e+06	2.4475e+06	5.52634e+06	2.44957e+06	3.27402e+06	880221	2.27059e+06	4.35763e+06	1.18787e+06	1.32454e+06	563004	1.02151e+06	1.06826e+06	243904	1.66864e+06	576330	719176	1.14396e+06	849422	1.75062e+06	1.0306e+06	2.5873e+06	5.5529e+06	2.2856e+06	193158	3.29927e+06	1.9718e+06	3.8919e+06	4.69943e+06	331669	1.75835e+06	1.34156e+06	1.83135e+06	1.78249e+06	679397	813108	1.46612e+06	1.07399e+06	1.19756e+06
MW0053898	1	Palmitaldehyde	Aldehyde,Ketones,Esters	Aldehydes	C16H32O	3	0.7858	629-80-1	T3_negative	5.1439e+06	1.40225e+07	4.66575e+06	6.70913e+06	7.44663e+06	2.31641e+06	4.73381e+06	3.04788e+06	6.65022e+06	5.90334e+06	1.72886e+06	3.29743e+06	951995	2.45463e+06	1.36487e+06	2.38384e+06	2.20547e+06	2.05084e+06	4.12314e+06	1.15433e+06	3.25888e+06	2.90409e+06	2.02128e+06	1.3317e+07	1.14618e+07	775824	3.79802e+06	3.64138e+06	7.21256e+06	3.55285e+06	2.80474e+06	2.84243e+06	2.88807e+06	1.4974e+06	2.95034e+06	4.99058e+06	7.40806e+06	5.9015e+06	1.73357e+06	5.40118e+06
MW0007206	1	Fluvoxamine	Benzene and substituted derivatives	Benzene and substituted derivatives	C15H21F3N2O2	3	0.7817	54739-18-3	T3_negative	4.21424e+07	5.76859e+07	3.13363e+07	1.9853e+07	2.55295e+07	3.75522e+07	4.42251e+07	3.15965e+07	3.38046e+07	2.95712e+07	3.21106e+07	1.34947e+06	4.23695e+07	1.3688e+07	7.50415e+07	1.87973e+07	7.23077e+06	2.24839e+07	2.05138e+06	1.99149e+07	3.79506e+07	2.54864e+07	3.16719e+07	3.12541e+07	6.23075e+07	2.23458e+07	3.02676e+07	2.98184e+07	3.59904e+07	3.04266e+07	3.65175e+07	2.0018e+07	2.96519e+07	3.55514e+07	1.75188e+07	2.88546e+07	1.87099e+07	4.51684e+07	1.63468e+07	3.04705e+07
MW0124639	1	1,2,3,4-Tetrahydro-beta-carboline-3-carboxylic acid	Aldehyde,Ketones,Esters	Ketones	C12H12N2O2	3	0.7809	42438-90-4	T3_negative	8.18818e+06	9.33074e+06	7.18378e+06	2.64921e+06	6.82253e+06	1.19285e+07	1.13726e+07	3.86261e+06	1.34312e+07	3.89872e+06	8.35172e+06	1.18185e+06	3.34752e+06	1.79678e+06	4.22685e+06	4.97105e+06	2.47664e+06	3.25917e+06	1.79187e+06	6.19711e+06	1.06847e+07	4.65828e+06	2.02872e+06	1.96965e+06	4.84808e+06	2.6837e+06	3.93498e+06	2.57899e+06	2.08371e+06	3.5974e+06	2.13983e+06	2.67096e+06	2.76115e+06	2.79922e+06	2.10738e+06	2.67976e+06	3.0105e+06	4.32962e+06	2.81687e+06	3.66059e+06
MW0011805	1	1-(3-Furanyl)-6,7-dihydroxy-4,8-dimethyl-1-nonanone	Alcohol and amines	Alcohols	C15H24O4	3	0.7715	66472-04-6	T3_negative	1.2095e+06	3.90864e+06	938085	4.9932e+06	5.62821e+06	2.98218e+06	789325	5.35314e+06	1.39336e+06	2.7379e+06	282208	90169	966485	822711	233060	89678.4	437366	365784	3.33297e+06	227239	2.08865e+06	5.10502e+06	423514	8.19419e+06	789137	652345	3.35473e+06	1.58705e+06	1.03249e+06	1.51266e+06	1.06128e+06	747672	141848	102457	462969	723841	807951	528135	568581	359916
MW0011621	1	(S)-14-Methylhexadecanoic acid	FA	FFA	C17H34O2	3	0.7677	5746-59-8	T3_negative	2.70918e+07	7.85731e+07	2.83328e+07	6.47099e+06	4.68562e+07	5.08437e+07	6.46149e+07	4.16997e+07	5.55739e+07	1.59238e+08	3.0555e+06	1.23018e+06	7.0509e+06	1.56095e+06	4.87246e+07	5.50644e+07	8.24879e+06	4.10094e+06	1.53458e+06	6.59913e+07	7.74548e+06	1.01336e+07	4799498	1.24139e+07	1.05768e+08	3.28503e+07	3.67876e+07	6.56164e+06	6.61702e+06	1.19823e+07	6.35095e+06	1.59511e+07	4.44612e+07	3.13871e+07	1.39278e+06	6.86006e+06	8.06017e+06	1.62143e+06	1.67398e+07	3.8399e+07
MW0157965	1	(E)-11-methyldodec-2-enoic acid	FA	FFA	C13H24O2	3	0.766	677354-24-4	T3_negative	3.43715e+06	7.81232e+06	647473	1.73864e+06	1.28294e+07	2.92884e+06	3.24126e+06	1.24767e+07	2.4189e+06	2.80127e+06	1.52563e+06	1.00497e+06	3.25321e+06	996002	3.6662e+06	101702	69309.6	944259	965752	1.32561e+06	851243	2.92947e+06	292088	1.05159e+07	183764	178576	3.145e+06	1.14413e+06	5.54135e+06	1.20488e+06	3.96331e+06	3.80194e+06	1.05247e+06	1.24537e+06	994407	4.76644e+06	1.22908e+06	1.90438e+06	758445	419893
MW0124293	1	Haematoxylin	Heterocyclic compounds	Heterocyclic compounds	C16H14O6	3	0.7637	517-28-2 | 1412-19-7 | 1621-46-1	T3_negative	1.84175e+07	1.79732e+07	1.60638e+07	9.22555e+06	1.5701e+07	1.53249e+07	2.26073e+07	1.77732e+07	2.26837e+07	1.96705e+07	1.15324e+07	865807	8.33418e+06	123439	2.16395e+07	1.68293e+07	7.40658e+06	5.49827e+06	3.77443e+06	6.77529e+06	4.00834e+06	1.295e+07	654946	1.17301e+07	2.11118e+07	8.8296e+06	2.53143e+07	1.7391e+06	2.08208e+06	1.15749e+07	8.8808e+06	1.37805e+07	1.62656e+07	1.4438e+07	128450	7.95121e+06	315256	1.62387e+07	8.94812e+06	2.42438e+07
MW0014659	1	5,9-Epidioxy-3-hydroxyergost-7-en-6-one	Aldehyde,Ketones,Esters	Ketones	C28H44O4	3	0.7606	211486-17-8	T3_negative	4.09875e+06	5.33281e+06	1.17249e+06	1.12459e+06	7.99492e+06	1.57844e+06	3.93958e+06	6.85882e+06	1.15146e+06	1.41777e+06	359860	2.79551e+06	1.87382e+06	1.34227e+06	155672	1.16102e+06	210515	869026	3.8139e+06	414606	1.74083e+06	88197.5	1.59005e+06	4.28727e+06	2.77344e+06	795109	921599	4.52953e+06	3.41213e+06	2.07062e+06	1.85047e+06	3.17668e+06	4.53408e+06	4.68793e+06	2.26967e+06	1.93908e+06	2.55799e+06	2.80201e+06	1.51926e+06	1.75782e+06
MW0009803	1	Sulfanilamide	Benzene and substituted derivatives	Benzene and substituted derivatives	C6H8N2O2S	3	0.7603	63-74-1	T3_negative	5.32065e+06	5.39771e+06	7.06365e+06	1.06518e+07	6.41061e+06	1.35642e+07	4.2701e+06	9.64181e+06	5.72677e+06	838922	7.28215e+06	8.15425e+06	6.43824e+06	9.52733e+06	2.23255e+06	3.06482e+06	4.9169e+06	5.38303e+06	5.71379e+06	1.16758e+06	8.86834e+06	9.50845e+06	9.58427e+06	2.88341e+06	449686	4.41845e+06	1.44728e+07	2.68003e+06	8.92919e+06	472140	2.79449e+06	4.83802e+06	1.46188e+06	3.53655e+06	4.46811e+06	760135	3.30127e+06	7.24105e+06	3.10519e+06	1.09505e+06
MW0193974	1	Lobeline	Benzene and substituted derivatives	Benzene and substituted derivatives	C22H27NO2	3	0.7587	90-69-7	T3_negative	860932	1.11856e+06	6.74401e+06	2.59096e+06	1.38321e+06	7.21657e+06	2.1398e+06	1.07272e+06	8.92216e+06	4.10659e+06	522374	4.04192e+06	1.4207e+06	1.2272e+07	1.31131e+06	1.5026e+06	1.20338e+06	4.66634e+06	3.84346e+06	2.0676e+06	1.49243e+06	1.102e+06	521662	1.15747e+06	1.57969e+06	1.61882e+06	1.1221e+06	1287157	983040	862515	2.10749e+06	1.05416e+06	1.93866e+06	3.95008e+06	518976	1.52236e+06	1.10327e+06	1.53937e+06	1.02094e+06	3.89538e+06
MW0012351	1	13-Tetradecynoic acid	FA	Others	C14H24O2	3	0.7585	82909-47-5	T3_negative	3.59514e+06	1.23256e+07	5.86456e+06	5.07195e+06	1.66639e+07	5.86526e+06	5.09574e+06	1.52836e+07	4.85405e+06	1.04077e+07	660240	485337	3.79443e+06	694847	4.78913e+06	1.79097e+06	1.22335e+06	1.5416e+06	449340	1.58148e+06	7.05223e+06	7.74258e+06	1.54079e+06	6.4846e+06	763674	188947	1.5118e+06	4.21724e+06	4.38786e+06	3.51369e+06	1.86457e+06	4.94883e+06	2.47499e+06	3.22491e+06	2.16578e+06	1.83187e+06	1.1354e+06	3.00204e+06	2.13551e+06	689312
MW0141218	1	10-Deoxymethymycin	Heterocyclic compounds	Heterocyclic compounds	C25H43NO6	3	0.7577	11091-33-1 | 36826-66-1	T3_negative	272943	242238	1.12765e+06	3.08737e+06	464532	1.32602e+06	957404	190134	4.11117e+06	729239	866770	904601	1.42413e+06	497611	698430	791715	633595	450585	855225	1.28004e+06	859577	682147	840196	800440	1.33374e+06	1.99839e+06	2.55692e+06	2.17392e+06	695468	1.72931e+06	581037	761798	563818	476597	593398	545625	909000	784624	499025	351428
MW0012524	1	16,16-dimethylprostaglandin E2	Hormones and hormone related compounds	Hormones and hormone related compounds	C22H36O5	3	0.7572	39746-25-3	T3_negative	1.7492e+06	5.93923e+06	2.44547e+06	1.24306e+06	1.22043e+06	3.02843e+06	2.64021e+06	1.42701e+06	607823	1.796e+06	1.08322e+06	497757	246246	556741	466203	1.24354e+06	38126.1	253278	828719	101947	1.30895e+06	453173	1.7768e+06	5.17293e+06	2.36305e+06	412797	3.24722e+06	1.47718e+06	1.13619e+06	5.52414e+06	563653	239435	842224	861382	1.1757e+06	418334	1.25174e+06	257870	325875	308260
MW0106387	1	Dexrazoxane	Aldehyde,Ketones,Esters	Ketones	C11H16N4O4	3	0.7563	24584-09-6	T3_negative	651176	1.94618e+06	1.25485e+06	1.00402e+06	1.1352e+06	2.58201e+06	1.54362e+06	856651	1.61326e+06	1.63066e+06	277657	142636	1.23067e+06	598566	1.58324e+06	753368	226559	868741	1.12362e+06	289324	1.4425e+06	1.36823e+06	897401	1.11008e+06	2.95425e+06	390183	2.84784e+06	1.08043e+06	261328	977513	1.61204e+06	1.36087e+06	1.24572e+06	1.62341e+06	674645	586203	1.40772e+06	1.78134e+06	372094	48951.2
MW0124701	1	Lomefloxacin	Others	Medicine	C17H19F2N3O3	3	0.7542	98079-51-7	T3_negative	1.46435e+06	2.17206e+06	1.78708e+06	1.45043e+06	2.04115e+06	1.82777e+06	1.68249e+06	1.82065e+06	2.4303e+06	1.79069e+06	486626	942137	1.45825e+06	514270	3.36998e+06	828061	543427	916611	1.37915e+06	708926	1.87965e+06	1.36888e+06	1.24584e+06	5.15306e+06	4.18376e+06	1.00704e+06	2.14697e+06	1.13957e+06	571962	1.26226e+06	593644	304977	350884	765270	416701	586214	621942	3.31664e+06	78784.5	82702.6
MW0053419	1	GanodericAcidG	Organic acid and Its derivatives	Organic acid and Its derivatives	C30H44O8	3	0.7537	98665-22-6	T3_negative	5.82151e+06	3.90743e+07	2.21351e+07	1.55695e+07	5.56709e+06	3.28814e+06	2.35428e+07	6792542	6.81626e+06	2.21115e+07	2.70131e+06	6.24121e+06	4.31318e+06	5.2162e+06	9.97337e+06	2.79365e+06	3.56197e+06	668041	2.01518e+07	1.20614e+06	1.04855e+07	1.8543e+06	1.24159e+07	4.43411e+06	7.42186e+06	8.2691e+06	4.75032e+06	5.06348e+06	5.45442e+06	1.12496e+07	3.11852e+06	3.53229e+06	6.57959e+06	7.71194e+06	9.69371e+06	6.6128e+06	7.01928e+06	6.11259e+06	4.02004e+06	3.87943e+06
MW0148192	1	Decoside	Heterocyclic compounds	Heterocyclic compounds	C30H42O9	3	0.7534	111508-63-5	T3_negative	2.57611e+07	2.38781e+07	3.57983e+07	2.58551e+07	2.54905e+07	2.03779e+07	1.38952e+07	9.53129e+06	2.60905e+07	2.12184e+07	1.32684e+07	9.55291e+06	1.91207e+07	9.67225e+06	2.26224e+07	3.0365e+06	2.84694e+06	1.59014e+07	1.88436e+07	2.37521e+06	1.4373e+07	2.54604e+07	1.31944e+07	2.49436e+07	2.63834e+07	7.02396e+06	2.82313e+07	1.92804e+07	2.87781e+07	4.54671e+07	3.08467e+07	2.27409e+07	2.10661e+07	3.34648e+07	2.49038e+07	1.58628e+07	2.15725e+07	2.82201e+07	1.57702e+07	1.16277e+07
MW0010298	1	1-Nonene	Others	Hydrocarbon derivatives	C9H18	3	0.7528	124-11-8	T3_negative	1.1151e+07	1.06082e+07	1.07076e+07	8.10749e+06	1.26452e+07	1.24534e+07	1.05596e+07	7.12944e+06	8.71395e+06	9.39628e+06	7.28207e+06	7.72408e+06	8.09921e+06	1.18048e+07	8.88027e+06	8.7159e+06	1.21416e+07	1.25271e+07	6.91212e+06	7.517e+06	7.39475e+06	8.77271e+06	1.22338e+07	6.77964e+06	8.52234e+06	7.38846e+06	8.69741e+06	7.11361e+06	1.21241e+07	5.02659e+06	8.22049e+06	8.93816e+06	7.55556e+06	8.4918e+06	8.71534e+06	7.18987e+06	8.21219e+06	6.65855e+06	7.64177e+06	6.69934e+06
MW0138112	1	Esculin	Heterocyclic compounds	Heterocyclic compounds	C15H16O9	3	0.7527	531-75-9	T3_negative	97986.6	531081	1.14821e+06	316052	282938	632598	575222	229887	852806	423610	394135	81278.8	152861	121921	349485	65834.4	126735	30011.3	114497	124132	105643	97508.1	69385.2	63599.6	257107	128168	34184.3	60594.1	37315.4	335048	80966	226206	52565.3	43614.3	155473	34176.4	42067.8	121006	288522	145015
MW0104793	1	2-Mercaptoethanesulfonic acid	Organic acid and Its derivatives	Organic acid and Its derivatives	C2H6O3S2	3	0.7523	3375-50-6	T3_negative	1.32535e+07	1.2938e+07	1.17796e+07	1.40532e+07	1.68494e+07	2.238e+07	1.25787e+07	1.73709e+07	2.30353e+07	1.24449e+07	1.23242e+07	9.49136e+06	1.13221e+07	1.28536e+07	1.318e+07	1.12161e+07	4.88816e+06	1.22188e+07	1.0487e+07	4.59755e+06	1.80367e+07	1.27761e+07	1.15069e+07	2.61108e+07	4.77369e+06	1.21162e+07	1.63616e+07	1.58597e+07	1.85742e+07	1.93035e+07	5.84119e+06	1.76598e+07	1.03876e+06	7.84495e+06	1.91867e+07	1.31929e+07	1.84488e+07	7.66679e+06	5.6314e+06	606439
MW0147848	1	Cryptopleurine	Benzene and substituted derivatives	Benzene and substituted derivatives	C24H27NO3	3	0.7507	482-22-4	T3_negative	2.06683e+07	7.66874e+06	5.95366e+06	9.85388e+06	1.46653e+07	8.87169e+06	8.33223e+06	1.98378e+07	2.4824e+07	9.81738e+06	5.51867e+06	2.82923e+06	5.45977e+06	2.06666e+06	8.35524e+06	2.3183e+07	4.2779e+06	4.10132e+06	4.42017e+06	7.34308e+06	8.02287e+06	4.18511e+06	7.78759e+06	4.45406e+06	1.78825e+07	7.12714e+06	7.24627e+06	1.50732e+07	4.36689e+07	9.94582e+06	2.72721e+06	2.78777e+07	1.78967e+07	7.11308e+06	2.43884e+06	4.03157e+06	2.20157e+07	6.62535e+06	1.02336e+07	8.29755e+06
MW0114511	1	Fumagillol	Heterocyclic compounds	Heterocyclic compounds	C16H26O4	3	0.7497	108102-51-8	T3_negative	2.53699e+06	3.57882e+06	4.22752e+06	4.4653e+06	4.99789e+06	2.8794e+06	1.86889e+06	2.88242e+06	2.85067e+06	2.99928e+06	2.45247e+06	684854	1.75346e+06	2.10001e+06	2.08963e+06	568357	1.09599e+06	1.87221e+06	1.74437e+06	199873	2.46157e+06	4.02013e+06	2.6253e+06	3.3803e+06	1.70428e+06	1.73521e+06	3.13148e+06	2.53761e+06	3.91401e+06	2.79114e+06	1.21385e+06	1.57638e+06	297714	643701	1.75497e+06	2.02192e+06	1.37091e+06	1.08065e+06	426213	1.19745e+06
MW0006885	1	Dioxybenzone	Benzene and substituted derivatives	Benzene and substituted derivatives	C14H12O4	3	0.7491	131-53-3	T3_negative	726749	257035	252.93	13520.6	251.88	256.88	346188	1238.83	251.89	41207.1	256.64	272.37	15183	280.14	13273.2	251.88	272.01	259.04	251.89	251.89	251.89	238.44	251.89	253.04	251.89	250.71	250.67	251.89	251.89	251.89	256.41	250.69	251.86	251.82	261.19	266.74	246.48	251.88	251.72	251.81
MW0142004	1	6-Hydroxy-5,7-dimethoxy-2-(4-methoxyphenyl)-2,3-dihydro-4H-chromen-4-one	Benzene and substituted derivatives	Benzene and substituted derivatives	C18H18O6	3	0.7489	6626-61-5	T3_negative	1.04866e+06	1.57062e+06	1.66481e+06	303632	1.2931e+06	1.79419e+06	3.81046e+06	4.24239e+06	1.08919e+06	3.00582e+06	569298	4.38425e+06	509995	1.63002e+06	781023	158624	704886	2.73887e+06	1.63461e+06	1.60378e+06	319295	408166	653236	1.23523e+06	494244	1.24823e+06	420894	377272	945319	480699	279983	160040	146523	492699	2.43556e+06	1.61709e+06	463121	451830	361099	849155
MW0112118	1	2-Deoxystreptamine	Nucleotide and Its metabolites	Nucleotide and Its metabolites	C6H14N2O3	3	0.745	2037-48-1	T3_negative	6.78786e+06	1.65315e+07	1.48036e+07	3.37319e+06	7.44344e+06	2.55812e+06	1.46568e+07	1.396e+07	2.36468e+06	1.61576e+07	2.41679e+06	2.05522e+06	7.6278e+06	323172	1.98833e+07	1.43023e+07	219397	180690	237840	1.35348e+06	5.37946e+06	1.15026e+06	130241	2296385	9.55791e+06	6.89623e+06	1.08419e+07	5.53294e+06	5.59427e+06	660366	6.51256e+06	4.00506e+06	1.94436e+06	1.44004e+07	3.63045e+06	2.97298e+06	1.09325e+07	588910	5.85724e+06	1.24327e+07
MW0054286	1	Latanoprost acid	Hormones and hormone related compounds	Hormones and hormone related compounds	C23H34O5	3	0.7436	41639-83-2	T3_negative	739600	660824	238654	652638	335754	393767	880420	320454	912928	814815	510375	258975	555377	244411	624044	994032	601949	543976	97010.4	1.578e+06	671886	580433	254144	212364	1.421e+06	724631	1.1694e+06	386696	382070	161579	343576	541578	143886	336067	126049	154824	438177	359399	56332.2	514509
MW0157970	1	trans,trans-1,4-Diphenyl-1,3-butadiene	Benzene and substituted derivatives	Benzene and substituted derivatives	C16H14	3	0.7423	538-81-8 | 886-65-7	T3_negative	7.44606e+06	7.18253e+06	5.0136e+06	6.17315e+06	6.59104e+06	7.66456e+06	7.30298e+06	6.8297e+06	6.76971e+06	8.90528e+06	4.24808e+06	3.46174e+06	8.26463e+06	2.71551e+06	5.4261e+06	5.4124e+06	3.55651e+06	5.28782e+06	3.15436e+06	4.28072e+06	6.40939e+06	1.27303e+07	4.17271e+06	4.1471e+06	1.36941e+07	3.63064e+06	6.32794e+06	9.99267e+06	4.14778e+06	3.78631e+06	3.12506e+06	5.84359e+06	6.51368e+06	8.63269e+06	3.0307e+06	3.82583e+06	9.14561e+06	6.20912e+06	4.66044e+06	9.60679e+06
MW0013292	1	24,25-Diacetylvulgaroside	Heterocyclic compounds	Heterocyclic compounds	C29H44O8	3	0.7422	172616-87-4	T3_negative	1.18351e+07	7.06324e+06	5.18169e+06	4.18249e+06	1.67026e+07	4.5322e+06	1.13681e+07	5.92928e+06	2.9779e+06	1.61323e+07	3.1449e+06	2.08443e+06	3.25928e+06	5.92629e+06	2.66405e+06	2.06353e+06	5.01296e+06	3.56124e+06	1.40025e+07	3.94293e+06	1.10213e+07	5.23022e+06	1.75576e+07	7.99902e+06	1.10094e+07	6.96552e+06	8.31008e+06	6.83573e+06	2.45629e+06	7.84475e+06	3.04183e+06	2.5519e+06	2.43999e+06	6.44185e+06	6.02937e+06	6.06398e+06	2.59707e+06	4.42296e+06	2.16014e+06	1.50167e+06
MW0128365	1	(R)-Equol	Heterocyclic compounds	Heterocyclic compounds	C15H14O3	3	0.7413	221054-79-1	T3_negative	1.61598e+07	1.60888e+07	1.14496e+07	8.59738e+06	1.14184e+07	1.52276e+07	2.06094e+07	1.43486e+07	2.21152e+07	2.79764e+07	4.57353e+06	1.54808e+06	7.41997e+06	409625	1.84762e+07	9.97738e+06	1.52512e+06	1.71319e+06	1.06686e+06	1.91335e+07	1.38884e+07	1.88707e+06	749937	3.80943e+06	3.14658e+07	1.28418e+07	1.98246e+07	1.94501e+06	4.18813e+06	8.04786e+06	1.57577e+07	3.06629e+06	4.87766e+06	1.61287e+07	1.76966e+06	322447	3.38892e+06	3.82263e+06	8.28351e+06	1.50478e+07
MW0157514	1	Thiocarbohydrazide	Others	Others	CH6N4S	3	0.7391	2231-57-4	T3_negative	5.82122e+06	4.99103e+06	1.15263e+07	1.03661e+07	5.15013e+06	5.40194e+06	6.93079e+06	9.02906e+06	5.12779e+06	5.46581e+06	3.83242e+06	1.57526e+07	6.74017e+06	5.38637e+06	5.44076e+06	4.12856e+06	4.7505e+06	3.99458e+06	4.26296e+06	3.7787e+06	5.99613e+06	2.50941e+06	5.50561e+06	4.17894e+06	6.11998e+06	5.25888e+06	5.51293e+06	4.64103e+06	6.68965e+06	3.64496e+06	8.9156e+06	4.30417e+06	5.53188e+06	5.91674e+06	7.08093e+06	3.43374e+06	4.5479e+06	4.80172e+06	3.33977e+06	5.45843e+06
FDATN00935	1	Sulfisomidine	Benzene and substituted derivatives	Benzene and substituted derivatives	C12H14N4O2S	3	0.737	515-64-0	T3_negative	2.45877e+07	1.73751e+07	1.52629e+07	1.45686e+07	2.7244e+07	3.46394e+07	1.55451e+07	2.15559e+07	2.99887e+07	2.25381e+07	2.36441e+07	1.33667e+07	2.08572e+07	1.21128e+07	2.86716e+07	2.30842e+07	1.34916e+07	2.4086e+07	1.36201e+07	2.17717e+07	1.67316e+07	1.5868e+07	8.50859e+06	7.62734e+06	3.79456e+07	1.22508e+07	1.79113e+07	1.30051e+07	7.5673e+06	7.60644e+06	9.8597e+06	7.8984e+06	9.80092e+06	1.47888e+07	2.87333e+06	9.47761e+06	8.08634e+06	1.38254e+07	5.7208e+06	1.53523e+07
MW0104052	1	[(3S)-3-Amino-4-[(3-hexylphenyl)amino]-4-oxobutyl]phosphonic acid	Others	Others	C16H27N2O4P	3	0.7317	909725-63-9	T3_negative	2.03876e+06	2.97083e+06	1.94224e+06	6.12127e+06	1.69429e+06	2.88501e+06	2.52706e+06	4.55305e+06	1.6735e+06	1.39092e+06	639880	3.06432e+06	4.22894e+06	2.06945e+06	350149	554607	618674	1.86093e+06	4.45628e+06	1.03119e+06	2.43004e+06	1.7873e+06	4.94914e+06	570243	670498	1.52483e+06	2.29792e+06	3.65243e+06	1.95251e+06	1.02091e+07	1.10583e+06	928661	1.44829e+06	689149	1.61477e+06	246397	1.60602e+06	921637	3.60537e+06	2.96325e+06
MW0159392	1	Westiellamide	Alcohol and amines	Amines	C27H42N6O6	3	0.7305	131998-54-4	T3_negative	1.32744e+06	6.03205e+06	5.59235e+06	4.22969e+06	3.90815e+06	1.73119e+06	2.20146e+06	5.07756e+06	1.79919e+06	3.9299e+06	329167	3.98439e+06	5.74921e+06	1.3518e+06	1.46517e+06	2.08867e+06	1.72103e+06	2.96454e+06	7.3711e+06	2.4466e+06	9.18808e+06	5.85039e+06	6.78414e+06	4.62799e+06	2.93471e+06	679008	769987	3.05123e+06	2.8527e+06	3.07322e+06	465693	581056	194595	1.91881e+06	5.54846e+06	2.33591e+06	2.74029e+06	3.11616e+06	986914	1.8944e+06
MW0109344	1	Pro-Air	Aldehyde,Ketones,Esters	Ketones	C16H22N2O3	3	0.7248	60443-17-6 | 72332-33-3	T3_negative	1.41482e+07	9.04675e+06	8.50446e+06	2.4752e+07	8.06428e+06	8.72034e+06	8.63839e+06	3.39887e+07	1.08407e+07	1.39662e+07	7.15598e+06	3.50902e+06	1.01948e+07	5.16479e+06	9.48981e+06	8.67811e+06	5.74436e+06	6.10991e+06	4.3884e+06	1.00847e+07	7.94426e+06	7.11221e+06	4.49328e+06	9800219	1.72117e+07	8.10027e+06	7.793e+06	1.16772e+07	7.20524e+06	8.50091e+06	9.8071e+06	3.37241e+07	1.11642e+07	1.22738e+07	7.56346e+06	6.60154e+06	8.59408e+06	7.28314e+06	9.57955e+06	1.19083e+07
MW0013008	1	1-Stearoyl-2-oleoyl-sn-glycero-3-phosphocholine	GP	PC	C44H86NO8P	3	0.7243	56421-10-4	T3_negative	1.13484e+06	1.13122e+06	1.20047e+06	1.65735e+06	1.84906e+06	700986	1.76442e+06	1.86796e+06	1.45829e+06	1.85485e+06	808701	746888	948198	544162	232714	1.41142e+06	274985	252410	1.72414e+06	291885	1.28959e+06	1.08955e+06	981326	2.33266e+06	1.2657e+06	704003	1.09164e+06	1.2063e+06	1.98985e+06	2.48248e+06	254660	1.76476e+06	1.48e+06	1.36135e+06	1.11557e+06	607358	2.58407e+06	967139	1.1555e+06	355808
MW0126484	1	Rucaparib	Heterocyclic compounds	Heterocyclic compounds	C19H18FN3O	3	0.7176	283173-50-2	T3_negative	1.6823e+07	1.77805e+07	9970289	7.40767e+06	3.53465e+07	7.1994e+06	1.4031e+07	1.52486e+07	6.56724e+06	8.06772e+06	9.03792e+06	8.60031e+06	2.27733e+07	5.43982e+06	2.48217e+06	1.64923e+06	2.79144e+06	6.05544e+06	9.25485e+06	1.71226e+06	3.13624e+06	1.15996e+07	3.62459e+07	2.34735e+06	1.53437e+06	6.93748e+06	9.25475e+06	8.37517e+06	5.17416e+06	7.29231e+06	6.89395e+06	3.64923e+06	4.67439e+06	1.02991e+06	2.86874e+06	2.53896e+06	9.76338e+06	1.62896e+06	1.19156e+07	1.86496e+06
MW0133752	1	4-O-Methylpinosylvic acid	Organic acid and Its derivatives	Organic acid and Its derivatives	C16H14O4	3	0.7175	149697-30-3	T3_negative	5.72653e+08	6.00273e+08	5.04566e+08	3.40903e+08	5.25533e+08	4.54854e+08	8.37903e+08	4.80301e+08	4.88544e+08	7.02274e+08	3.67694e+08	6.76746e+07	3.33356e+08	2.06884e+07	4.30687e+08	8.48008e+08	1.52877e+08	6.92294e+07	5.3186e+07	5.84465e+08	5.53294e+08	5.3516e+08	2.12516e+08	4.24665e+08	1.08457e+09	4.17626e+08	8.8149e+08	5.80414e+08	4.00105e+08	5.51224e+08	4.25897e+08	2.83013e+08	4.37406e+08	1.02136e+09	2.93033e+08	1.31886e+08	5.68519e+08	4.09352e+08	3.40936e+08	1.08635e+09
MW0154884	1	Pandamine	Alcohol and amines	Amines	C31H44N4O5	3	0.7144	10233-81-5	T3_negative	5.3484e+06	1.10913e+07	2.79499e+07	1.27449e+07	7.51618e+06	1.28769e+07	4.46712e+06	4.84335e+06	4.11543e+06	2.26693e+06	3.60444e+06	7.33726e+06	4.19061e+06	9.00643e+06	412754	3.59417e+06	2.31531e+06	2.46273e+06	10184125	5.11709e+06	3.52134e+06	1.02799e+07	1.38e+07	1.74492e+06	2.8305e+06	4.26445e+06	1.22304e+07	2.09687e+06	4.13328e+06	886770	4.12495e+06	2.10767e+06	1.5028e+06	1.80682e+06	813270	1.74007e+06	1.46965e+06	2.63713e+06	1.45994e+06	333050
MW0113849	1	Acetoin acetate	Aldehyde,Ketones,Esters	Esters	C6H10O3	3	0.7132	4906-24-5	T3_negative	1.6283e+07	1.54917e+07	1.06612e+07	9.25468e+06	1.58038e+07	1.65776e+07	1.4164e+07	1.60856e+07	1.17012e+07	1.79652e+07	9.26849e+06	5.04982e+06	1.16247e+07	5.06746e+06	1.34218e+07	1.05485e+07	7.13052e+06	1.03792e+07	6.73669e+06	7.74143e+06	9.79738e+06	1.06042e+07	5.17327e+06	7.20834e+06	1.84901e+07	8.69978e+06	9.87858e+06	9.77908e+06	7.11976e+06	7.66438e+06	6.32868e+06	6.82081e+06	9.99158e+06	13925284	4.54998e+06	6.28621e+06	8.01466e+06	1.0265e+07	7.00672e+06	1.42522e+07
MW0016177	1	Betulabuside A	Carbohydrates and Its metabolites	Carbohydrates and Its metabolites	C16H28O7	3	0.7126	64776-96-1	T3_negative	5.06605e+06	1.79193e+06	2.74392e+06	1.24241e+06	1.36275e+06	2.4224e+06	1.29057e+06	1.71996e+06	2.36481e+06	1.8484e+06	1.12873e+06	266728	769806	242019	1.31779e+06	1.14943e+06	1.06781e+06	1.06537e+06	550199	1.61386e+06	1.56306e+06	2.2156e+06	1.7881e+06	1.37838e+06	3.26849e+06	1.36632e+06	474142	336346	880049	2.86034e+06	335438	972106	1.29894e+06	1.39334e+06	803049	213485	783103	573429	1.26652e+06	367598
MW0109742	1	Sodium dodecyl sulfate	Others	Others	C12H25NaO4S	3	0.7126	151-21-3 | 12738-53-3 | 12765-21-8 | 1334-67-4	T3_negative	6.50401e+06	6.69873e+06	5.59274e+06	4.40166e+06	6.54454e+06	6.36308e+06	7.53079e+06	6.28585e+06	6.377e+06	7.6211e+06	3.68964e+06	1.61151e+06	4.95875e+06	107849	7.11662e+06	7.73836e+06	1.77015e+06	779143	2.75972e+06	6.32978e+06	4.8875e+06	4.09268e+06	2.16967e+06	4.42453e+06	1.15662e+07	4.31596e+06	7.881e+06	6.1317e+06	4.0341e+06	5.59181e+06	4.57938e+06	1.63669e+06	4.89607e+06	1.08091e+07	1.79846e+06	2.00399e+06	6.25671e+06	4.93622e+06	4.2096e+06	1.08434e+07
MW0151251	1	(1-Hydroxy-3,7,11-trimethyldodeca-2,6,10-trienyl)phosphonic acid	Others	Others	C15H27O4P	3	0.7052	148796-53-6 | 140633-12-1	T3_negative	4.23782e+08	2.79962e+08	5.74572e+08	4.81175e+07	2.56133e+08	2.65837e+07	5.06049e+08	4.74951e+08	1.25356e+08	4.00964e+08	4.00785e+08	9.97932e+07	2.21292e+08	1.45585e+08	7.80959e+08	895676	508492	3.42779e+08	3.59886e+08	5.46195e+08	5.30881e+08	6.43058e+08	3.44401e+07	2.9084e+08	4.35923e+08	2.68424e+07	5.71621e+06	2.61974e+07	2.60115e+07	6.36576e+08	2.09021e+07	4.17536e+07	2.66921e+07	1.86367e+08	1.92231e+06	959011	1.04779e+08	2.1596e+08	7.21989e+07	2.84178e+06
MW0102796	1	Thiopental	Heterocyclic compounds	Heterocyclic compounds	C11H18N2O2S	3	0.7028	76-75-5	T3_negative	8.65734e+06	3.17764e+06	4.9692e+06	4.12023e+06	5.0804e+06	7.20564e+06	1.18271e+07	8.94233e+06	5.97272e+06	3.88763e+06	4.66997e+06	3.205e+06	1.08089e+07	5.66989e+06	5.15733e+06	2.76629e+06	4.30768e+06	5.82996e+06	1.2702e+06	2.35313e+06	4.46258e+06	1.15381e+07	3.8615e+06	8.31684e+06	3.57523e+06	4158514	6.76706e+06	5.50785e+06	4.82263e+06	5.5271e+06	2.75727e+06	6.72384e+06	1.04373e+06	1.38731e+06	2.64863e+06	3.93058e+06	4.09929e+06	1.11706e+06	2.61993e+06	1.57383e+06
MW0062243	1	Prostaglandin E2 p-benzamidophenyl ester	Hormones and hormone related compounds	Hormones and hormone related compounds	C33H41NO6	3	0.7025	57790-53-1	T3_negative	1.15412e+07	2.05208e+07	1.7222e+07	1.52298e+07	1.39521e+07	1.16391e+07	1.88177e+07	1.17798e+07	1.49426e+07	1.65013e+07	7.96178e+06	5.66483e+06	9.26363e+06	7.04744e+06	1.50028e+07	8.72556e+06	4.06763e+06	6.10644e+06	1.31837e+07	2.94293e+06	1.48739e+07	8.74505e+06	1.22964e+07	1.42449e+07	2.29372e+07	8.20377e+06	1.90869e+07	1.27727e+07	1.07866e+07	1.92888e+07	8.91885e+06	9.25716e+06	6.07808e+06	9.47284e+06	1.28106e+07	14615941	1.34951e+07	1.22457e+07	4.44455e+06	1.52977e+07
MW0062204	1	Propyl pentanoate	FA	Others	C8H16O2	3	0.7001	141-06-0	T3_negative	2.1547e+06	2.89333e+06	4.1109e+06	2.96407e+07	3.40801e+06	5.69178e+06	1.3877e+06	2.09398e+06	3.28945e+06	2.50442e+07	3.36218e+06	1.24489e+06	2.66714e+06	5.20197e+06	978117	1.03751e+06	3.13124e+06	3.10355e+06	1.49816e+06	3.96022e+06	1.7539e+06	1.21727e+06	1.48812e+06	1.06522e+06	1.68057e+06	1.84491e+06	1.22724e+06	1.47514e+06	1.19316e+06	1.7062e+06	3.40673e+06	2.02976e+06	2.02859e+06	1.82927e+06	3.02686e+06	1.90134e+06	1.9947e+06	1.56194e+07	3.85223e+06	1.8829e+06
MW0015234	1	7-Sulfocholic acid	Organic acid and Its derivatives	Organic acid and Its derivatives	C24H40O8S	3	0.6993	60320-05-0	T3_negative	5.26089e+07	1.07707e+08	2.12904e+07	1.57813e+07	1.90334e+07	405086	2.45614e+07	1.83953e+07	4.84203e+06	1.47414e+06	1.28637e+06	873598	2.31086e+07	371922	433884	1.84391e+06	118479	9.47322e+06	1.69617e+06	630303	1.96978e+07	4.91373e+07	1.00451e+07	9.6147e+07	5.84114e+06	1.2616e+06	1.14732e+07	1.18287e+07	1.30119e+07	3.12211e+07	3.47456e+07	2.32126e+07	2.33198e+06	8.94987e+06	2.9301e+07	1.00586e+07	8.24307e+06	5.63487e+06	3.41909e+06	1.47158e+07
MW0151809	1	Isococculidine	Alkaloids	Alkaloids	C18H23NO2	3	0.699	60229-91-6	T3_negative	4.84729e+06	2.40253e+07	5.86665e+06	8.44688e+06	9.69844e+06	6.05422e+06	1.06272e+07	1.03016e+07	8.2892e+06	9.92638e+06	2.58715e+06	359245	5.57477e+06	662040	1.08494e+07	398305	334430	1.21332e+06	800502	6.10586e+06	6.67527e+06	7.61021e+06	1.95621e+06	2.91108e+07	7.56781e+06	1.81026e+06	8.52169e+06	3.66826e+06	5.16843e+06	7.33804e+06	4.15707e+06	2.65829e+06	5.17363e+06	5.72366e+06	982610	2.77082e+06	2.7289e+06	3.03663e+06	1.6524e+06	4.04387e+06
MW0142003	1	4',6-Dihydroxy-5,7-dimethoxyflavanone	Benzene and substituted derivatives	Benzene and substituted derivatives	C17H16O6	3	0.6982	6951-57-1	T3_negative	3.91654e+06	5.12026e+06	2.81586e+06	4.43426e+06	3.12679e+06	4.97491e+06	5.11841e+06	4.36256e+06	6.03014e+06	4.5944e+06	4.31942e+06	1.71678e+06	3.97754e+06	4.19018e+06	4.47391e+06	3.88942e+06	2.63637e+06	3.55308e+06	2.54197e+06	3.18347e+06	3.7963e+06	4.67617e+06	2.39791e+06	3.24159e+06	3.80302e+06	3.25587e+06	4.30389e+06	3.93091e+06	3.17078e+06	2.08242e+06	3.61736e+06	3.48739e+06	2.90537e+06	6.1064e+06	3.35192e+06	3.08381e+06	3.32051e+06	5.51722e+06	6.48957e+06	4.47792e+06
MW0062149	1	Prednisolone	Hormones and hormone related compounds	Hormones and hormone related compounds	C21H28O5	3	0.6975	50-24-8	T3_negative	5.58215e+07	1.44597e+08	1.28859e+08	1.16296e+08	4.84327e+07	1.81981e+08	1.28846e+08	9.70706e+07	1.73486e+08	1.27822e+08	7.44276e+07	5.40978e+07	9.41641e+07	1.62807e+07	9.75945e+07	1.45645e+08	6.97735e+07	1.44141e+08	7.0059e+07	1.18269e+08	8.33494e+07	1.22401e+08	7.53526e+07	5.62976e+07	1.80574e+08	9.55217e+07	1.18905e+08	9.93585e+07	6.02003e+07	9.53396e+07	3.57291e+07	4.26955e+07	1.47795e+08	8.2324e+07	2.15381e+07	4.96111e+07	6.23421e+07	7.88572e+07	5.9995e+07	1.23556e+08
MW0137109	1	7-Methoxyisoflavone	Flavonoids	Flavonoid	C16H12O3	3	0.6961	1621-56-3	T3_negative	2.24998e+06	2.18445e+06	434171	1.3311e+06	1.9942e+06	691340	3.0917e+06	2.19998e+06	1.74929e+06	6.16031e+06	1.68821e+06	71635.2	1.59771e+06	60753.6	3.30118e+06	1.04707e+06	8.84091e+06	1.83071e+06	223352	2.82092e+06	510624	1.01475e+06	120017	1.18185e+06	620095	1.53456e+06	795270	245725	84947.4	1.05794e+06	577769	480883	1.53744e+06	3.0425e+06	431987	4.23435e+06	928028	388236	1.10201e+06	2.04288e+06
FDATN00831	1	Calcium dobesilate	Others	Medicine	C12H10CaO10S2	3	0.6945	20123-80-2	T3_negative	1.31483e+06	957573	1.36081e+06	1.51808e+06	1.35732e+06	1.82894e+06	1.64926e+06	1.63453e+06	1.41773e+06	1.02943e+06	1.36564e+06	403132	1.2482e+06	1.05473e+06	634552	1.1677e+06	1.18912e+06	1.44367e+06	622927	886543	844394	122655	1.06452e+06	1.66468e+06	752669	1.34458e+06	1.82008e+06	1.05604e+06	1.17946e+06	221978	1.51961e+06	1.49755e+06	504127	1.43516e+06	1.2854e+06	1.71435e+06	1.57111e+06	1.54674e+06	1.22847e+06	128994
MW0115198	1	Pteroside Z	Benzene and substituted derivatives	Benzene and substituted derivatives	C21H30O7	3	0.6916	35943-37-4	T3_negative	5.0517e+07	5.14175e+07	3.71043e+07	2.36268e+07	1.6948e+07	3.63309e+07	3.83585e+07	3.78292e+07	4.49318e+07	3.32997e+07	2.89947e+07	1.9295e+07	2.6468e+07	2.38384e+07	3.54676e+07	2.96922e+07	1.42726e+07	2.79326e+07	9.02539e+06	1.84041e+07	3.08025e+07	3.32028e+07	1.82983e+07	2.81312e+07	5.79563e+07	2.07817e+07	3.54466e+07	3.30884e+07	3.09099e+07	2.88523e+07	2.15759e+07	2.6893e+07	3.09499e+07	4.00344e+07	1.24226e+07	2.64236e+07	2.76201e+07	4.225e+07	2.1509e+07	3.76134e+07
MW0103358	1	2-Phenylaminoadenosine	Nucleotide and Its metabolites	Nucleotide and Its metabolites	C16H18N6O4	3	0.6909	53296-10-9	T3_negative	2.0995e+06	1.06632e+06	1.18231e+06	1.59009e+06	2.97629e+06	1.72605e+06	1.08444e+06	1.18234e+06	2.01634e+06	1.09589e+06	562168	600419	494780	116462	961397	616930	410604	858694	310562	643394	970215	657654	133310	308035	3.64909e+06	689464	875808	329391	161721	67765.2	172197	306638	724227	676038	531328	97176.2	439225	1.43774e+06	135383	475983
MW0063597	1	Sorbitan oleate	FA	Others	C24H44O6	3	0.6881	1338-43-8	T3_negative	4.18483e+06	3.22837e+06	7.07025e+06	2.79279e+07	1.17862e+07	5.64369e+06	9.42936e+06	4.27278e+07	6.17453e+06	3.52117e+06	5.11809e+06	1.04257e+07	1.17655e+06	4.38374e+06	3.78688e+06	936209	2.74635e+06	1.85588e+07	2.71191e+06	1.16378e+06	3.6141e+06	5.6104e+06	4.33958e+06	3.16824e+06	6.37683e+06	3.70353e+06	1.04567e+07	2.09967e+07	3.0075e+06	5.3515e+06	6.56735e+06	6.26105e+06	6.56962e+06	3.90379e+06	3.17693e+06	1.58249e+06	381801	7.14558e+06	3.35584e+06	2.13364e+06
MW0124067	1	Etodolac	Organic acid and Its derivatives	Organic acid and Its derivatives	C17H21NO3	3	0.6871	41340-25-4	T3_negative	1.05642e+07	1.80058e+06	3.59375e+06	2.76067e+06	2.97848e+06	4.78515e+06	4.09084e+06	1.46404e+07	9.1724e+06	4.66381e+06	2.64599e+06	1.31129e+06	3.82296e+06	1015811	4.69206e+06	2.35422e+06	1.03571e+06	2.06488e+06	1.86059e+06	2.55987e+06	3.21769e+06	4.13692e+06	1.23267e+06	2.77903e+06	5.92736e+06	2.7832e+06	2.67824e+06	3.37057e+06	1.99044e+06	3.02899e+06	3.53721e+06	3.3702e+06	5.35695e+06	6.59471e+06	2.98056e+06	2.69048e+06	4.39398e+06	7.84037e+06	6.39284e+06	5.83482e+06
MW0059174	1	Peiminine	Alkaloids	Alkaloids	C27H43NO3	3	0.6851	18059-10-4	T3_negative	517169	708326	685038	576330	383367	473524	684511	235278	497170	716255	163510	563718	152427	238008	782235	353498	205230	32297.2	423238	231035	710906	171473	329652	335797	691639	727315	482026	513650	706115	667125	241840	180397	105638	1.02967e+06	592044	669963	313655	154160	233915	608060
MW0168309	1	12-Oxo-2,3-dinor-10,15-phytodienoic acid	Organic acid and Its derivatives	Organic acid and Its derivatives	C16H24O3	3	0.6818	197247-23-7	T3_negative	1.21895e+07	1.72724e+07	1.34546e+07	2.64358e+06	1.80599e+07	5.80623e+06	1.84945e+07	1.94365e+07	3.65108e+06	1.84314e+07	3.17481e+06	408147	1.08099e+07	1.92379e+06	2.0206e+07	2.9913e+07	1.72185e+06	1.26082e+06	1.46649e+06	1.76034e+06	1.23061e+07	1.43207e+06	709922	5.83406e+06	1.49655e+07	8.70153e+06	1.48608e+07	512101	8.32713e+06	2.07017e+06	7.44692e+06	4.10129e+06	7.50119e+06	9.85243e+06	332356	558985	1.52751e+07	1.80037e+06	1.39378e+07	2.52789e+07
MW0062129	1	Polyporusterone B	Terpenoids	Terpenoids	C28H44O6	3	0.6799	141360-89-6	T3_negative	3.26982e+06	3.98122e+06	1.08424e+06	468594	3.27975e+06	48221.6	2.23364e+06	1.67598e+06	1.39224e+06	2.56169e+06	993593	783533	709218	45854.6	1.69614e+06	1.93394e+06	1.27529e+06	999805	53243.5	943483	808469	990599	180556	7.89337e+06	2.81779e+06	1.98784e+06	1.31971e+06	3.31948e+06	2.19615e+06	2.31945e+06	2.14164e+06	1.90983e+06	1.8088e+06	2.44476e+06	2.5793e+06	1.29809e+06	2.6589e+06	785016	1.29124e+06	1.27644e+06
MW0015406	1	(-)-9,10-Dihydrojasmonic acid	Organic acid and Its derivatives	Organic acid and Its derivatives	C12H20O3	3	0.6726	76968-33-7 | 98674-52-3	T3_negative	1.15199e+07	1.72198e+07	1.20244e+07	9.72285e+06	1.18912e+07	1.21214e+07	1.09256e+07	1.56639e+07	2.17182e+07	1.13225e+07	9.33793e+06	2.14562e+06	1.5137e+07	6.76343e+06	1.84529e+07	8.55291e+06	7.02795e+06	1.04933e+07	595440	1.03221e+07	1.24576e+07	15867330	5.79605e+06	1.77325e+07	1.44412e+07	7.70346e+06	1.08361e+07	9.06114e+06	7.71579e+06	7.81187e+06	1.23882e+07	1.03884e+07	1.17938e+07	1.45423e+07	5.22051e+06	6.24798e+06	8.54846e+06	1.05608e+07	9.31197e+06	1.13025e+07
MW0114775	1	Lusitanicoside	Benzene and substituted derivatives	Benzene and substituted derivatives	C21H30O10	3	0.6666	499-35-4	T3_negative	2.88693e+06	3.4159e+06	3.31242e+06	2.3832e+06	2.84688e+06	4.05494e+06	3.01522e+06	6.20586e+06	3.90216e+06	5.80237e+06	3.98529e+06	1.22089e+06	2.18098e+06	1.61147e+06	3.69196e+06	3.31126e+06	1.70904e+06	2.27414e+06	1.90199e+06	3.20945e+06	2.20896e+06	3.39103e+06	404834	2.55695e+06	7.55265e+06	2.86427e+06	7.17305e+06	2.05051e+06	2.18005e+06	3.1782e+06	1.78113e+06	2.40056e+06	3.27676e+06	4.565e+06	1.04953e+06	2.6575e+06	2.91804e+06	3.02846e+06	2.18704e+06	5.27073e+06
FDATP01730	1	Norethisterone enanthate	Hormones and hormone related compounds	Hormones and hormone related compounds	C27H38O3	3	0.6593	3836-23-5	T3_negative	4.88959e+06	4.41872e+06	1.39217e+06	3.3469e+06	3.28205e+06	2.88857e+06	3.06029e+06	2.2378e+06	4.66002e+06	2.78563e+06	1.86227e+06	510495	1.44967e+06	554619	1.98181e+06	2.11577e+06	1.29878e+06	1.55174e+06	946489	1.94959e+06	4.77543e+06	2.20806e+06	1.01401e+06	2.14124e+06	7.88735e+06	3.19645e+06	2.77878e+06	1.64047e+06	1.23103e+06	1.52143e+06	3.74631e+06	1.81248e+06	2.46865e+06	3.61367e+06	1.18113e+06	1.86774e+06	2.3528e+06	2.35744e+06	2.03296e+06	4.8014e+06
MW0111370	1	(E)-5-Isopropyl-8-methylnona-6,8-dien-2-one	Aldehyde,Ketones,Esters	Ketones	C13H22O	3	0.658	2278-53-7	T3_negative	4.75694e+06	2.51592e+06	2.17489e+06	5.12881e+06	9.86437e+06	3.14114e+06	1.44266e+06	6.7278e+06	3.91401e+06	3.31502e+06	1.07481e+06	1.04138e+06	4.53811e+06	1.01843e+06	1.99109e+06	775909	415999	413007	1.81898e+06	1.22122e+06	3.03331e+06	5.27154e+06	3.36982e+06	1.05105e+07	119411	74094.9	1.36754e+06	2.0619e+06	4.20995e+06	4.05192e+06	855654	973134	793874	684508	1.29073e+06	1.17442e+06	2.5792e+06	216864	485754	507666
MW0123350	1	cis-2,3-Dimethylthiirane	Heterocyclic compounds	Heterocyclic compounds	C4H8S	3	0.6555	5954-71-2	T3_negative	3.18758e+06	844584	2.58735e+07	1.27927e+06	7.33895e+06	1.74605e+06	778169	1.21974e+06	4.31626e+06	1.16198e+06	519422	3.02609e+06	1.2452e+06	3.60066e+06	671358	630187	798937	2.29452e+06	574007	1.21806e+06	2.50001e+06	3.28001e+06	4196037	1123642	1.27325e+06	1.05875e+06	2.3138e+06	2.26673e+06	1.76048e+06	1.38618e+06	1.03717e+06	1.24719e+06	723079	885402	3.79486e+06	1.38001e+06	910601	354387	932680	5.24459e+06
MW0063703	1	Suillin	Benzene and substituted derivatives	Benzene and substituted derivatives	C28H40O4	3	0.6529	103538-03-0	T3_negative	6.22166e+07	3.74723e+07	9.95074e+06	6.34722e+06	8.63632e+07	5.64048e+06	4.67657e+07	5.48567e+07	3.89115e+06	2.41243e+07	1.33172e+07	1.50318e+07	2.05624e+07	1.82064e+07	2.36227e+07	8.41948e+06	1.08042e+07	1.89376e+07	1.36305e+07	1.13167e+07	7785464	2.32054e+07	3.421e+06	4.68532e+07	2.50129e+07	2.20966e+07	1.84943e+07	4.22301e+07	42224887	3.80236e+07	3.59743e+07	2.42406e+07	2.23175e+07	3.71171e+07	3.6523e+07	7.9644e+06	2.6279e+07	2.32569e+07	1.96257e+07	2.59192e+07
MW0169896	1	TAXININE M	Benzene and substituted derivatives	Benzene and substituted derivatives	C35H44O14	3	0.6518	135730-55-1	T3_negative	3.24871e+06	3.54921e+06	5.7417e+06	2.71034e+06	3.93461e+06	585268	3.62668e+06	5.95417e+06	2.27968e+06	4.35889e+06	3.51183e+06	2.00808e+06	5.20641e+06	247667	3.21128e+06	8.32678e+06	3.15896e+06	1.67691e+06	141635	858687	2.57362e+06	3.69903e+06	3.03586e+06	3.23242e+06	245780	2.41144e+06	2.6243e+06	1.77723e+06	703276	1.45512e+06	5.2845e+06	1.49399e+06	2.59671e+06	2.12562e+06	3.64863e+06	2.09923e+06	3.62961e+06	3.57549e+06	1.4555e+06	1.80571e+06
MW0049133	1	Cymarin	Heterocyclic compounds	Heterocyclic compounds	C30H44O9	3	0.6509	508-77-0	T3_negative	952540	4.13601e+06	1.28962e+06	1.27047e+06	782458	80873.7	1.51814e+06	1330469	542396	3.42344e+06	171022	422497	253173	361812	321457	601912	626525	299785	492334	150892	653639	86076.1	1.01549e+06	226004	1.9579e+06	247127	390009	162842	482806	2.58553e+06	378752	667673	427261	359264	1.97186e+06	97110.5	851729	344784	369401	200752
MW0112111	1	2-dehydro-D-gluconic acid	Carbohydrates and Its metabolites	Carbohydrates and Its metabolites	C6H10O7	3	0.6481	669-90-9 | 20248-27-5	T3_negative	4.41387e+07	6.08486e+07	8.678e+07	2.6694e+07	1.02998e+08	2.00801e+07	3.76438e+07	6.51655e+07	8.81285e+06	3.09001e+07	2.14237e+07	7.27202e+06	4.20592e+07	5.61567e+06	1.84561e+07	6.97336e+06	3.6268e+06	1.34487e+07	1.26166e+07	1.59696e+07	3.3313e+07	5.41958e+07	1.26425e+07	4.01669e+07	3.44095e+07	1.27512e+07	1.17756e+07	2.53378e+07	1.45657e+07	7.78408e+07	1.58445e+07	9.83802e+06	5.39392e+07	1.2621e+07	8.11128e+07	1.10856e+07	1.18296e+08	2.09298e+07	3.85002e+07	6.98049e+07
MW0126169	1	Pipernonaline	Heterocyclic compounds	Heterocyclic compounds	C21H27NO3	3	0.6455	88660-10-0	T3_negative	1.87384e+06	1.89551e+06	1.99688e+06	1.33917e+06	1.34146e+06	2.16446e+06	2.39139e+06	1.67244e+06	1.47939e+06	1.56607e+06	656679	1.87751e+06	1.13051e+06	804914	670275	564846	519916	1.00386e+06	1.13571e+06	866933	861160	1.14363e+06	673461	334093	1.07368e+06	1.27277e+06	1.03138e+06	1.9226e+06	2.95901e+06	2.17292e+06	176430	1.1251e+06	306100	605286	246090	199186	895785	722661	693712	1.47157e+06
MW0156396	1	Riddelliine	Alkaloids	Alkaloids	C18H23NO6	3	0.6448	23246-96-0	T3_negative	1.63457e+06	6.37148e+06	1.30097e+06	3.04643e+06	2.99629e+06	2.44696e+06	1.17384e+06	4.78374e+06	1.44381e+06	1.66021e+06	619766	657221	2.92065e+06	1.59316e+06	2.30633e+06	341147	74721.3	1.05199e+06	4.09398e+06	434817	1.9847e+06	3.33502e+06	1.2438e+06	6.33485e+06	2.16842e+06	1.11566e+06	6.09869e+06	1.4998e+06	3.4499e+06	2.42136e+06	1.87961e+06	1.10741e+06	417648	1.51545e+06	995616	1.21584e+06	991112	1.31345e+06	97855.7	900769
MW0013350	1	27-Norcholestanehexol	Alcohol and amines	Alcohols	C26H46O6	3	0.6444	91999-66-5	T3_negative	2.26054e+06	3.25748e+06	1.67369e+06	1.76945e+06	2.73074e+06	2.46423e+06	2.76014e+06	2.27271e+06	2.33259e+06	3.18727e+06	615864	576548	1.22796e+06	444387	2.43946e+06	1.40397e+06	1.05883e+06	872099	772939	1.03991e+06	1.09013e+06	1.686e+06	1.094e+06	283768	2.55053e+06	985912	1.35823e+06	1.06058e+06	146224	435283	109458	670038	671702	1.33435e+06	117280	64634.7	732731	269227	715413	455863
MW0124692	1	Liquid thiophthene	Heterocyclic compounds	Heterocyclic compounds	C6H4S2	3	0.6443	250-84-0	T3_negative	1.25981e+06	1.11249e+06	1.01133e+06	1.36841e+06	570997	1.07667e+06	411105	860100	1.23837e+06	399717	403162	1.06917e+06	595699	472195	938307	350887	392309	611230	396462	481994	541064	1.3735e+06	570003	667667	666142	215606	1.30927e+06	480143	823590	1.06491e+06	789310	1.20064e+06	574217	1.13905e+06	381142	1.17138e+06	485064	452724	348106	1.05831e+06
MW0155054	1	Prostaglandin F2alpha methyl ester	Hormones and hormone related compounds	Hormones and hormone related compounds	C21H36O5	3	0.6384	33854-16-9	T3_negative	992653	2.88628e+06	1.10745e+06	1.16951e+06	858822	830288	939482	2.32869e+06	1.21759e+06	1.72935e+06	697538	227375	1.31107e+06	66429	1.13255e+06	1.88666e+06	665552	696218	597893	816330	844798	1.86469e+06	655591	1.30093e+06	2.78455e+06	1.37845e+06	1.87639e+06	1.14708e+06	909728	781129	944398	1.33972e+06	2.42493e+06	2.68424e+06	365123	178788	791273	435308	234482	539721
MW0009617	1	Pyrimidifen	Benzene and substituted derivatives	Phenolics	C20H28ClN3O2	3	0.6382	105779-78-0	T3_negative	2.23126e+06	5.50626e+06	2.49899e+06	3.39244e+06	6.42245e+06	2.14799e+06	2.04748e+06	4.31707e+06	3.06485e+06	2.09788e+06	1.84424e+06	2.70514e+06	4.66039e+06	806293	7.83756e+06	193695	70852.2	2.07145e+06	5.74286e+06	1.51889e+06	4.80216e+06	7.57429e+06	5.0248e+06	4.17099e+06	2.84634e+06	438068	191967	4.9531e+06	5.34048e+06	2.70934e+06	227596	836552	1.50876e+06	2.36554e+06	3.38293e+06	2.90486e+06	2.87931e+06	1.51523e+06	1.81928e+06	1.97943e+06
MW0114510	1	Gastrodin	Benzene and substituted derivatives	Benzene and substituted derivatives	C13H18O7	3	0.638	62499-27-8	T3_negative	3.82379e+06	5.50839e+06	7.0825e+06	5.55097e+06	1.01502e+07	1.75164e+06	4.97504e+06	4.5419e+06	4.72508e+06	5.11439e+06	1.83076e+06	5.15648e+06	7.59803e+06	936851	2.10989e+06	3.4262e+06	1.77326e+06	2.29289e+06	2.00528e+06	2.13668e+06	8.16408e+06	6.0628e+06	5.05539e+06	355910	5.38985e+06	4.58785e+06	5.29572e+06	6.65562e+06	3.06065e+06	8.06326e+06	4.66358e+06	625440	4.48974e+06	4.07582e+06	1.1123e+06	4.92918e+06	2761091	3.83814e+06	2.58669e+06	3.97196e+06
MEDP1180	1	LPC(14:0/0:0)	GP	LPC	C22H46NO7P	3	0.6346	20559-16-4	T3_negative	4.5619e+06	3.48681e+06	4.38153e+06	4.51824e+06	4.85569e+06	5.98509e+06	6.00573e+06	5.43328e+06	7.53132e+06	6.02915e+06	5.56259e+06	1.32679e+06	4.40636e+06	3.19757e+06	4.88612e+06	6.68123e+06	6.7347e+06	4.80596e+06	320185	6.40415e+06	3.90332e+06	4.00651e+06	3.5206e+06	2.09256e+06	1.02683e+07	6284380	6.93822e+06	2.68499e+06	1.85498e+06	1.69646e+06	1.56049e+06	2.42608e+06	3.78576e+06	2.79343e+06	1.26511e+06	2.55446e+06	2.81264e+06	3.12613e+06	2.75775e+06	4.91597e+06
MW0111038	1	Fenaminosulf	Benzene and substituted derivatives	Benzene and substituted derivatives	C8H10N3NaO3S	3	0.6306	140-56-7	T3_negative	1.36819e+07	1.36835e+07	7.77189e+06	4.76564e+06	1.00483e+07	1.26332e+07	1.82493e+07	1.27939e+07	1.24708e+07	1.64301e+07	8.00982e+06	3.06508e+06	9.56137e+06	3.20638e+06	1.2876e+07	9.64175e+06	8.11374e+06	4.95347e+06	4.10017e+06	7.30934e+06	1.01071e+07	1.02816e+07	3.35462e+06	1.32877e+07	6.11825e+06	5.63491e+06	1.53928e+07	7.41451e+06	9.794e+06	9.38932e+06	5.61761e+06	1.53745e+07	8.98225e+06	8.40756e+06	2.54396e+06	5.51366e+06	1.05143e+07	3.36142e+06	3.18367e+06	1.16824e+06
MW0109053	1	Penicillin g	Others	Medicine	C16H18N2O4S	3	0.6292	61-33-6	T3_negative	5.92467e+06	3.57057e+06	2.70539e+06	1.5096e+06	6.76221e+06	1.53435e+06	8.40114e+06	8.30312e+06	1.14694e+06	4.08666e+06	7.37393e+06	79164.6	5.61423e+06	583664	7.4492e+06	2.86056e+06	2.9342e+06	1.72134e+06	215340	5.86724e+06	1.13896e+06	2.86825e+06	829066	2.30978e+06	3.61895e+06	2.45083e+06	2.31565e+06	1.77575e+06	664598	308728	3.0783e+06	1.72926e+06	4.0367e+06	1.89582e+06	128867	35709.1	2.67101e+06	1.47303e+06	5.14569e+06	1.89049e+06
MW0009417	1	Phenylbutazone	Benzene and substituted derivatives	Benzene and substituted derivatives	C19H20N2O2	3	0.6253	50-33-9	T3_negative	2.76656e+06	3.75243e+06	2.29911e+06	2.95512e+06	2.0181e+06	3.89046e+06	2.58378e+06	3.22993e+06	3.57384e+06	3.85713e+06	1.80199e+06	4.2448e+06	1.0669e+06	1.59139e+06	2.67641e+06	2.80491e+06	1.98007e+06	1.86888e+06	2.03694e+06	3.14459e+06	3.0858e+06	2.04095e+06	1.06878e+06	1.514e+06	3.69818e+06	1.82927e+06	3.11528e+06	1.63316e+06	1.44474e+06	1.40508e+06	1.37263e+06	1.94774e+06	2.61426e+06	3.29215e+06	1.05416e+06	1.26727e+06	1.57404e+06	1.97911e+06	1.45988e+06	3.84153e+06
MW0005453	1	5-(Diphenylphosphinyl)pentanoic acid	Benzene and substituted derivatives	Benzene and substituted derivatives	C17H19O3P	3	0.619	71140-70-0	T3_negative	4.4713e+06	4.91436e+06	3.61891e+06	3.14716e+06	3.47074e+06	4.56752e+06	4037688	4.35072e+06	6.02839e+06	4.62216e+06	4.52572e+06	1.7788e+06	3.33407e+06	1.94919e+06	3.73992e+06	4.2537e+06	3.16137e+06	2.88415e+06	2.46385e+06	3.70628e+06	3.00623e+06	3.31806e+06	2.31077e+06	3.30429e+06	5.75405e+06	3.51043e+06	4.35106e+06	2.81012e+06	1.98675e+06	2.33312e+06	2.90227e+06	2.92646e+06	3.48889e+06	6.94389e+06	2.17514e+06	3.06778e+06	3.93303e+06	4.20958e+06	3.04889e+06	5.88762e+06
MW0109259	1	(R)-3-Amino-4-(3-hexylphenylamino)-4-oxobutylphosphonic acid	Others	Others	C16H27N2O4P	3	0.6189	909725-61-7	T3_negative	4.70919e+06	4.66736e+06	2.21673e+06	2.36031e+06	3.3044e+06	2.95932e+06	4.32605e+06	2.63584e+06	3.04982e+06	3.55938e+06	2.10112e+06	3.0073e+06	2.77194e+06	3.34569e+06	4.02897e+06	2.92971e+06	1.41304e+06	2.69926e+06	4.73323e+06	1.98501e+06	3.12692e+06	3.10881e+06	4.65097e+06	3.47935e+06	5.00008e+06	2.93037e+06	3.94401e+06	2.36495e+06	3.1121e+06	2.10485e+06	4.11473e+06	3.14027e+06	4.04587e+06	2732937	3.09475e+06	3.65583e+06	2.45742e+06	3.12229e+06	2.10921e+06	2.92741e+06
MW0123896	1	Ethotoin	Heterocyclic compounds	Heterocyclic compounds	C11H12N2O2	3	0.6086	86-35-1	T3_negative	1.46736e+07	2.33288e+07	8.01711e+06	1.28572e+07	1.31552e+07	9.98923e+06	1.41848e+07	1.37973e+07	1.20986e+07	1.35933e+07	7.90109e+06	7480491	1.01333e+07	8.00086e+06	7.39866e+06	8.48068e+06	6.49369e+06	8.71173e+06	6.86292e+06	9.84514e+06	9.20987e+06	1.09861e+07	7.14675e+06	8.01636e+06	1.24828e+07	1.32527e+07	8.72416e+06	7.68529e+06	5.50062e+06	6.79891e+06	6.05309e+06	5.89773e+06	8.62306e+06	1.02015e+07	4.66608e+06	5.71224e+06	7.88147e+06	7.49487e+06	6.05032e+06	1.09863e+07
MW0141405	1	14-Dihydroxycornestin	Heterocyclic compounds	Heterocyclic compounds	C16H20O6	3	0.6084	123068-35-9	T3_negative	1.81525e+06	2.82856e+06	1.01147e+06	137637	3.40664e+06	170923	2.20257e+06	3.95897e+06	1.17231e+06	4.51211e+06	837183	3.28222e+06	2.45373e+06	941730	1.17869e+06	1.93601e+06	988549	1.55622e+06	285292	1.08166e+06	2.95518e+06	881551	215412	1.57047e+06	4.39541e+06	2.98425e+06	1.9363e+06	571933	1.0028e+06	651931	1.20475e+06	443600	2.09581e+06	304392	265287	180014	565956	619096	796944	502823
MW0139838	1	Tomenin	Benzene and substituted derivatives	Benzene and substituted derivatives	C17H20O10	3	0.6019	28446-08-4	T3_negative	3248117	4.30367e+06	4.55553e+06	3.61703e+06	2.68631e+06	3.94073e+06	6.74829e+06	2.88396e+06	4.39952e+06	5.62013e+06	3.95847e+06	859814	3.34764e+06	1.88233e+06	5.48135e+06	2.1272e+06	2.64361e+06	2.5931e+06	893847	2.40871e+06	3.48392e+06	3.33476e+06	4.45169e+06	2.60039e+06	6.87838e+06	4.88087e+06	4.0244e+06	4.57235e+06	2.7366e+06	9.0894e+06	3.22079e+06	2.77621e+06	2.39386e+06	3.31798e+06	4.62701e+06	3.81218e+06	3.06253e+06	3.59013e+06	2.01402e+06	7.41846e+06
MW0143609	1	(+)-5-Epi-aristolochene	Others	Hydrocarbon derivatives	C15H24	3	0.5964	115888-31-8	T3_negative	2.13162e+06	666632	2.02636e+06	1.37106e+06	2.79533e+06	1.67297e+06	1.66796e+06	746114	546200	4.5509e+06	445206	964018	1.15081e+06	493235	256409	801559	437869	842202	785071	219040	1.21941e+06	1.05811e+06	845123	981169	1.1909e+06	587458	2.97662e+06	935385	1.76189e+06	1.88144e+06	425671	1.0568e+06	573768	1.60308e+06	1.05592e+06	2.52219e+06	2.16792e+06	365004	201829	406702
MW0115251	1	Salidroside	Benzene and substituted derivatives	Benzene and substituted derivatives	C14H20O7	3	0.5935	10338-51-9	T3_negative	1.81426e+06	1.22075e+06	1.77279e+06	1.75858e+06	942024	640180	2.19193e+06	706482	409099	892619	798236	66690.3	555720	532201	612930	715862	53232.6	336131	114353	876913	2.52338e+06	1.81991e+06	1.71037e+06	1.22202e+06	672128	226064	3.11888e+06	2.583e+06	2.26123e+06	1.01273e+06	983420	854801	271164	1.18705e+06	84729.6	434626	303492	623258	650137	104654
MEDN0494	1	8,15-Dihete	FA	Oxidized lipids	C20H32O4	3	0.5896	77667-08-4	T3_negative	2.13522e+06	4.20209e+06	6.63492e+06	4.56722e+06	4.67904e+06	1.60383e+06	4.01046e+06	1.51168e+06	4.44172e+06	4.36486e+06	1.63427e+06	1.58718e+06	2.70959e+06	2.80003e+06	2.45635e+06	653828	145596	6.72333e+06	1.76639e+06	416771	4.38888e+06	3.77387e+06	2.07133e+06	6.60035e+06	2.17017e+06	1.12936e+06	2.04756e+06	2.86536e+06	3.5305e+06	4.57385e+06	4.80788e+06	2.811e+06	2.22393e+06	3.20781e+06	2.50438e+06	744440	2.18916e+06	2.46514e+06	1.40327e+06	808815
MW0138009	1	2-Benzylsuccinic acid	FA	FFA	C11H12O4	3	0.5893	884-33-3 | 36092-42-9	T3_negative	1.27182e+07	1.74714e+07	4.83144e+07	1.56777e+07	2.08841e+07	1.17847e+07	1.19718e+07	1.27309e+07	9.45871e+06	1.31593e+07	3.80101e+06	6.33716e+06	1.14457e+07	2.71425e+06	2.73999e+06	1.53e+06	1.39982e+06	5.52134e+06	5.595e+06	9.25214e+06	3.34188e+07	1.69652e+07	8.77919e+06	1.68475e+07	1.1939e+07	5.50276e+06	8.81208e+06	7.15407e+06	4.85181e+06	3.3467e+07	4.47633e+06	5.44146e+06	9.01245e+06	8.23659e+06	2.23669e+07	5.33479e+06	4.56557e+07	4.81472e+06	6.56433e+06	1.04119e+07
MW0114263	1	Digalacturonate	Organic acid and Its derivatives	Organic acid and Its derivatives	C12H18O13	3	0.5869	5894-59-7	T3_negative	2.43092e+06	432505	1.6409e+06	806493	644494	1.29474e+06	1.72007e+06	479686	1.90578e+06	908970	118431	667721	1.09491e+06	491128	961872	684093	306585	409204	1.41179e+06	233056	1.02831e+06	334001	1.4417e+06	1.07126e+06	1.07293e+06	451860	152197	930833	410959	144904	783824	290907	298871	1.36293e+06	524008	536079	384949	571307	59345.3	82952.8
MW0124090	1	Ezetimibe	Heterocyclic compounds	Heterocyclic compounds	C24H21F2NO3	3	0.5852	163222-33-1	T3_negative	543445	2.34894e+06	477795	1.70651e+06	580453	216884	209810	1.03801e+06	522738	335621	70602.8	446545	565046	315563	567673	272881	52884.9	165073	548209	395969	1.12534e+06	1.26864e+06	968803	2.23808e+06	588383	516166	2.66975e+06	264488	1.81326e+06	604245	179625	434053	314966	668136	690812	515094	781052	1.36544e+06	725325	672660
MW0014687	1	5alpha-Androstane-3beta,17beta-diol	Hormones and hormone related compounds	Hormones and hormone related compounds	C19H32O2	3	0.5744	571-20-0	T3_negative	2.69592e+06	1.44486e+07	4.79717e+06	4.69734e+06	4.48406e+06	9.10723e+06	2.29427e+07	8.68131e+06	2.41407e+07	4.07439e+07	1.07918e+07	531157	1.70938e+06	1.58493e+06	4.21608e+06	1.06336e+07	9.09615e+06	1.08624e+06	1.16765e+06	1.07738e+07	1.48689e+07	5.36841e+06	3.07451e+06	1.11396e+07	1.70437e+07	7.55744e+06	8.44552e+06	8.69182e+06	1.24278e+06	1.58751e+07	7.35328e+06	1.71994e+06	4.88505e+06	5.24675e+06	426135	2.09203e+06	3.34207e+06	1.38664e+06	1.43797e+06	8.97113e+06
MW0126260	1	Propylthiouracil	Heterocyclic compounds	Heterocyclic compounds	C7H10N2OS	3	0.5649	51-52-5	T3_negative	7.47435e+06	1.05276e+07	8.09194e+06	3.49263e+06	1.07431e+07	4.949e+06	9.30899e+06	8.25648e+06	1.02878e+07	8.75992e+06	8.56182e+06	6.41431e+06	7.91643e+06	6.47394e+06	8.54831e+06	7.89204e+06	4.82739e+06	6.37671e+06	4.32445e+06	9.3792e+06	1.00434e+07	1.02485e+07	4.36279e+06	6.57138e+06	7.26598e+06	2.93754e+06	4.73163e+06	1.01355e+07	1.18448e+07	8.69256e+06	3.19396e+06	1.02133e+07	3.10745e+06	4.20294e+06	5.87279e+06	4.57573e+06	6.63815e+06	7.69167e+06	4.09405e+06	3.7343e+06
MW0004001	1	3-Furoic acid	Organic acid and Its derivatives	Organic acid and Its derivatives	C5H4O3	3	0.5385	488-93-7	T3_negative	4.32857e+07	2.65431e+07	1.92559e+07	2.26457e+07	1.13819e+08	5.14376e+07	2.87053e+07	4.35676e+07	1.13976e+08	2.79623e+07	3.07298e+07	8.96719e+06	2.24235e+07	1.03913e+07	3.59156e+07	2.38959e+07	1.73479e+07	1.62511e+07	9.73663e+06	9.10379e+06	3.08712e+07	2.9617e+07	8.12395e+06	5.38135e+07	9.89293e+06	1.37051e+07	1.17184e+08	2.07816e+07	2.82716e+07	1.9423e+07	1.34713e+07	4.63754e+07	1.45702e+07	1.52179e+07	1.89265e+07	1.48664e+07	1.10891e+08	1.21101e+07	1.04902e+07	2.35544e+06
MW0053486	1	Geranyl acetoacetate	Aldehyde,Ketones,Esters	Esters	C14H22O3	3	0.5297	10032-00-5 | 61759-64-6	T3_negative	4.79983e+06	4.54159e+06	4.34363e+06	2.34287e+06	5.39992e+06	4.70988e+06	3.8319e+06	5.36778e+06	4.95244e+06	5.7642e+06	3.26502e+06	556577	3.92281e+06	1.98372e+06	4.07019e+06	3.54714e+06	2.40156e+06	3.37878e+06	326636	3.85625e+06	3.15087e+06	3.09644e+06	1.25273e+06	1.81797e+06	7.25138e+06	2.19591e+06	3.57253e+06	1.71491e+06	2.22532e+06	2.62628e+06	2.90585e+06	3.16369e+06	3.29358e+06	5.05541e+06	540342	2.15404e+06	2.67178e+06	3.26869e+06	2.75011e+06	6.22785e+06
MW0007156	1	Flecainide	Benzene and substituted derivatives	Benzene and substituted derivatives	C17H20F6N2O3	3	0.5079	54143-55-4	T3_negative	3.18901e+06	3.0059e+06	222991	885745	454670	1.08731e+06	2.47176e+06	888552	1.37223e+06	1.42158e+06	1.36717e+06	178634	1.37854e+06	133882	4.7658e+06	94591.4	329115	263557	361801	82849.6	1.15407e+06	183367	471735	355426	4.85442e+06	279886	649939	1.3692e+06	1.01725e+06	967128	644200	146405	510397	1.89253e+06	551117	1.38716e+06	138150	1.42155e+06	287180	1.01947e+06
MW0005005	1	4-Fluorophenylacetic acid	Benzene and substituted derivatives	Benzene and substituted derivatives	C8H7FO2	3	0.5053	405-50-5	T3_negative	5.04905e+07	5.13096e+07	1.69513e+07	1.16839e+06	4.83537e+07	248649	4.2329e+07	6.29296e+07	1.06578e+06	5.81129e+07	6.68098e+07	3.2476e+07	5.44542e+07	4.32873e+07	4.04496e+07	2.38261e+06	2.46712e+07	3.59944e+07	1.96214e+07	1.72954e+06	3.7637e+07	1.08802e+08	312839	938860	911049	5.77115e+06	7.70762e+06	1.53252e+07	1.29896e+07	111116	53250.7	89837.9	3.73182e+06	669389	116119	71882.7	94334.7	1.23255e+06	478199	364154
MW0010168	1	Thiosulfuric acid	Others	Metal, Non-metal and related compounds	H2O3S2	2	0.9181	13686-28-7	T3_negative	1.39007e+07	1.88335e+07	4.41975e+07	4.27316e+06	1.664e+07	7.1395e+06	9.99504e+06	2.1884e+07	4.03587e+06	4.16481e+06	3.40505e+06	1.52729e+07	4.82539e+06	270891	650093	610794	4.15116e+06	2.84984e+06	1.26027e+06	5.40885e+06	1.63858e+07	2.45288e+06	2.43497e+07	1.37681e+07	261031	4.81841e+06	2.19909e+07	8.45418e+06	3.31357e+06	2.06911e+08	2.46925e+06	1.43781e+07	817551	401478	88296.6	4.35249e+06	2.38455e+07	231456	7.71401e+06	2.68616e+07
MW0012191	1	12,13-DiHOME	FA	Oxidized lipids	C18H34O4	2	0.9138	263399-35-5	T3_negative	1.29467e+08	1.38364e+08	8.46367e+07	7.21232e+07	8.54025e+07	2.79804e+08	2.62059e+08	1.65894e+08	1.8285e+08	2.7858e+08	5.6156e+07	7.63996e+07	1.14064e+08	6.5927e+07	8.04794e+07	9.23566e+07	1.92874e+08	5.3044e+07	7.95914e+07	1.07359e+08	2.94852e+08	1.4391e+08	7.46132e+07	2.53525e+08	8.07233e+07	1.65732e+08	1.88707e+08	1.63696e+08	1.5922e+08	2.55031e+08	9.67603e+07	3.18193e+08	2.65106e+08	2.5776e+08	8.40942e+07	1.67248e+08	1.04089e+08	7.60519e+07	7.81467e+07	8.86892e+07
MW0121070	1	1-(2,4-Dimethyl-1,3-oxazol-5-yl)ethan-1-one	Heterocyclic compounds	Heterocyclic compounds	C7H9NO2	3	0.857	23012-25-1	T3_negative	1.2866e+07	1.54448e+07	9.662e+06	6.48954e+06	2.62594e+07	6.13948e+06	2.49227e+07	1.5864e+07	7.11584e+06	1.89456e+07	5.97622e+06	6.54577e+06	1.09804e+07	6.65247e+06	1.94279e+07	1.3984e+07	6.94498e+06	5.15468e+06	8.34811e+06	1.04537e+07	2.33752e+07	6.87786e+06	8.54056e+06	2.17063e+07	1.49407e+07	1.44588e+07	1.61783e+07	1.91281e+07	2.53341e+07	1.83943e+07	2.26342e+07	1.66677e+07	1.27888e+07	2.13352e+07	1.47103e+07	1.03777e+07	4.11305e+06	1.58173e+07	5.02547e+06	1.05363e+07
MW0054765	1	1,5-Dioxaspiro[5.5]undecan-3-ol, 10-methyl-7-(1-methylethyl)-	Terpenoids	Terpenoids	C13H24O3	3	0.8568	63187-41-7	T3_negative	2.7649e+06	1.54238e+07	5.77841e+06	5.12395e+06	6.67991e+06	6.01387e+06	6.19188e+06	6.17124e+06	6.68738e+06	6.37911e+06	2.71009e+06	407783	4.08157e+06	1.33794e+06	5616547	1.44235e+06	347487	1.10668e+06	815625	679614	1.57411e+06	4.96689e+06	1.03421e+06	6.80539e+06	7.44671e+06	1.19965e+06	1.02381e+07	2.13056e+06	2.9305e+06	2.64814e+06	3.03336e+06	2.47019e+06	2.90259e+06	4.23799e+06	1.39751e+06	3.56895e+06	1.75774e+06	1.79997e+06	1.46688e+06	2.10585e+06
MW0015169	1	7alpha-Hydroxy-3-oxochol-4-en-24-oic acid	Organic acid and Its derivatives	Organic acid and Its derivatives	C24H36O4	3	0.8449	14772-95-3	T3_negative	9.27127e+06	1.71447e+07	1.06631e+07	1.96122e+06	7.10679e+06	9.93584e+06	1.0016e+07	3.6181e+07	2.95222e+06	1.90031e+07	4.71558e+06	3.74943e+06	1.10894e+07	1.82375e+06	1.46642e+07	6.06506e+06	7.1522e+06	771964	4.92097e+06	6.67516e+06	2.20227e+07	4.43765e+06	4.90876e+06	3.24799e+06	9.14261e+06	5.52696e+06	7.93126e+06	3.39235e+06	3.03471e+06	5.80493e+06	2.36074e+06	4.23312e+06	8.19501e+06	1.0217e+07	4.26763e+06	2.64452e+06	9.83964e+06	3.4005e+06	4.04252e+06	5.03425e+06
MW0012289	1	13,14-dihydro-15-keto-tetranor Prostaglandin F1beta	Hormones and hormone related compounds	Hormones and hormone related compounds	C16H28O5	3	0.8255	23015-45-4	T3_negative	7.54704e+06	1.70432e+07	1.0661e+07	6.11248e+06	8.42841e+06	6.36091e+06	2.17168e+07	9.13058e+06	1.21205e+07	2.03124e+07	4.8921e+06	1.74252e+06	6.96146e+06	1.2275e+06	1.01164e+07	5.36292e+06	1.11947e+07	3056520	2.49734e+06	1.10048e+07	1.81209e+07	8.23872e+06	4.24809e+06	1.21266e+07	2.09095e+07	8.21097e+06	1.11805e+07	5.93328e+06	4.04131e+06	1.51833e+07	1.12075e+07	7.1019e+06	8.35897e+06	6.57206e+06	1.20271e+06	3.2977e+06	6.36181e+06	3.40175e+06	2.75207e+06	1.29134e+07
MW0124621	1	(1S,2S,3R,5R,6R,8S,12S)-1,5,9,9-tetramethyl-10-oxatricyclo[6.2.2.02,6]dodecane-3,12-diol	Alcohol and amines	Alcohols	C15H26O3	3	0.815	6894-57-1	T3_negative	1.52227e+06	3.8925e+06	1.10008e+06	974391	9.47159e+06	1.70216e+06	1.04881e+06	6.31311e+06	2.04539e+06	1.90132e+06	1.7067e+06	2.22936e+06	2.02915e+06	541177	1.65675e+06	117160	74382.4	761056	1.86601e+06	810552	1.51972e+06	2.17309e+06	806566	2.42741e+06	101582	321570	1.16354e+06	1.91909e+06	2.15286e+06	630517	1.54801e+06	1.14687e+06	179722	124036	303088	1.30056e+06	323431	1.38747e+06	911902	1.26968e+06
MW0016190	1	(-)-Bilobalide from ginkgo leaves	Heterocyclic compounds	Heterocyclic compounds	C15H18O8	3	0.7345	33570-04-6	T3_negative	5.79408e+06	4.56038e+06	6.4342e+06	3.91774e+06	6.7132e+06	6.53661e+06	3.30737e+06	4.062e+06	7.94066e+06	3.17982e+06	5.54446e+06	2.24586e+06	4.43356e+06	1.54982e+06	6.56895e+06	4.50909e+06	2.30265e+06	2.59971e+06	2.43033e+06	4.1846e+06	2.45716e+06	5.05429e+06	2.59873e+06	4.11761e+06	1.32308e+07	2.92229e+06	9.95105e+06	5.30338e+06	3.74289e+06	3.36121e+06	2.83485e+06	3.61017e+06	4.00441e+06	8.96639e+06	1.2852e+06	2.76966e+06	3.89785e+06	6.10413e+06	2.08489e+06	4.28778e+06
MW0011226	1	(3beta,5alpha,9alpha,22E,24R)-3,5,9-Trihydroxy-23-methylergosta-7,22-dien-6-one	Aldehyde,Ketones,Esters	Ketones	C29H46O4	3	0.6042	211486-12-3	T3_negative	1.16223e+06	920077	1.0611e+06	852484	2.2726e+06	1.57924e+06	1.50549e+06	2.42841e+06	1.62112e+06	1.15269e+06	1.85364e+06	879936	927472	1.09087e+06	1.37622e+06	1.761e+06	1.67341e+06	2.03294e+06	817259	1.49463e+06	967854	1.37679e+06	248351	501635	2.36315e+06	1.83069e+06	719807	851817	118937	351944	309132	113286	103879	107292	137083	110858	377561	660065	975379	330042
MW0142781	1	3alpha,12alpha-Dihydroxy-5beta-chol-6-en-24-oic acid	Aldehyde,Ketones,Esters	Esters	C24H38O4	3	0.5109	62681-12-3	T3_negative	2.47519e+07	3.31143e+07	5.45213e+07	5.92279e+07	4.5775e+07	8.31702e+07	4.86986e+07	2.80841e+07	9.89897e+07	5.03896e+07	2.83461e+07	1.90521e+07	3.66887e+07	2.20419e+07	3.47178e+07	4.92872e+07	2.54188e+07	2.68598e+07	2.02269e+07	2.50268e+07	3.93573e+07	3.78418e+07	2.84301e+07	3.25482e+07	6.14013e+07	2.74581e+07	4.18747e+07	3.17382e+07	3.54728e+07	3.30248e+07	2.99021e+07	3.80127e+07	4.15048e+07	8.94999e+07	1.36432e+07	5.88444e+07	3.03323e+07	4.49516e+07	2.40105e+07	7.02699e+07
MW0169366	1	D-Kynurenine	Amino acid and Its metabolites	Amino acid derivatives	C10H12N2O3	1b	0.9191	-	T3_negative	5.4535e+06	4.75135e+06	5.43037e+06	1.57647e+06	7.36512e+06	2.90701e+06	7.40563e+06	4099257	2.36823e+06	1.31719e+07	2.54877e+06	424412	2.75176e+06	1.1507e+06	5.60835e+06	2.85988e+06	1.16468e+07	2.26581e+06	1.82244e+06	5.24794e+06	1.078e+06	2.22711e+06	2.04552e+06	2.19905e+06	7.43783e+06	3.13989e+06	2.34976e+06	1.90284e+06	777893	3.75121e+06	3.05237e+06	1.19233e+06	6.61043e+06	9.9258e+06	617058	874816	2.24428e+06	3.54822e+06	4.40558e+06	1.1415e+07
MW0014394	1	4-Acetylbutyrate	Organic acid and Its derivatives	Organic acid and Its derivatives	C6H10O3	1b	0.7835	-	T3_negative	8.03933e+06	5.72184e+06	7.21729e+06	5.34397e+06	9.44599e+06	1.01755e+07	6.14846e+06	1.43942e+07	4.27918e+06	4.74365e+06	2.85049e+06	268535	5.65477e+06	409812	2.54588e+06	2.54125e+06	570302	1.11405e+06	1.63128e+06	255503	4.94605e+06	4.88733e+06	3.05943e+06	8.00667e+06	6.02761e+06	510435	3.27789e+06	4.53614e+06	4.3318e+06	4.22146e+06	5.17247e+06	6.53074e+06	3.88264e+06	9.76898e+06	1.71791e+06	6.23726e+06	2.09917e+06	5.02803e+06	2.78179e+06	1.19209e+06
MW0054482	1	[(2R)-3-hydroxy-2-(octadecanoyloxy)propoxy]phosphonic acid	GP	PA	C21H43O7P	1b	0.781	-	T3_negative	2.35633e+06	1.71911e+06	1.18338e+07	3.95461e+06	3106823	1.0946e+07	3.44276e+06	1.53982e+06	1.63074e+07	1.44324e+06	2.62661e+06	4.87192e+06	3.17478e+06	6.28148e+06	3.01866e+06	4.75172e+06	5.84913e+06	5.21016e+06	4.53552e+06	5.32611e+06	2.88639e+06	3.15816e+06	6.70173e+06	3.52689e+06	6.46125e+06	9.37569e+06	3.18856e+06	1.43459e+06	2.67478e+06	3.943e+06	1.87313e+06	2.29323e+06	4.53312e+06	2.84216e+06	61125.7	202661	860470	3.26834e+06	2.61159e+06	1.72158e+06
MW0013075	1	2,2-Dimethylglutaric acid	Organic acid and Its derivatives	Organic acid and Its derivatives	C7H12O4	1b	0.7376	-	T3_negative	1.54236e+06	1.47723e+06	1.48884e+06	909624	578966	2.61962e+06	1.43416e+06	2.00124e+06	1.6083e+06	802027	524299	98396.8	997410	279832	1.14794e+06	873286	1.92136e+06	1.06741e+06	272583	1.10839e+06	1.41011e+06	3.20811e+06	124348	1283701	2.19189e+06	803083	736178	820005	164084	785781	1.49242e+06	1.13472e+06	842628	2.43612e+06	214219	689582	598234	864967	412675	1.58457e+06
MEDP2173	1	EX-527 (Selisistat)	Benzene and substituted derivatives	Benzene and substituted derivatives	C13H13ClN2O	1b	0.7176	-	T3_negative	5.19597e+06	1.25078e+07	1.33774e+07	6.00391e+06	1.90944e+07	555421	5.91082e+06	8.72687e+06	4.61653e+06	6.31197e+06	3.79556e+06	6.69254e+06	3.58761e+06	1.84974e+06	2.41234e+06	4.75378e+06	3.79289e+06	1.30369e+06	6.84717e+06	3.71731e+06	1.71493e+07	3.08548e+06	6.26439e+06	1.46419e+07	6.38983e+06	472364	5.51024e+06	4.26434e+06	8.05833e+06	7.79145e+06	3.63137e+06	5.477e+06	4.59933e+06	4.11758e+06	4.89172e+06	3.93461e+06	5.22633e+06	4.36338e+06	3.94283e+06	4.27466e+06
MW0108001	1	Lys-Gly	Amino acid and Its metabolites	Small Peptide	C8H17N3O3	1b	0.6446	-	T3_negative	1.89285e+06	2.44895e+06	2.71837e+06	2.13215e+06	3.04181e+06	4.24029e+06	2.37282e+06	3.11192e+06	1.31031e+06	1.42626e+06	1.94614e+06	540651	4.88785e+06	1.79677e+06	2.08539e+06	3.18511e+06	1.51046e+06	2.90016e+06	1.57031e+06	3.33671e+06	2.57928e+06	3.6816e+06	1.21544e+06	781682	4.90148e+06	3.01699e+06	2.24553e+06	741174	697034	866184	603053	1.38676e+06	900448	675476	840895	678410	799283	1.36052e+06	1.8046e+06	1.28331e+06
MW0014259	1	3-Oxooctadecanoic acid	Organic acid and Its derivatives	Organic acid and Its derivatives	C18H34O3	2	0.9423	-	T3_negative	9.56392e+06	2.87825e+07	2.03107e+07	1.29935e+07	1.90974e+07	2.65349e+07	2.48431e+07	1.04571e+07	3.86063e+07	2.73384e+07	1.43958e+07	9.48169e+06	4.3424e+06	1.05283e+06	1.31001e+07	9.19417e+06	1.93273e+07	6.05112e+06	5.90705e+06	3.09499e+07	1.64744e+07	1.56549e+07	1.20682e+07	2.0247e+07	2.27164e+07	1.49219e+07	1.34187e+07	1.72262e+07	3.93815e+06	1.70175e+07	1.01612e+07	9.82858e+06	1.1406e+07	1.92643e+07	1.2856e+06	4603270	9.29195e+06	3.49882e+06	15422950	7.43453e+06
MW0014652	1	5,8,12-Trihydroxy-9-octadecenoic acid	Organic acid and Its derivatives	Organic acid and Its derivatives	C18H34O5	2	0.9155	-	T3_negative	2.76862e+07	1.36285e+08	5.24451e+07	6.32862e+07	5.06718e+07	85998093	2.7542e+08	5.54068e+07	1.52231e+08	2.70022e+08	1.70652e+07	7.05959e+06	2.65042e+07	4.52082e+06	57176919	3.40187e+07	1.48711e+08	2.04888e+07	1.12975e+07	1.18536e+08	1.10476e+08	6.15126e+07	3.7755e+07	8.71319e+07	1.32478e+08	1.2208e+08	7.93467e+07	2.42508e+07	4.36011e+07	1.46712e+08	9.30163e+07	3.53708e+07	5.22097e+07	5.45881e+07	2.06495e+07	3.5928e+07	3.40042e+07	2.00982e+06	6.05362e+07	1.04577e+08
MEDN1383	1	2-Deoxyribose-5'-phosphate	Nucleotide and Its metabolites	Nucleotide and Its metabolites	C5H11O7P	2	0.9128	-	T3_negative	2.06452e+06	3.28557e+06	1.55405e+07	4.61313e+06	1.91082e+06	5.94085e+06	3.71349e+06	1.87468e+06	1.94447e+06	1.05044e+06	886670	2.65748e+06	517925	3.02539e+06	2.91144e+06	878222	4.09564e+06	930054	4.76661e+06	2.93948e+06	855340	3.72933e+06	7.6605e+06	628486	4.48755e+06	1.92427e+06	9.05029e+06	921207	1.13467e+06	3.272e+06	820130	549202	4.04116e+06	5.23661e+06	395518	638382	442130	1.61236e+06	1.05861e+06	3.24426e+06
MW0055337	1	Oleoyltaurine	FA	FFA	C20H39NO4S	2	0.9073	-	T3_negative	2379534	5.48527e+07	8.39516e+06	1.59111e+06	4.25418e+06	1.27538e+07	1.08413e+07	1.93176e+07	3.31972e+06	8.59157e+06	1.85307e+06	1.27535e+06	1.20764e+06	2.57314e+06	1.1705e+06	1.4794e+06	491626	4.47894e+06	3.12013e+06	6.70401e+06	2.56008e+07	6.57998e+06	3.02782e+06	2.4967e+06	2.43444e+06	4.62216e+06	2.19945e+06	2.24938e+06	926651	6.34674e+06	815571	5.44328e+06	1.23117e+06	3.56801e+06	1.81889e+06	1.3674e+06	3.42688e+06	1.3733e+06	870000	465912
MW0009360	1	Pentoxifylline	Heterocyclic compounds	Heterocyclic compounds	C13H18N4O3	2	0.8043	-	T3_negative	1.62361e+07	1.18338e+07	1.13968e+07	1.1712e+07	1.20606e+07	1.20299e+07	1.64521e+07	1.15681e+07	1.39173e+07	1.20516e+07	6.34196e+06	5.17081e+06	1.01866e+07	7.24161e+06	9.90463e+06	9.71786e+06	6.62463e+06	6.05722e+06	5.54034e+06	1.00216e+07	8.3872e+06	8.95017e+06	5.44739e+06	5.2863e+06	1.68138e+07	5.80683e+06	7.9416e+06	6.69292e+06	4.66502e+06	9.05303e+06	4.88009e+06	1.03311e+07	8.58392e+06	1.65084e+07	3.53765e+06	5.44793e+06	5.27756e+06	7.26479e+06	6.15172e+06	1.27793e+07
MW0165746	1	Cyclooctat-9-ene-5,7-diol	Alcohol and amines	Alcohols	C20H34O2	3	0.9484	-	T3_negative	924227	2.79395e+06	2.7406e+06	2.28775e+06	1.77808e+06	6.57248e+06	1.639e+06	2.99015e+06	3.66151e+06	945709	642030	1.42662e+06	1.54612e+06	1.67497e+06	616800	920069	1.00872e+06	1.48582e+06	1.80875e+06	2.17302e+06	1.49909e+06	1.64177e+06	2.64298e+06	2.3376e+06	3.32743e+06	5.82651e+06	2.27187e+06	2.22074e+06	925209	1.6844e+06	1.19949e+06	929163	751422	4.19129e+06	2.38417e+06	943679	1.98018e+06	825781	906205	1.90972e+06
MW0152026	1	Kikkanol A	Alcohol and amines	Alcohols	C15H26O3	3	0.8935	-	T3_negative	1.8319e+06	4.13024e+06	1.3959e+06	6.30837e+06	9.06179e+06	6.57232e+06	1.84532e+06	6.86202e+06	3.50009e+06	6.88635e+06	320038	794442	2.45339e+06	453439	833902	1.66927e+06	47441.9	749803	1.32553e+06	836038	2.64585e+06	3.36535e+06	1.51202e+06	9.17994e+06	355178	717000	2.46743e+06	2.83648e+06	6.68292e+06	1.9495e+06	317355	1.28366e+06	467902	2.00145e+06	1.01271e+06	727238	865865	301457	603405	2.28616e+06
MW0140067	1	(2S,3R)-4-methylidene-2-octyl-5-oxooxolane-3-carboxylic acid	Organic acid and Its derivatives	Organic acid and Its derivatives	C14H22O4	3	0.8854	-	T3_negative	3.24205e+06	9.69013e+06	3.47664e+06	3.40099e+06	5.92573e+06	4.5646e+06	2.64099e+06	5.78946e+06	4.64453e+06	5.13675e+06	1.40621e+06	1.05736e+06	4.89442e+06	2.29291e+06	2.05697e+06	1.79005e+06	1.49358e+06	2.06461e+06	1.69045e+06	1.94422e+06	4.59774e+06	5.40958e+06	4.18757e+06	1.30608e+07	1.75657e+06	1.17972e+06	6.24086e+06	3.84984e+06	6.18315e+06	4.57489e+06	3.33337e+06	2.85657e+06	1.06808e+06	980187	1.04372e+06	1.792e+06	2.99384e+06	3.11859e+06	1.83563e+06	1.29385e+06
MW0148303	1	D-erythritol 1-phosphate	Organic acid and Its derivatives	Organic acid and Its derivatives	C4H11O7P	3	0.848	-	T3_negative	1.66445e+06	1.45774e+06	992187	759846	1.16288e+06	3.01332e+06	1.60417e+06	1.56481e+06	1.75398e+06	803573	1.89736e+06	1.11696e+06	1.02213e+06	1.55681e+06	899430	1.34677e+06	963184	1.66185e+06	835521	1.88209e+06	893449	763792	627928	3.56469e+06	917346	957262	1.86192e+06	901017	1.04256e+06	1.40169e+06	925281	1.35371e+06	1.05363e+06	620674	681428	649937	1.1327e+06	943585	1.03445e+06	763522
MW0108838	1	N-Methylisoleucine	Amino acid and Its metabolites	Amino acid derivatives	C7H15NO2	3	0.8431	-	T3_negative	1.13321e+08	1.04837e+08	1.22639e+08	1.119e+08	1.53344e+08	1.34817e+08	1.18183e+08	1.18383e+08	154547698	1.4618e+08	1.62087e+08	1.09472e+08	1.22294e+08	1.22893e+08	1.12232e+08	1.07273e+08	1.25338e+08	1.49147e+08	1.0994e+08	1.16488e+08	1.11408e+08	1.21198e+08	1.11698e+08	1.21219e+08	1.00964e+08	1.20665e+08	1.19571e+08	1.04683e+08	1.15536e+08	9.57009e+07	1.053e+08	1.10832e+08	1.59575e+08	1.14174e+08	1.05561e+08	1.14886e+08	1.18057e+08	1.17042e+08	1.24118e+08	1.00178e+08
MW0121485	1	5-Fluoromuconolactone	Aldehyde,Ketones,Esters	Ketones	C6H5FO4	3	0.8374	-	T3_negative	5.1098e+06	4.48227e+06	6.97205e+06	2.15854e+07	2.13484e+07	3.73939e+06	2.10241e+07	6.62472e+06	2.05332e+07	1.62876e+07	4.45741e+06	1.77035e+07	3.58635e+06	5.95199e+06	3.05256e+06	1.97352e+07	3.40291e+06	4.31556e+06	1.46426e+07	2.83487e+06	1.93573e+07	1.83541e+07	1.48038e+07	1.31462e+07	1.56202e+07	1.0398e+07	1.09716e+07	2.45e+06	3.22729e+06	1.12322e+07	1.90604e+06	3.63335e+06	2.68275e+06	11491605	3.00913e+06	1.21174e+07	3.61285e+06	2.47151e+06	8.00675e+06	1.82509e+06
MW0155720	1	[(1R,2R,3R)-2-methyl-3-[(5E,9E)-2,6,10,14-tetramethylpentadeca-1,5,9,13-tetraenyl]-2-[(3E,7E)-4,8,12-trimethyltrideca-3,7,11-trienyl]cyclopropyl]methyl phosphono hydrogen phosphate	Terpenoids	Triterpene	C40H68O7P2	3	0.8285	-	T3_negative	8.81164e+06	7.92742e+06	3.30455e+06	9.06976e+06	3.61995e+06	1.39216e+07	4527619	4.17267e+06	6.27194e+06	7.37886e+06	5.28626e+06	3.16627e+06	5.01928e+06	2.77801e+06	4.4984e+06	1.04038e+07	1.01249e+07	6.2562e+06	3.45717e+06	3.66983e+06	7.04216e+06	4.17388e+06	2.54178e+06	2.41599e+06	1.78512e+07	6.07459e+06	3.61295e+06	5.76057e+06	4.73693e+06	3.31168e+06	2.15091e+06	2.90039e+06	3.92143e+06	1.63608e+06	1.81546e+06	3.36019e+06	5.88247e+06	2.74781e+06	4.79673e+06	9.62306e+06
MW0146468	1	Avermectin B1a aglycone	Aldehyde,Ketones,Esters	Ketones	C34H48O8	3	0.8234	-	T3_negative	2.53362e+07	1.63875e+07	1.99341e+07	6.37835e+06	1.87648e+07	2.04219e+07	2.596e+07	2.35512e+07	9.57044e+06	9.76353e+06	1.60997e+07	2.39785e+06	1.81466e+07	4.34617e+06	1.36452e+07	8.37053e+06	1.20052e+07	7.96576e+06	1.41079e+06	8.54381e+06	7.25891e+06	1.67207e+07	8.67651e+06	1.53201e+07	6.55257e+06	7.72243e+06	1.88826e+07	6.27222e+06	2.88437e+06	3.89494e+06	4.47025e+06	9.51668e+06	5.46617e+06	4.67468e+06	4.67958e+06	4.80416e+06	1.52639e+07	5.52968e+06	8.81648e+06	1.53495e+06
MW0120783	1	5-(2-Methylpropyl)tetrahydro-2-oxo-3-furancarboxylic acid	Organic acid and Its derivatives	Organic acid and Its derivatives	C9H14O4	3	0.8146	-	T3_negative	4.71948e+06	6.71624e+06	3.25081e+06	3.70453e+06	7.92409e+06	4.98238e+06	5.65619e+06	6.28325e+06	7.98529e+06	5.42594e+06	3.47343e+06	1.8707e+06	5.70209e+06	1.80314e+06	5.27707e+06	4.61034e+06	2.77404e+06	3.40293e+06	3.76264e+06	3.92569e+06	4.41557e+06	7.91374e+06	2.36792e+06	5.03297e+06	6.9444e+06	4.41021e+06	4.89918e+06	3.51388e+06	3.43885e+06	2.56435e+06	2.81353e+06	4.79906e+06	4.29771e+06	4.25162e+06	2.08339e+06	2.14632e+06	4.87246e+06	3.79721e+06	3.21356e+06	9.8605e+06
MW0124797	1	Metamitron	Heterocyclic compounds	Heterocyclic compounds	C10H10N4O	3	0.8135	-	T3_negative	4.51851e+06	5.97405e+06	4.45853e+06	8.40262e+06	7.98327e+06	8.12666e+06	3.72726e+06	1.03011e+07	5.42774e+06	3.94247e+06	2.35551e+06	1.73404e+06	3.87589e+06	4.66566e+06	3.68862e+06	3.58048e+06	1.5797e+06	5.1655e+06	2.46252e+06	6.70838e+06	2.97252e+06	2.96669e+06	1.74108e+06	6.4721e+06	1.19239e+07	2.86841e+06	2.10796e+06	2.24652e+06	2.52359e+06	2.70103e+06	2.95679e+06	2.11055e+06	3.70338e+06	3.20151e+06	2.506e+06	2.21287e+06	2.32535e+06	2.07064e+06	2.13157e+06	2.98251e+06
MW0130411	1	2',4',6'-Trihydroxydihydrochalcone	Aldehyde,Ketones,Esters	Ketones	C15H14O4	3	0.804	-	T3_negative	1.26822e+07	1.3961e+07	5.36173e+06	4.55804e+06	3.89295e+07	1.32169e+06	2.01929e+07	1.0491e+07	1.63176e+06	1.29889e+07	2.99967e+06	1.06645e+06	1.66425e+07	1.30468e+06	2.22226e+07	1.86201e+07	2.55033e+06	7.31138e+06	2.78266e+06	7.01471e+06	1.27246e+07	5.2779e+06	5.38976e+06	4.72688e+06	1.31049e+07	7.66212e+06	8.56972e+06	6.01891e+06	663073	5.5723e+06	6.70139e+06	5.63028e+06	8.17824e+06	1.83876e+07	1.29187e+07	1.93045e+06	8.7042e+06	1.31839e+07	1.01364e+07	5.0879e+06
MW0013656	1	2-Propyl-2-pentenoic acid	Organic acid and Its derivatives	Organic acid and Its derivatives	C8H14O2	3	0.7998	-	T3_negative	8.28863e+06	6.47331e+06	3.82241e+06	2.93173e+06	6.29048e+06	3.72093e+06	4.00021e+06	9.76558e+06	3.33901e+06	6.12618e+06	6.17968e+06	3.13831e+06	6.52321e+06	5.42735e+06	5.06863e+06	829904	4.51614e+06	8.1526e+06	4.63978e+06	1.07021e+06	6.92414e+06	4.35058e+06	4.48825e+06	9.07792e+06	5.26147e+06	2.38887e+06	7.59528e+06	6.26194e+06	8.82721e+06	6.878e+06	3.43917e+06	5.41104e+06	3.07907e+06	2.08162e+06	3.20072e+06	4.18361e+06	8.22535e+06	3.24874e+06	3.68985e+06	4.09885e+06
MW0013537	1	2-Hydroxyundecanoate	Organic acid and Its derivatives	Organic acid and Its derivatives	C11H22O3	3	0.7973	-	T3_negative	1.08715e+06	1.70595e+06	1.44557e+06	1.63429e+06	2.11777e+06	2.70023e+06	2.01204e+06	2.07014e+06	2.99176e+06	1.26565e+06	1.57238e+06	1.34455e+06	1.32231e+06	1.72564e+06	1.80654e+06	2.40906e+06	1.04392e+06	1.31033e+06	1.85637e+06	1.90921e+06	1.35632e+06	893245	1.84215e+06	862604	2.27813e+06	686949	1.81157e+06	1.57873e+06	1.73978e+06	1.2094e+06	180876	996469	1.09639e+06	1.41623e+06	1.68691e+06	1.09631e+06	714318	1.36823e+06	1.31313e+06	2.33661e+06
MW0006392	1	Bisphenol B	Benzene and substituted derivatives	Benzene and substituted derivatives	C16H18O2	3	0.7958	-	T3_negative	9.47467e+07	9.92312e+07	7.15391e+07	5.91169e+07	9.33799e+07	1.09616e+08	1.26288e+08	1.02376e+08	9.18991e+07	1.03138e+08	5.24715e+07	2.83743e+06	6.74275e+07	4.12261e+06	1.1968e+08	1.01031e+08	2.54819e+07	1.33968e+07	2.57092e+06	9.01333e+07	9.29748e+07	6.02899e+07	3.19558e+07	7.30895e+07	1.72117e+08	66888235	1.08479e+08	8.85595e+07	6.53976e+07	8.81579e+07	7.23108e+07	4.40417e+07	6.89811e+07	1.65174e+08	2.2954e+07	3.60972e+07	9.06034e+07	7.04735e+07	5.64791e+07	1.65346e+08
MW0193989	1	dihydro-3-hydroxy-4,4-dimethyl- 2(3H)-Furanone	Aldehyde,Ketones,Esters	Ketones	C6H10O3	3	0.7956	-	T3_negative	3.6673e+06	9.00778e+06	2.25539e+07	6.9302e+06	5.07112e+06	7.93523e+06	3.36698e+06	5.2001e+07	1.35878e+07	2.69243e+07	8.66677e+06	3.11201e+06	3.12264e+07	1.6297e+07	5.98942e+06	3.81412e+06	6.61267e+06	6.50981e+06	2.49133e+06	6.83868e+06	3.44921e+06	1.28904e+07	1.04077e+07	4.68454e+06	5.35589e+06	4.55603e+06	8.13126e+06	6.96022e+06	5.23872e+06	4.81215e+06	5.96299e+06	5.91219e+06	5.03493e+06	6.43016e+06	5.60512e+06	3.99185e+06	5.76733e+06	4.54772e+06	4.28407e+06	7.57334e+06
MW0114809	1	D-Mannose 6-phosphate	Carbohydrates and Its metabolites	Phosphate sugars	C6H13O9P	3	0.7892	-	T3_negative	2.18244e+07	1.08964e+07	7.48799e+06	9.1968e+06	2.44174e+07	3.27084e+07	1.38259e+07	2.35961e+07	2.25731e+07	1.29873e+07	1.50129e+07	1.97226e+07	1.01784e+07	3.57098e+06	1.76018e+07	1.12433e+07	7.49278e+06	5.76641e+06	2.7727e+06	1.1027e+07	1.43197e+07	1.44494e+07	2.91709e+06	9.66937e+07	1.06736e+07	5.75857e+06	2.26773e+07	8.43034e+06	1.23489e+07	8.42064e+06	4.18073e+07	2.8347e+07	5.80281e+06	6.87641e+06	9.29373e+06	5.74606e+06	2.13897e+07	4.33401e+06	3.21253e+06	4.27559e+06
MW0054516	1	LPA(i-19:0/0:0)	GP	LPA	C22H45O7P	3	0.7802	-	T3_negative	2.07469e+07	6.37421e+07	5.59689e+07	9.09671e+06	2.46964e+07	4.68111e+07	2.59181e+07	7.72999e+07	7.08121e+07	9.31209e+07	7.33954e+06	9.18196e+06	1.17168e+07	2.60238e+07	4.74056e+06	5.49537e+06	8.24419e+06	4.56322e+06	4.7928e+07	3.4468e+06	1.21869e+07	8.98753e+06	5.3125e+07	9.16657e+06	5.35456e+06	5.71405e+06	9.57495e+07	5.8231e+06	6.58368e+06	3.22914e+07	8.43893e+06	1.22328e+07	9.77645e+06	1.54483e+07	1.72673e+07	2.79853e+07	7.66482e+06	5.74255e+06	2.60014e+07	6.48224e+06
MW0062839	1	PS(20:4(8Z,11Z,14Z,17Z)/22:5(4Z,7Z,10Z,13Z,16Z))	GP	PS	C48H76NO10P	3	0.7775	-	T3_negative	1.33098e+06	3.18675e+06	1.93547e+06	1.92214e+06	2.24701e+06	2.06861e+06	3.15996e+06	1.59145e+06	2.09502e+06	1.55775e+06	1.50007e+06	769039	292880	615020	624258	501244	343032	336845	388792	260201	338500	378768	87770.9	99466.6	39928.7	458735	381654	359972	1.19932e+06	62449.5	511150	881447	329586	597375	104936	54791.9	254518	492236	303383	629504
MW0054171	1	(E,9E)-9-(chloromethylidene)-N-[(E)-3-methoxy-5-[(2S)-2-methyl-5-oxo-2H-pyrrol-1-yl]-5-oxopent-3-enyl]-6-methyltetradec-4-en-13-ynamide	FA	Others	C27H37ClN2O4	3	0.7762	-	T3_negative	2.55454e+08	3.74125e+08	1.54976e+08	1.52051e+08	9.77138e+08	3.19252e+07	6.60897e+08	2.24645e+08	2.13441e+08	2.24774e+08	1.91235e+07	5.17223e+07	1.31382e+08	6.80415e+07	5.32804e+07	2.64417e+06	1.44341e+07	1.41772e+08	1.27787e+08	2.11351e+06	1.66319e+08	2.6985e+08	5.27389e+08	7.21499e+08	1.00209e+08	8.13704e+07	1.65951e+08	3.96126e+08	1.81663e+08	2.5395e+08	5.86555e+07	3.49948e+08	83705320	1.05484e+08	2.51419e+08	5.20293e+08	2.9626e+08	1.9184e+08	6.05296e+07	7.6656e+06
MW0142219	1	2-Amino-4,5-dihydroxy-6-oxo-7-(phosphonooxy)heptanoate	Organic acid and Its derivatives	Organic acid and Its derivatives	C7H14NO9P	3	0.766	-	T3_negative	5.23202e+06	4.02068e+06	1.21486e+06	858865	3.37636e+06	4.27926e+06	5.42685e+06	4.72383e+06	4.48066e+06	3.91307e+06	843906	995440	2.28859e+06	374952	4.88707e+06	2.81348e+06	708298	1.53533e+06	901244	529500	3.24277e+06	3.22671e+06	289176	5.30399e+06	306184	1.1284e+06	5.89342e+06	2.40549e+06	3.85961e+06	3.04487e+06	778802	5.95239e+06	2.5908e+06	1.57211e+06	438248	682131	3.53935e+06	545131	288954	2.33181e+06
MW0003823	1	m-Aminobenzoic acid	Benzene and substituted derivatives	Benzene and substituted derivatives	C7H7NO2	3	0.7637	-	T3_negative	3.17393e+07	2.79556e+07	2.15268e+07	2.41059e+07	2.42407e+07	3.50694e+07	3.06201e+07	2.79521e+07	3.95692e+07	3.12608e+07	3.31738e+07	1.73195e+07	2.92839e+07	1.708e+07	2.71703e+07	2.97019e+07	1.99438e+07	2.22528e+07	1.83073e+07	1.90062e+07	2.67888e+07	3.54831e+07	1.69485e+07	2.0987e+07	6.03581e+07	2.04686e+07	3.57507e+07	2.4189e+07	1.97591e+07	8.59954e+06	2.73185e+07	2.39001e+07	3.20672e+07	3.83306e+07	1.47432e+07	2.12631e+07	2.4107e+07	1.75385e+07	2.31428e+07	5.01645e+07
MW0054571	1	LPE(0:0/18:0)	GP	LPE	C23H48NO7P	3	0.7608	-	T3_negative	2.82222e+06	1.35235e+06	6.88296e+06	4.94341e+07	1.18299e+07	5.44954e+06	9981937	2.86108e+06	7.68703e+06	3.06475e+06	2.59033e+07	4.77318e+06	1.4266e+07	4.92776e+06	4.72413e+07	2.24779e+06	3.324e+06	2.07974e+06	4295019	1.41304e+07	4.37672e+06	7.28956e+06	4.97662e+06	8.58987e+06	3.76714e+06	6.55993e+06	2.59559e+06	8.30611e+06	2.37111e+06	4.67323e+06	3.14376e+06	2.38306e+06	2.96359e+06	1.10441e+06	2.39453e+06	2.27897e+06	2.79626e+06	1.74334e+06	1.74302e+06	1.45576e+06
MW0161530	1	[(3R,4S,5S,6R)-2,4,5-trihydroxy-6-(hydroxymethyl)oxan-3-yl] (E)-3-(4-hydroxyphenyl)prop-2-enoate	Others	Others	C15H18O8	3	0.759	-	T3_negative	2.35813e+07	3.29162e+07	1.18335e+07	1.08479e+06	9.79154e+06	1.16638e+06	1.78671e+07	1.49134e+07	1.74304e+06	2.10797e+07	2.84321e+07	1.80011e+07	2.90958e+07	2.18787e+07	1.76996e+07	1.06577e+06	9.0851e+06	1.68614e+07	9.22705e+06	895871	2.29524e+07	5.00565e+07	406598	2.73253e+06	1.44962e+06	4.1107e+06	4.23348e+06	6.7376e+06	7.80055e+06	718937	1.92329e+06	702773	2.16304e+06	1.00378e+06	337293	587621	534180	1.10208e+06	822879	2.96585e+06
MW0141049	1	1,1-Dichloroethane	Others	Hydrocarbon derivatives	C2H4Cl2	3	0.7585	-	T3_negative	6.92051e+07	4.25577e+07	5.0529e+07	8.29884e+07	5.70405e+07	7.29705e+07	3.13363e+07	4.0607e+07	9.20236e+07	2.95658e+07	3.82332e+07	5.94296e+07	4.51045e+07	8.5691e+07	2.2821e+07	4.2913e+07	1.07707e+07	3.45964e+07	3.17174e+07	3.89434e+07	6.26642e+07	4.53531e+07	4.19085e+07	7.19789e+07	4.82866e+07	5.35361e+07	3.6202e+07	4.10207e+07	5.43539e+07	7.87398e+07	3.0195e+07	3.72107e+07	5.91339e+06	1.06684e+07	1.11342e+08	3.03539e+07	3.16141e+07	1.96506e+07	8.05999e+06	5.31114e+06
FDATN00642	1	4-Chloro-3-methylphenol	Benzene and substituted derivatives	Phenolics	C7H7ClO	3	0.7576	-	T3_negative	1.81497e+07	1.21628e+07	2.28041e+07	6.58988e+07	1.29541e+07	2.00311e+07	1.79725e+07	7.55984e+07	2.46542e+07	1.32123e+07	3.49271e+07	4.8915e+07	2.9727e+07	2.18095e+07	2.72468e+07	5.01285e+07	3.31987e+07	1.85484e+07	2.11875e+07	2.27871e+07	1.43398e+07	1.90059e+07	1.74011e+07	2.92207e+07	7.98578e+06	2.76747e+07	2.52256e+07	2.5182e+07	2.6317e+07	1.5017e+07	2.53005e+07	2.21196e+07	2.30869e+07	2.45906e+07	1.48712e+07	3.92805e+07	2.15343e+07	2.44889e+07	3.71357e+07	1.24618e+07
MW0141180	1	1,6,6-Trimethyl-2,7-dioxabicyclo[3.2.2]nonan-3-one	Aldehyde,Ketones,Esters	Ketones	C10H16O3	3	0.7572	-	T3_negative	9.70999e+06	9.23782e+06	7.12621e+06	4.31634e+06	6.15984e+06	7.03396e+06	5.86553e+06	6.09733e+06	1.77328e+07	9.98004e+06	6.43634e+06	1.94495e+06	5.46391e+06	4.74339e+06	7.70357e+06	5.66331e+06	4.01485e+06	4.45428e+06	3.45223e+06	6.83427e+06	5.15434e+06	5.51151e+06	2.55055e+06	4.20846e+06	9.59295e+06	4.06065e+06	5.10499e+06	3.23999e+06	2.82959e+06	3.67585e+06	3.87073e+06	3.8688e+06	2.05395e+07	6.45777e+06	2.12148e+06	3.03303e+06	4.07526e+06	4.77936e+06	3.46501e+06	8.58069e+06
MW0013014	1	1-stearoyl-sn-glycero-3-phospho-1D-myo-inositol	GP	PI	C27H53O12P	3	0.7453	-	T3_negative	8.96107e+06	4.79513e+06	2.60339e+07	3.94218e+07	9.9378e+06	4.26987e+07	3.61426e+07	1.81578e+07	3.0491e+06	9.20648e+06	4.70165e+06	1.37856e+06	5.93388e+06	3.15224e+06	5.41115e+06	894498	1.92178e+06	59970.3	476714	1.90387e+07	6.79853e+06	6.13263e+06	2.05111e+06	8640942	1.03567e+07	1.95567e+06	1.39169e+06	1.30031e+07	4.84893e+06	5.32681e+06	1.56542e+07	1.88491e+06	1.45031e+06	1.48199e+06	1.34088e+07	5.44504e+06	2.44192e+07	1.35938e+07	1.69359e+07	2.96218e+06
MW0146471	1	Avermectin B1b aglycone	Aldehyde,Ketones,Esters	Ketones	C33H46O8	3	0.7452	-	T3_negative	1.76791e+06	290455	1.94782e+06	297108	1.52928e+06	553957	62097.4	2.41054e+06	511150	82290.1	866283	401468	1.3866e+06	201874	819313	382782	89410.4	268604	50312.7	233719	166608	770753	23979.7	235209	7852.77	73905.2	328342	25900	200609	89416.9	67958.5	201605	78337.6	60333.6	396898	60406.2	598911	499635	961211	497023
MW0123359	1	Citalopram aldehyde	Heterocyclic compounds	Heterocyclic compounds	C18H14FNO2	3	0.7422	-	T3_negative	693846	4.14749e+06	1.61043e+06	1.4645e+06	3.31082e+06	1.1973e+06	1.1703e+06	2.27187e+06	2.65076e+06	1.20015e+06	760192	214242	2.16828e+06	368302	1.63065e+06	1.00554e+06	359324	336651	276175	325824	759401	634631	566565	3.51643e+06	2.04345e+06	1.14446e+06	2.33964e+06	1.41867e+06	991246	1.05063e+06	1.46047e+06	834286	780272	1.9009e+06	333634	595118	923579	1.5059e+06	130023	384390
MW0055889	1	PA(20:0/20:3(5Z,8Z,11Z))	GP	PA	C43H79O8P	3	0.7367	-	T3_negative	2.20321e+06	2.23048e+06	1.28995e+06	1.81978e+06	2.18726e+06	1.18485e+06	2.34578e+06	1.20307e+06	1.15713e+06	3.11239e+06	1.12307e+06	251584	1.1787e+06	1.23269e+06	742111	697255	87322.2	175032	1.43991e+06	929955	3.39595e+06	2.36991e+06	3.45352e+06	2.92438e+06	2.82713e+06	906322	2.07416e+06	2.08942e+06	980236	1.41848e+06	1.49143e+06	2.47605e+06	598655	303883	1.02971e+06	1.55999e+06	1.43207e+06	204836	136339	1.39476e+06
MW0137585	1	DL-Carbidopa	Heterocyclic compounds	Heterocyclic compounds	C10H14N2O4	3	0.7341	-	T3_negative	2.75804e+08	2.8808e+08	2.16907e+08	1.74288e+08	2.64405e+08	3.09285e+08	3.15784e+08	2.98212e+08	2.70933e+08	3.08147e+08	1.64456e+08	2.179e+07	2.11106e+08	1.47809e+07	3.50581e+08	3.06579e+08	8.11117e+07	4.30619e+07	1.42686e+07	2.72943e+08	2.67632e+08	1.8251e+08	1.05864e+08	2.23065e+08	5.07627e+08	2.07569e+08	3.27149e+08	2.67474e+08	202518369	2.65031e+08	2.15329e+08	1.39586e+08	2.12435e+08	4.77836e+08	8.68557e+07	1.094e+08	2.80139e+08	2.09157e+08	1.74806e+08	5.01798e+08
MW0168630	1	5,7-Dichlorokynurenic acid	Organic acid and Its derivatives	Organic acid and Its derivatives	C10H5Cl2NO3	3	0.7291	-	T3_negative	1.93585e+06	1.49748e+06	1.62464e+06	1.84727e+06	1.85273e+06	1.78494e+06	1.9237e+06	1.82027e+06	1.88253e+06	1.51462e+06	1.19111e+06	2358203	1.35872e+06	2.03277e+06	1.32307e+06	1.03564e+06	1.16321e+06	1.70034e+06	1.8114e+06	1.80213e+06	495860	1.22844e+06	1.48196e+06	2.04366e+06	1.57542e+06	1.20888e+06	1.33043e+06	1.01701e+06	1.23474e+06	1.10415e+06	1.18585e+06	951700	1.10709e+06	1.02678e+06	1.15957e+06	773299	814226	663208	262569	585434
MW0106703	1	Fingolimod phosphate	Organic acid and Its derivatives	Organic acid and Its derivatives	C19H34NO5P	3	0.7266	-	T3_negative	2.51864e+06	2.44008e+06	1.69208e+06	1.87931e+06	3.33967e+06	2.85808e+06	3.25801e+06	4.07814e+06	3.11658e+06	3.37669e+06	1.93998e+06	5.94163e+06	2.29967e+06	5.30757e+06	1.6257e+06	2.49003e+06	1.78501e+06	2.27862e+06	4.82261e+06	2.81286e+06	2.29628e+06	2.2662e+06	1.12024e+06	883285	3.80503e+06	2.46111e+06	1.6988e+06	246237	484452	4.09481e+06	527340	990672	1.06946e+06	1.67214e+06	592476	1.41805e+06	826140	2.50183e+06	1.14861e+06	2.45423e+06
MW0117032	1	RCS-4 N-(5-carboxypentyl) metabolite	Organic acid and Its derivatives	Organic acid and Its derivatives	C21H21NO4	3	0.7234	-	T3_negative	691392	2.63529e+06	492102	945313	2.90117e+06	1.85883e+06	311146	1.96199e+06	1.78813e+06	350397	192438	83624.6	698191	75513.7	1.23958e+06	738843	489398	81194.5	263327	553417	1.01156e+06	809495	490179	2.19311e+06	1.32704e+06	55455.3	1.954e+06	496958	471052	384190	1.23364e+06	461385	68214	456742	38198.2	697395	192030	517799	43598.5	553331
MW0118487	1	2-Cyanopyrimidine	Heterocyclic compounds	Heterocyclic compounds	C5H3N3	3	0.7231	-	T3_negative	664804	599339	441589	628112	72533.8	762879	446142	910367	437628	344600	394665	233310	50211.9	202273	342467	479751	483676	666090	296651	469793	111483	650265	747019	542603	18862.9	160595	97502.3	1.05835e+06	703471	520688	385403	387617	130881	155445	310640	476544	842285	282589	84548.7	129207
MW0002136	1	2,3-Diacetoxy-7,8-epoxy-24,29-dinor-1,3,5-friedelatriene-20-carboxylic acid	Benzene and substituted derivatives	Benzene and substituted derivatives	C33H44O7	3	0.7202	-	T3_negative	6.73696e+06	3.56547e+06	7.0503e+06	1.15311e+06	6.68756e+06	3.82332e+06	4.51802e+06	1.05558e+07	2.53865e+06	2.99083e+06	8.63833e+06	1.16192e+06	1.37928e+07	1.83329e+06	7.26899e+06	4.389e+06	1.96938e+06	1.94896e+06	754351	3.2734e+06	1.5129e+06	5.82883e+06	1.41966e+06	1.7242e+06	1.4294e+06	2.58735e+06	3.39992e+06	730116	2.42269e+06	675199	861222	1.58671e+06	2.11286e+06	1.00541e+06	1.60192e+06	860232	3.01033e+06	2.27729e+06	6.76094e+06	1.02046e+06
MW0055108	1	Monic acid	Organic acid and Its derivatives	Organic acid and Its derivatives	C18H30O6	3	0.7057	-	T3_negative	1.07804e+07	1.04667e+07	7.82765e+06	1.285e+06	9.98556e+06	3.78948e+06	1.24306e+07	8.77173e+06	3.41513e+06	1.3616e+07	1.18829e+06	522402	5.694e+06	721743	9.52665e+06	7.80791e+06	3.48603e+06	564905	213011	375482	5.99696e+06	887813	1.50466e+06	4.17058e+06	1.00283e+07	4.64383e+06	1.08801e+07	1.95558e+06	4.42322e+06	1.38136e+06	4.71576e+06	4.13351e+06	4.02068e+06	8.68013e+06	2.02564e+06	1.29937e+06	1.13511e+07	2.53854e+06	1.66266e+07	7.65238e+06
MW0006781	1	Dicamba	Benzene and substituted derivatives	Benzene and substituted derivatives	C8H6Cl2O3	3	0.6995	-	T3_negative	704198	942759	4.20842e+06	2.99639e+06	834927	3.43186e+06	934416	2.47702e+06	264212	5.16416e+06	305988	559960	2.55068e+06	2.43945e+06	4.71078e+06	489931	2.4263e+06	3.19959e+06	1.07975e+06	1.94455e+06	477030	313343	644560	4.95499e+06	739344	438738	251393	343398	214674	169136	582220	383682	239529	137326	157876	193233	164888	183810	247639	205194
MW0012984	1	1-Phosphatidyl-D-myo-inositol	GP	PI	C11H19O13P	3	0.6853	-	T3_negative	7.18952e+06	7.85114e+06	4.75746e+06	3.0773e+06	6.55195e+06	5.08046e+06	5.39608e+06	8.83303e+06	4.64499e+06	6.85431e+06	3.96984e+06	4.32352e+06	2.87564e+06	1.38898e+06	2.51762e+06	2.06244e+06	3.06961e+06	3.1291e+06	2.16858e+06	3.48469e+06	3.30672e+06	1.87846e+06	4.99754e+06	7.50062e+06	9.98401e+06	7.00863e+06	3.74195e+06	4.60186e+06	3.84027e+06	1.27214e+07	3.73081e+06	3.53702e+06	3.45906e+06	2.88652e+06	300610	2.75985e+06	3.22994e+06	1.29916e+06	2.17703e+06	1.8463e+06
MW0109785	1	2-(3-(1-(((4E,10E)-2,9-Dioxo-12-isopropyl-1,8-diazacyclododecane-4,10-diene-3-yl)carbamoyl)-2-methylpropyl)ureido)-3-methylbutyric acid	Heterocyclic compounds	Heterocyclic compounds	C24H39N5O6	3	0.6781	-	T3_negative	3.58448e+06	2.60768e+06	1.88767e+06	890341	777254	409388	1.17488e+06	643205	548702	1.07483e+06	293363	205629	533915	548210	278288	292648	427200	46638.6	114613	775401	359979	314586	511453	1.86601e+06	1.32179e+06	257223	397856	973669	498460	668505	126118	426033	131720	651271	463212	65647.1	519245	115915	126286	506127
MW0055885	1	1-Eicosanoyl-2-nonadecanoyl-glycero-3-phosphate	GP	PA	C42H83O8P	3	0.6566	-	T3_negative	1.65701e+06	8.89747e+06	2.2305e+06	985074	4.69973e+06	940437	3.15104e+06	5.35973e+06	684641	7.91109e+06	645659	618012	1.36674e+06	529047	1.8784e+06	3.50631e+06	572041	1.49195e+06	385201	655566	3.8666e+06	457294	3.02181e+06	1.91165e+06	7.92771e+06	448928	3.52304e+06	1.03884e+06	258946	6.12093e+06	1.39506e+06	3.46002e+06	5.90646e+06	1.05891e+06	2.00594e+06	150613	3.13644e+06	339280	739246	847431
MW0003153	1	2-Hydroxysaclofen	Benzene and substituted derivatives	Benzene and substituted derivatives	C9H12ClNO4S	3	0.6497	-	T3_negative	9.15143e+06	1.22778e+07	1.33504e+07	1.12122e+07	1.28565e+07	9.82549e+06	1.21559e+07	9.34099e+06	9.15319e+06	1.35791e+07	6.86853e+06	6.04821e+06	7.93791e+06	6.52364e+06	1.41713e+07	1.10255e+07	5.68069e+06	8.07221e+06	1.01085e+07	5.38866e+06	1.11126e+07	8.40567e+06	8.61978e+06	1.07684e+07	1.39928e+07	9.92327e+06	1.69202e+07	4.11538e+06	8.48633e+06	9.25673e+06	9.3875e+06	8.62816e+06	4.34397e+06	188452	1.00001e+07	9.21475e+06	8.16682e+06	9.38641e+06	3.70829e+06	3.6731e+06
MW0055911	1	[(2R)-2-(11-methyldodecanoyloxy)-3-phosphonooxypropyl] icosanoate	GP	PA	C36H71O8P	3	0.6455	-	T3_negative	1.15582e+06	928898	1.12473e+06	992147	768190	2.48087e+06	27461.2	609229	1.8864e+06	694427	484940	1.05357e+06	812512	756752	1.53114e+06	1.58049e+06	391648	703877	1.19788e+06	490268	231169	208648	428505	275683	1.16761e+06	580145	735036	454574	398301	532464	293633	279463	349535	410252	377384	264196	397162	562050	264565	1770.29
MW0110625	1	1-O-Hexadecyl-2-deoxy-2-thio-S-acetyl-sn-glyceryl-3-phosphorylcholine	Organic acid and Its derivatives	Phosphoric acids	C26H54NO6PS	3	0.6307	-	T3_negative	1.59909e+06	8.10297e+06	3.44427e+06	1.73945e+06	984358	1.7138e+06	7.86237e+06	264671	2.37691e+06	5.61206e+06	459752	3.18041e+06	413908	2.57382e+06	375046	949339	1.18824e+06	1.25391e+06	148529	1.21685e+06	2.24516e+06	2.26904e+06	743583	3.24192e+06	1.19569e+07	89937.7	1.49635e+06	2.32807e+06	1.61236e+06	7.18611e+06	97176.8	693794	2.57423e+06	2.80418e+06	683498	577154	1.79332e+06	103129	221823	2.52047e+06
MW0126399	1	Chinomethionat	Others	Medicine	C10H6N2OS2	3	0.6181	-	T3_negative	2.96382e+07	3.23148e+07	3.73692e+07	3.23886e+07	5.24348e+07	3.04291e+07	4.9246e+07	4.54787e+07	3.12866e+07	8.29476e+06	3.69315e+07	1.38382e+07	3.95429e+07	3.54033e+07	3.6631e+07	2.99702e+07	4.33356e+07	2.83366e+07	3.34061e+07	3.207e+07	1.39655e+07	1.35678e+07	3.42466e+07	3.29583e+07	3.61843e+07	3.07805e+07	2.67471e+07	1.07672e+07	4.66065e+07	2.49451e+07	33521537	3.38959e+07	3.46893e+07	3.52703e+07	1.32215e+07	1.8466e+07	3.11783e+07	1.97866e+07	2.2815e+07	2.15953e+07
MW0142732	1	1,4-dichlorobenzene dihydrodiol	Others	Hydrocarbon derivatives	C6H6Cl2O2	3	0.6168	-	T3_negative	6.34277e+07	6.78883e+07	5.94399e+07	6.73854e+07	7.59902e+07	8.49521e+07	6.18749e+07	5.76143e+07	1.25329e+08	7.31136e+07	4.99268e+07	3.15801e+07	6.28092e+07	4.22933e+07	7.22304e+07	4.35485e+07	2.25956e+07	4.59831e+07	4.28322e+07	3.53491e+07	9.17104e+07	6.56387e+07	2.83266e+07	9.13191e+07	3.99869e+07	5.72191e+07	6.16232e+07	6.58137e+07	8.10772e+07	1.37648e+08	6.04525e+07	5.42105e+07	4.93629e+07	5.95822e+07	5.63909e+07	3.16176e+07	6.92383e+07	2.24226e+07	2.04232e+07	2.40197e+07
MW0146457	1	Avermectin A1a aglycone	Aldehyde,Ketones,Esters	Ketones	C35H50O8	3	0.6121	-	T3_negative	3.3924e+07	2.07274e+07	1.9374e+07	9.36304e+06	4.40418e+07	1.73912e+07	4.31516e+07	4.2599e+07	1.13034e+07	1.6714e+07	4.33828e+07	5.93169e+06	2.75006e+07	5.74137e+06	1.98478e+07	1.5426e+07	1.38651e+07	1.15894e+07	511375	1.41494e+07	1.42095e+07	3.17275e+07	1.27536e+07	3.16197e+07	1.65723e+07	1.79056e+07	3.4594e+07	2.22865e+07	7.8979e+06	1.01737e+07	1.20836e+07	1.98776e+07	2.18515e+07	1.17308e+07	1.98909e+06	443317	3.1377e+07	7.06901e+06	1.58469e+07	7.1719e+06
MW0056866	1	PC(15:0/20:5(5Z,8Z,11Z,14Z,17Z))	GP	PC	C43H76NO8P	3	0.6119	-	T3_negative	3.73505e+06	8.21965e+06	3.99271e+06	2.3886e+06	7.06467e+06	3.98777e+06	4.84298e+06	9.30258e+06	2.4562e+06	9.27031e+06	1.57892e+06	1.36997e+06	3.04199e+06	297992	4.05011e+06	3.2645e+06	389912	2.26255e+06	1.14678e+06	1.31247e+06	4.11787e+06	1.6827e+06	2.55387e+06	1.51522e+07	5.78956e+06	1.58027e+06	7.39093e+06	3.04148e+06	1.54776e+06	6.34486e+06	2.75781e+06	5.91617e+06	8.24121e+06	3.85241e+06	513340	517092	5.12404e+06	814583	2.93981e+06	2.71536e+06
MW0151774	1	Iriomoteolide 1a	Heterocyclic compounds	Heterocyclic compounds	C29H46O7	3	0.6104	-	T3_negative	2.05086e+08	1.17727e+08	6.20272e+07	4.07666e+07	6.66747e+07	1.89994e+07	9.61008e+07	9.5014e+07	9.7596e+06	1.49183e+08	5.35376e+07	1.05615e+07	5.9934e+07	1.29293e+07	3.65169e+07	6.22696e+07	3.39602e+07	1.4547e+07	1.23479e+07	2.1676e+07	2.81978e+07	4.24899e+07	3.72648e+07	6.03048e+08	2.69923e+07	7.58786e+07	8.50863e+07	2.31065e+08	1.44682e+08	1.07963e+08	7.72107e+07	1.50978e+08	1.01149e+08	7.52338e+07	6.15871e+07	1.04115e+07	1.4678e+08	4.27979e+07	5.01239e+07	3.29946e+07
MW0142399	1	(2E,4Z)-2-hydroxy-6-oxonona-2,4-dienedioic acid	Aldehyde,Ketones,Esters	Esters	C9H10O6	3	0.6085	-	T3_negative	1.28192e+06	1.45837e+06	1.41655e+06	1.17503e+06	1.00639e+06	1.17227e+06	1.32364e+06	1.1454e+06	638275	1.22524e+06	314060	971962	432326	1.20501e+06	803320	611465	58343.4	1.12665e+06	973965	115305	629081	494401	1.39202e+06	1.04044e+06	662584	698807	1.20514e+06	1.26447e+06	791585	1.57427e+06	718593	464712	562672	501514	267088	1.48232e+06	1.09019e+06	435496	298746	544198
MW0056870	1	PC(15:0/22:4(7Z,10Z,13Z,16Z))	GP	PC	C45H82NO8P	3	0.602	-	T3_negative	78686	791267	711921	1.92643e+06	963362	2.55613e+06	669048	453248	1.83362e+06	1.58418e+06	79114.6	84504	519419	406863	579627	589547	72965.1	100393	568863	150206	1.00668e+06	655209	333738	821457	1.70976e+06	406758	253563	918510	552703	1.56737e+06	646168	185127	577361	2.64136e+06	198295	1.3761e+06	346211	972678	705146	1.08929e+06
MW0104757	1	2-Hydroxy-3-(sulfooxy)benzoic acid	Organic acid and Its derivatives	Organic acid and Its derivatives	C7H6O7S	3	0.5957	-	T3_negative	3.76156e+07	6.03049e+07	5.10109e+07	8.25272e+07	4.39787e+07	8.64851e+07	2.39489e+07	4.17927e+07	98747622	4.95198e+07	1.03327e+08	5.34315e+07	6.36989e+07	3.85034e+07	3.71683e+07	2.29327e+07	4.60837e+07	4.74005e+07	5.66531e+07	4.38144e+07	5.63168e+07	3.6439e+07	6.62397e+07	4.03132e+07	3.86331e+07	5.734e+07	2.90621e+07	2.509e+07	2.53876e+07	1.31516e+07	2.38529e+07	1.90857e+07	1.52071e+07	1.58261e+07	2.98045e+07	4.41094e+07	1.73097e+07	2.11427e+07	3.66326e+07	1.55273e+07
MW0005982	1	Alizarin	Benzene and substituted derivatives	Benzene and substituted derivatives	C14H8O4	3	0.595	-	T3_negative	2.6267e+06	1.35295e+07	2.23551e+07	1.18215e+07	1.34231e+07	2.02337e+06	1.22097e+07	8.04321e+06	1.86081e+06	2.19337e+06	8.39974e+06	1.27336e+07	1.35515e+07	2.27508e+06	1.28326e+07	9.6395e+06	9.91707e+06	1.02093e+07	1.1063e+07	1.88543e+06	2.21029e+06	1.2411e+07	1.01466e+07	2.35833e+06	9.73711e+06	8.71256e+06	1.63188e+06	1.5477e+06	8.78704e+06	7.76186e+06	1.01065e+07	5.46713e+06	1.60735e+06	1.21672e+06	1.95082e+06	7.86243e+06	6.47737e+06	1.97871e+06	3.90671e+06	2.29346e+06
MW0141744	1	(2S)-2-amino-3-[[3-hexadecanoyloxy-2-[(Z)-octadec-9-enoyl]oxypropoxy]-hydroxyphosphoryl]oxypropanoic acid	GP	PS	C40H76NO10P	3	0.579	-	T3_negative	696800	593852	929389	1.72766e+06	1.43429e+06	1.32242e+06	1.00756e+06	1.56201e+06	2.04349e+06	1.72316e+06	1.37066e+06	138697	214277	347092	558679	534238	284900	352056	175312	695653	579854	448941	226678	161990	74644.9	415308	564183	125020	392679	729781	1.13695e+06	1.24062e+06	490620	443920	187649	4027.07	648407	198465	188013	231690
MW0017104	1	2-[2-[(2E,3aS,4S,5R,6aS)-Hexahydro-5-hydroxy-4-[(3S,4S)-3-hydroxy-4-methyl-1,6-nonadiyn-1-yl]-2(1H)-pentalenylidene]ethoxy]acetic Acid	Organic acid and Its derivatives	Organic acid and Its derivatives	C22H30O5	3	0.5637	-	T3_negative	1.37533e+06	3.80164e+06	2.3202e+06	3.02249e+06	3.4901e+06	6.04307e+06	2.9791e+06	2.23701e+06	4.73053e+06	3.53004e+06	4.64268e+06	1.38841e+06	5.13094e+06	517283	2.98134e+06	3.52065e+06	1.14176e+06	862319	1.39813e+06	273711	1.59286e+06	4.57694e+06	2.44607e+06	5.23112e+06	3.29738e+06	898847	8.12692e+06	1.01118e+06	1.44626e+06	2.12461e+06	1.48409e+06	569848	289021	2.43219e+06	1.59957e+06	2.10731e+06	1.7802e+06	3.84374e+06	1.92691e+06	1.42632e+06
MW0055895	1	1-Eicosanoyl-2-docosanoyl-glycero-3-phosphate	GP	PA	C45H89O8P	3	0.5357	-	T3_negative	9.94614e+06	9.11819e+06	9.22618e+06	1.26358e+07	1.33731e+07	9.82033e+06	9.20826e+06	1.05523e+07	9.29594e+06	1.03824e+07	7.38045e+06	3.41363e+06	7.24065e+06	2.82477e+06	8.2244e+06	9.03351e+06	4.343e+06	2.01514e+06	8.14607e+06	4.7789e+06	9.77204e+06	8.13001e+06	9.87299e+06	1.21868e+07	7.17733e+06	7.65895e+06	8.85887e+06	1.04675e+07	1.02657e+07	1.40488e+07	1.93044e+06	1.05841e+07	1.02692e+07	9.28363e+06	8.86706e+06	5.91643e+06	1.14015e+07	6.18881e+06	9.58833e+06	2.36968e+06
MW0058437	1	PE(20:0/22:4(7Z,10Z,13Z,16Z))	GP	PE	C47H86NO8P	3	0.5076	-	T3_negative	486969	1.62296e+06	2.5752e+06	1.46946e+06	1.39509e+06	4.20903e+06	1.67551e+06	1.50748e+06	4.64392e+06	2.00215e+06	565974	97556.3	1.12314e+06	118677	832530	1.15242e+06	236827	1.06576e+06	1.00824e+06	1.10863e+06	1.05755e+06	561882	1.4398e+06	2.17969e+06	1.71025e+06	681069	1.73339e+06	2.19836e+06	1.43758e+06	1.92686e+06	817850	2.53944e+06	450057	408360	547973	776407	1.91328e+06	929902	702985	956218
MW0110310	1	L-Tyrosyl-L-Threonine	Amino acid and Its metabolites	Small Peptide	C13H18N2O5	1b	0.7473	-	T3_negative	7.94997e+06	6.46844e+06	6.0344e+06	5.60241e+06	6.40644e+06	9.37909e+06	6.39243e+06	6.5342e+06	1.06149e+07	7.60486e+06	5.16913e+06	1.76928e+06	5.36236e+06	1.88288e+06	6.48064e+06	6.19839e+06	3.9394e+06	5.36929e+06	3.45075e+06	8.25203e+06	4.84396e+06	5.13282e+06	1.89227e+06	4.0528e+06	1.03483e+07	2.98955e+06	5.84116e+06	3.66569e+06	2.78597e+06	3.52948e+06	3.17017e+06	3.62983e+06	5.14913e+06	8.2415e+06	2.02739e+06	3.50795e+06	4.15039e+06	7.26947e+06	3.4732e+06	6.7443e+06
MW0155031	1	PG(16:0/0:0)[U]	Heterocyclic compounds	Heterocyclic compounds	C22H45O9P	2	0.9359	-	T3_negative	4.34509e+07	3.83624e+06	1.62657e+07	1.01166e+07	2.49473e+07	4.92841e+06	4.10995e+07	2.64937e+06	5.02971e+06	2.06303e+06	5.80852e+06	5.0052e+07	3.97898e+06	3.791e+07	9.06635e+06	9.22458e+06	1.49111e+07	4.33869e+06	1.92136e+07	1.20103e+07	5.95828e+06	6.1831e+06	2.32718e+07	8.42271e+06	1.27644e+07	1.07899e+07	1.25191e+07	9.61676e+06	6.60677e+06	4.36445e+06	7.02039e+06	5.73842e+06	1.35164e+07	3.59052e+06	1.48704e+06	5.85435e+06	4.75681e+06	2.70915e+06	8.09638e+06	3.56759e+06
MW0118364	1	2-Carboxy-5,7-dimethyl-4-octanolide	Heterocyclic compounds	Heterocyclic compounds	C11H18O4	3	0.8565	-	T3_negative	1.48872e+07	4.4057e+07	1.64924e+07	1.60596e+07	2.61349e+07	1.70007e+07	1.8134e+07	3.01916e+07	2.54611e+07	1.95212e+07	4.94267e+06	3.36798e+06	1.46366e+07	6.12683e+06	3.97527e+07	3.15765e+06	2.84036e+06	7.68015e+06	2.13969e+06	1.75703e+07	1.66091e+07	3.00293e+07	1.20295e+07	4.97219e+07	2.99908e+07	3.46597e+06	1.22554e+07	1.60517e+07	1.82669e+07	1.97296e+07	2.02093e+07	1.06984e+07	8.04135e+06	1.2729e+07	4.2271e+06	5.38893e+06	6.1228e+06	1.41378e+07	7.19934e+06	5.42815e+06
MW0158730	1	Tyr-TyrMe-OH	Amino acid and Its metabolites	Small Peptide	C25H24N2O8	3	0.8477	-	T3_negative	6.31579e+06	1.14948e+06	4.10703e+06	9.62399e+06	2.51731e+06	1.10329e+07	6.8549e+06	1.87845e+07	8.99193e+06	8465502	1.76055e+06	83550	3.62729e+06	1.70279e+06	5.8e+06	960778	2.50276e+06	2.87089e+06	172355	2.52434e+06	1.51189e+06	2.90491e+06	426808	2.79272e+06	4.38121e+06	2.39771e+06	2.80301e+06	9.09106e+06	4.5326e+06	4.8848e+06	940074	5.74348e+06	3.93987e+06	2.13687e+06	2.39975e+06	2.06833e+06	2.37456e+06	1.29454e+06	4.67332e+06	1.78441e+06
MW0010208	1	Triphosphate	Others	Metal, Non-metal and related compounds	H5O10P3	3	0.8076	-	T3_negative	8.20829e+06	9.01333e+06	7.70785e+06	8.90492e+06	1.18404e+07	1.36579e+07	6.87478e+06	7.20376e+06	2.21315e+07	8.45953e+06	6.14889e+06	3.4421e+06	8.07116e+06	4.77112e+06	9.33005e+06	4.6997e+06	686051	5.73252e+06	5.67577e+06	3.26664e+06	1.51698e+07	8.76311e+06	7.63414e+06	1.4935e+07	4.4522e+06	7.38759e+06	8.10719e+06	9.82228e+06	1.2965e+07	1.88783e+07	1.16769e+06	7.29315e+06	293743	3.036e+06	8.07434e+06	2.11506e+06	9.87358e+06	1.02256e+06	1.01734e+06	543318
MW0010222	1	Thiosulfate	Others	Metal, Non-metal and related compounds	H2O3S2	3	0.796	-	T3_negative	5.04885e+06	1.06758e+07	9.00763e+06	1.79171e+06	4.785e+06	2.65116e+06	5.17374e+06	5.12332e+06	1.59534e+06	1.53033e+06	918770	3.08728e+06	1.37788e+06	590300	360172	213668	1.43576e+06	759970	188574	2.57619e+06	3.83578e+06	583333	5.96738e+06	7.2073e+06	1.00432e+06	981125	5.09916e+06	3.46175e+06	832673	2.6198e+07	2.16423e+06	3.74588e+06	221978	720539	140786	1.73428e+06	3.50938e+06	2.25977e+06	3.31278e+06	4.81337e+06
MW0158894	1	Val-Arg-Glu-Glu	Amino acid and Its metabolites	Small Peptide	C21H37N7O9	3	0.7932	-	T3_negative	2.3295e+06	2.35769e+06	1.96599e+06	1.93659e+06	2.05425e+06	4.9415e+06	3.16033e+06	2.81884e+06	5.49727e+06	1.69496e+06	4.46905e+06	710199	2.43478e+06	1.26543e+06	5.10834e+06	5.10801e+06	3.18232e+06	1.59145e+06	1.34218e+06	3.35061e+06	890277	3.69567e+06	712491	550992	7.79554e+06	2.9432e+06	5.13041e+06	1.13031e+06	1.2725e+06	354366	1.54709e+06	1.03527e+06	2.76352e+06	3.59634e+06	923231	1.38871e+06	1.75485e+06	2.40837e+06	1.10762e+06	1.37485e+06
MW0011783	1	1-(11Z,14Z-eicosadienoyl)-glycero-3-phosphate	Others	Others	C23H43O7P	3	0.7925	-	T3_negative	3.10371e+07	2.77697e+07	7.75013e+07	5.28962e+07	6.06062e+07	6.7568e+07	4.77444e+07	3.70718e+07	6.55252e+07	5.31939e+07	3.45867e+07	3.71515e+07	7.39669e+07	4.84555e+07	3.92329e+07	3.5483e+07	8.13796e+07	5.67735e+07	5.48207e+07	5.45481e+07	3.81898e+07	4.36114e+07	4.35021e+07	2.59076e+07	6.32828e+07	3.99227e+07	4.86837e+07	2.73252e+07	3.09254e+07	2.44672e+07	2.60425e+07	3.39297e+07	3.77769e+07	3.05853e+07	2.19766e+07	1.07776e+07	2.49326e+07	1.57881e+07	3.87379e+07	5.93527e+07
MW0147349	1	(3r,7r,11r,15r)-3,11-Bis[(5r)-2-amino-4,5-dihydro-1h-imidazol-5-yl]-7,15-dimethyl-1,9-dioxacyclohexadecane-2,10-dione	Heterocyclic compounds	Heterocyclic compounds	C22H38N6O4	3	0.7889	-	T3_negative	4.07592e+06	1.11447e+07	1.11226e+07	6.47652e+06	1.08033e+07	7.5388e+06	1.59735e+07	1.28816e+07	1.53727e+07	8.18664e+06	7.93144e+06	4.7102e+06	9.82269e+06	5.64954e+06	8.55968e+06	1.86178e+07	1.23119e+07	8.18328e+06	318443	1.25463e+07	7.00399e+06	9.06213e+06	7.36658e+06	5.02566e+06	3.44476e+07	1.34334e+07	1.62947e+07	5.93583e+06	5.62068e+06	1.45524e+06	1.54911e+06	5.12182e+06	5749644	7.37363e+06	3.1978e+06	6.76458e+06	6.68951e+06	4.81395e+06	6.77479e+06	7.81753e+06
MW0011282	1	(3S,5R,6R,7E)-3,5,6-Trihydroxy-7-megastigmen-9-one	Aldehyde,Ketones,Esters	Ketones	C13H22O4	3	0.7862	-	T3_negative	8.01715e+06	6.81041e+06	1.25159e+07	1.03531e+07	5.90546e+06	7.36805e+06	1.73711e+07	3.10797e+07	1.02067e+07	4.56804e+06	5.00721e+06	4.68465e+06	5.89915e+06	7.52915e+06	2.08129e+07	1.04375e+07	2.15965e+06	1.7784e+07	2.7352e+06	9.03986e+06	3.53638e+06	7.57742e+06	2.98175e+06	3.97178e+06	6.81105e+06	8.4759e+06	4.00913e+06	3.17894e+06	3.31586e+06	3.37572e+06	1.12825e+07	3.08353e+06	4.82303e+06	1.37357e+07	3.04859e+06	8.52252e+06	4.38491e+06	5.92591e+06	5.77856e+06	6.56068e+06
MW0142640	1	3,16-DIDEOXYMEXICANOLIDE-3-DIOL	Others	Others	C27H36O7	3	0.7736	-	T3_negative	34487122	1.73092e+07	1.14733e+07	2.35427e+06	1.53668e+07	3.2754e+06	1.57112e+07	2.43453e+07	3.10595e+06	1.78317e+07	826571	1.97415e+06	3.29623e+06	2.2313e+06	3.2415e+06	1.66561e+06	86904.2	3.73782e+06	3.75879e+06	1.04131e+07	4.41334e+06	1.26014e+07	2.65569e+07	1.28283e+07	3.37965e+06	4.02314e+06	1.09804e+07	6.22923e+06	1.84186e+07	9.77966e+07	1.53326e+07	3.4253e+06	1.16884e+06	2.35657e+06	1.98462e+07	4.89121e+07	1.82451e+07	4.62444e+06	2.64496e+06	1.29259e+06
MW0152242	1	Leu-Asn-Arg-Glu	Amino acid and Its metabolites	Small Peptide	C21H38N8O8	3	0.7569	-	T3_negative	2.18928e+07	3.26004e+07	2.86505e+07	8.95602e+06	2.11235e+07	8.30787e+06	2.43982e+07	3.52584e+06	1.78233e+07	2.66108e+07	4.64505e+06	8.09475e+06	9.50361e+06	7.47843e+06	9.50111e+06	2.59479e+06	1.53267e+06	6.40113e+06	8.20245e+06	1.2106e+06	5.62762e+06	1.56622e+07	3.26287e+06	1.8267e+07	7.23096e+06	2.90106e+06	8.73072e+06	1.45761e+07	1.3715e+07	1.54175e+07	2.6183e+07	1.62708e+07	1.47728e+07	3.51616e+07	8.86915e+06	6.14161e+06	1.18267e+07	2.27153e+07	1.44961e+07	7.02734e+06
MW0142020	1	2,3-dinor,6-keto-PGF1	Hormones and hormone related compounds	Hormones and hormone related compounds	C18H30O6	3	0.7547	-	T3_negative	4.30736e+06	4.10904e+06	4.91759e+06	2.4448e+06	5.14616e+06	3.89391e+06	1.02439e+07	4.88453e+06	3.1285e+06	3.16929e+06	1.32328e+06	1.29097e+06	4.19196e+06	1.35202e+06	2.50662e+06	2.19823e+06	2.02273e+06	2.47581e+06	1.48277e+06	2.07509e+06	3.35757e+06	3.08505e+06	2.17211e+06	2.31648e+06	5.24516e+06	1.97101e+06	3.69361e+06	4.03244e+06	2.84724e+06	1.04853e+06	1.60727e+06	3.25994e+06	3.75594e+06	2.74181e+06	3.52068e+06	2.15169e+06	2.45166e+06	2.98053e+06	2.65839e+06	4.30647e+06
MW0158899	1	Val-Arg-Ile-Asp	Amino acid and Its metabolites	Small Peptide	C21H39N7O7	3	0.749	-	T3_negative	1.26915e+07	3.17763e+07	5302174	2.0436e+06	1.43133e+07	1.52696e+06	2.03331e+07	1.18023e+07	1.35993e+06	1.31756e+07	6.42961e+06	1.35286e+06	5.01439e+06	408810	7.67016e+06	7.45238e+06	8.33242e+06	430392	333902	5.09241e+06	5.32034e+06	364045	1.50085e+06	2.34533e+07	2.30117e+07	2.33752e+07	8.63156e+06	9.34742e+06	1.13035e+07	1.98118e+07	5.08055e+06	1.0886e+07	1.04405e+07	1.99447e+07	9.46942e+06	5.27107e+06	1.47688e+07	2.60863e+06	5.0114e+06	1.01553e+07
MW0145788	1	Asn-Ile-Glu-Arg	Amino acid and Its metabolites	Small Peptide	C21H38N8O8	3	0.741	-	T3_negative	3.40615e+07	1.5066e+08	1.18079e+08	1.06948e+08	6.09491e+07	9.54948e+07	6.97067e+07	3.32388e+07	1.29158e+08	5.62784e+07	2.5318e+07	2.38853e+07	5.66546e+07	2.64491e+07	5.72516e+07	1.18216e+07	7.80415e+06	4.93718e+07	8.4203e+07	6.18317e+06	6.50174e+07	7.14619e+07	4.04137e+07	6.43016e+07	8.95276e+07	2.8192e+07	6.46102e+07	5.84001e+07	5.85511e+07	7.47929e+07	8.69602e+07	9.0172e+07	7.9949e+07	1.08596e+08	8.16117e+07	5.07146e+07	7.73146e+07	1.05181e+08	4.32534e+07	4.0696e+07
MW0062181	1	Celestrol methyl ester	Terpenoids	Triterpene	C30H40O4	3	0.7369	-	T3_negative	1.32816e+07	1.20205e+07	1.44346e+07	1.48212e+07	1.25123e+07	1.63491e+07	2.05155e+07	2.16767e+07	1.82933e+07	1.53313e+07	1.26012e+07	1.32988e+07	2.08911e+07	1.15746e+07	1.14436e+07	1.13775e+07	1.34859e+07	1.0381e+07	1.78503e+07	1.35904e+07	1.41293e+07	1.86834e+07	1.34558e+07	1.48521e+07	2.79886e+07	1.81652e+07	2.30521e+07	1.85854e+07	1.17477e+07	1.08062e+07	1.04268e+07	1.51936e+07	1.30494e+07	2.44307e+07	1.12192e+07	2.19933e+07	1.25764e+07	2.07608e+07	1.31058e+07	1.64192e+07
MW0155344	1	Phe-Thr-Arg-Lys	Amino acid and Its metabolites	Small Peptide	C25H42N8O6	3	0.7326	-	T3_negative	5.88358e+06	1.66701e+07	5.21128e+06	8.31508e+06	927828	2.38309e+06	2.15779e+06	1.12847e+07	4.98741e+06	2.55759e+06	1.14366e+06	244610	509228	2.66917e+06	966911	2.55665e+06	1.24726e+06	8.67e+06	2.6275e+06	480066	4.76738e+06	1.55205e+06	2.24809e+06	1.90374e+06	3.47634e+06	814642	1.80469e+06	6.2962e+06	885152	139134	2.32686e+06	3.98432e+06	3.46272e+06	1.94496e+06	115689	3.40572e+06	406470	5.49826e+06	436150	1.64053e+06
MW0169719	1	5-(7-Acetyloxy-4-methoxycarbonyl-9-methyl-11-oxo-10-oxatricyclo[6.3.2.01,7]tridec-3-en-9-yl)-2-methylpenta-2,4-dienoic acid	Organic acid and Its derivatives	Organic acid and Its derivatives	C23H28O8	3	0.727	-	T3_negative	3.03158e+06	2.86927e+06	1.91262e+06	660019	3.36346e+06	2.38536e+06	3.22874e+06	3.86142e+06	2.49778e+06	3.84302e+06	3.46513e+06	963809	2.70209e+06	1.50784e+06	2.31152e+06	2.32944e+06	9.8211e+06	1.22476e+06	200929	7.35478e+06	1.84402e+06	2.26015e+06	381075	2.85282e+06	2.96518e+06	2.86462e+06	1.89772e+06	528214	263288	919964	1.64482e+06	5.22114e+06	2.43861e+06	941536	1.38554e+06	1.49007e+06	2.93324e+06	1.30528e+06	1.19652e+06	567133
MW0145546	1	Arg-Tyr-Leu-Lys	Amino acid and Its metabolites	Small Peptide	C27H46N8O6	3	0.7252	-	T3_negative	1.24078e+07	1.50801e+07	3720823	3.53015e+06	5.71507e+06	1.88933e+07	3.73721e+06	7.78337e+06	4.50935e+07	4.30277e+06	2.77176e+06	3.4997e+06	1.82348e+06	2.49347e+06	4.21068e+06	3.81633e+06	4.59403e+06	6.60172e+06	3.8799e+06	522029	6.06299e+06	5.05886e+06	5.27314e+06	8.65237e+06	1.42415e+07	4.33538e+06	5.37287e+06	7.1394e+06	1.82405e+07	5.54239e+06	4.86654e+06	2.84925e+06	4.6287e+06	4.85008e+06	2.16048e+06	1.57271e+06	8.73479e+06	8.93271e+06	2.35057e+06	3.75154e+06
MW0159076	1	Val-Leu-Ser-Pro-Ala	Amino acid and Its metabolites	Small Peptide	C22H39N5O7	3	0.7141	-	T3_negative	4.33307e+07	3.73184e+07	1.75457e+07	1.00399e+07	4.59642e+07	2.08547e+06	4.87164e+07	2.02271e+07	2.6104e+06	2.02958e+07	1.37347e+07	5.19139e+06	8.53042e+06	4.46694e+06	1.30903e+07	1.5809e+07	2.40889e+07	1.78078e+06	335066	2.56691e+07	7.42091e+06	8.74524e+06	669530	1.7893e+07	1.3402e+08	1.85368e+07	1.75519e+07	1.44585e+07	2.00218e+07	2.10318e+07	1.99154e+07	2.36577e+07	1.21744e+07	2.27053e+07	2.25558e+07	1.56959e+07	2.80318e+07	1.31121e+07	1.09615e+07	4.05516e+07
MW0141649	1	17-trifluoromethylphenyl-13,14-dihydro trinor PGF2	Hormones and hormone related compounds	Hormones and hormone related compounds	C24H33F3O5	3	0.7029	-	T3_negative	4.19083e+06	9.71747e+06	5.60769e+06	1.97944e+06	2.88235e+06	3.42537e+06	1.19233e+07	2.43053e+06	2.4384e+06	1.93189e+07	1.82805e+06	2.14091e+06	4.4461e+06	798663	610286	5.95552e+06	73297.2	2.83357e+06	3.73148e+06	1.55812e+06	4.16881e+06	7.70869e+06	5.50538e+06	7.98662e+06	3.65027e+06	868206	5.16685e+06	5.17263e+06	8.7962e+06	1.01639e+07	1.11028e+07	6.34713e+06	5.48377e+06	7.05528e+06	4.61341e+06	5.06766e+06	5.57675e+06	8.10354e+06	3.60561e+06	422157
MW0013620	1	(1R,3aS,5aR,5bR,7aR,9R,10R,11aR,11bR,13aR,13bR)-10-(3,4-dihydroxybenzoyl)oxy-9-hydroxy-5a,5b,8,8,11a-pentamethyl-1-prop-1-en-2-yl-1,2,3,4,5,6,7,7a,9,10,11,11b,12,13,13a,13b-hexadecahydrocyclopenta[a]chrysene-3a-carboxylic acid	Benzene and substituted derivatives	Phenolic acids	C37H52O7	3	0.7021	-	T3_negative	1.16712e+06	1.05869e+07	2.84374e+06	1.36777e+06	1.16032e+06	6.17056e+06	2.11167e+06	5.87039e+06	4.83539e+06	990149	2.48422e+06	1.42946e+06	1.35218e+06	107758	5.8062e+06	965990	1.3273e+06	2.07786e+06	133318	1.82381e+06	110961	1.75053e+06	1.45206e+06	9.59699e+06	448679	1.01264e+07	866081	1.82967e+06	3.69294e+06	2.72555e+06	760134	3.64498e+06	1.03861e+06	501307	309613	2.2971e+06	105564	2.19179e+06	350672	112359
MW0156970	1	Ser-Val-Asn-Glu	Amino acid and Its metabolites	Small Peptide	C17H29N5O9	3	0.6985	-	T3_negative	2.18675e+06	3.27366e+06	2.82915e+06	1.00591e+06	3.70275e+06	1.57759e+06	2.71058e+06	6.71714e+06	1.72911e+06	3.50873e+06	582025	648967	1.8857e+06	109920	1.52875e+06	1.14237e+06	8.25002e+06	2.2426e+06	630324	3.5037e+06	1.68267e+06	1.96065e+06	1.26772e+06	344845	2.56345e+06	1.24608e+06	1.39951e+06	97173.1	745373	2.18622e+06	1.61023e+06	2.33971e+06	136001	1.2882e+06	2.7843e+06	2.49516e+06	2.77842e+06	1.05703e+06	1.83187e+06	5.52954e+06
MW0144885	1	3alpha,7alpha,16alpha-trihydroxy-5alpha-cholan-24-oic Acid	Organic acid and Its derivatives	Organic acid and Its derivatives	C24H40O5	3	0.6976	-	T3_negative	7881701	1.31654e+07	8.44843e+06	1.28364e+07	8.64404e+06	4.41839e+06	1.21953e+07	1.14132e+07	3.95684e+06	1.10369e+07	9.91825e+06	928890	1.19988e+07	204372	1.07543e+07	1.34193e+07	1.35747e+07	5.51308e+06	8.06957e+06	1.16721e+07	9.53922e+06	9.57224e+06	7.69961e+06	7.87018e+06	1.12745e+07	9.39335e+06	7.78638e+06	7.15304e+06	5.8375e+06	2.10828e+07	5.32897e+06	9.08052e+06	9.78906e+06	8.60172e+06	7.19104e+06	6.03351e+06	4.81795e+06	1.47559e+06	6.21338e+06	7.17969e+06
MW0144244	1	Acetoxy-10-gingerol	Benzene and substituted derivatives	Benzene and substituted derivatives	C23H36O5	3	0.6974	-	T3_negative	2.01153e+06	4.58464e+06	2.95728e+06	2.67344e+06	3.0282e+06	2.01422e+06	4.05648e+06	1.77282e+06	2.44574e+06	4.56412e+06	2.28228e+06	378769	1.53127e+06	870617	6.20853e+06	4.74331e+06	1.00133e+06	1.33677e+06	183732	2.21093e+06	1.73805e+06	1.49488e+06	842006	2.03683e+06	8.55465e+06	2.48083e+06	1.34376e+06	3.35578e+06	1.85614e+06	1.48211e+06	1.44883e+06	1.12199e+06	1.7832e+06	2.19532e+06	146210	973535	1.23882e+06	2.12898e+06	124187	1.66085e+06
MW0109937	1	Threonyllysine	Amino acid and Its metabolites	Small Peptide	C10H21N3O4	3	0.69	-	T3_negative	5.91217e+06	5406184	3.70924e+06	4.13298e+06	8.29051e+06	6.913e+06	5.64483e+06	7.84504e+06	5.2547e+06	8.41509e+06	4.38732e+06	858446	4.49899e+06	601238	4.25909e+06	2.94638e+06	3.87032e+06	2.80252e+06	2.35151e+06	6.42344e+06	4.44436e+06	4.59806e+06	1.91598e+06	2.44335e+06	9.46448e+06	4.17976e+06	4.0006e+06	2.97292e+06	1.24476e+06	1.88917e+06	3.49089e+06	2.94523e+06	5.78272e+06	5.10334e+06	1.49405e+06	3.34665e+06	2.75474e+06	3.9081e+06	3.40667e+06	6.63343e+06
MW0141640	1	17-phenyl trinor Prostaglandin F2d4	Hormones and hormone related compounds	Hormones and hormone related compounds	C23H28D4O5	3	0.6826	-	T3_negative	1.45108e+06	3.07095e+06	1.02941e+06	1.82656e+06	1.12533e+06	125891	748134	2.42425e+06	778678	2.71902e+06	578175	70076.1	101517	540537	758547	3.67178e+06	773826	249951	350808	1.40062e+06	2.14577e+06	482932	2.12961e+06	226158	3.01272e+06	686233	1.1908e+06	452901	776696	236306	721467	2.11425e+06	1.05587e+06	218585	758313	545887	864210	86119.9	504023	90168.1
MW0106327	1	Cysteinyl-Methionine	Amino acid and Its metabolites	Small Peptide	C8H16N2O3S2	3	0.6559	-	T3_negative	1.24511e+07	7.62461e+06	8.78111e+06	5.97806e+06	1.19849e+07	1.24341e+07	7791041	1.15393e+07	1.43224e+07	8.21778e+06	1.34391e+07	8.86204e+06	9.83315e+06	6.14542e+06	1.78286e+07	9.39667e+06	6.82062e+06	1.00484e+07	7.30774e+06	8.34174e+06	7.63528e+06	7.69991e+06	3.66566e+06	3.78246e+06	2.08324e+07	5.67955e+06	8.31468e+06	6.58396e+06	4.13627e+06	3526090	3.14932e+06	3.9822e+06	4.2156e+06	6.57356e+06	1352312	4.09217e+06	4.27692e+06	7.49084e+06	3.03337e+06	4.91737e+06
MW0110177	1	Tumonoic acid F	Organic acid and Its derivatives	Organic acid and Its derivatives	C21H37NO5	3	0.5862	-	T3_negative	296195	286333	446443	203188	57906.4	496876	364714	169110	495196	419480	478451	336735	262138	61785.9	132661	395195	381909	312486	295316	276060	281309	241177	148509	57809.4	569452	310532	336993	265013	190172	65450.5	50567.7	569969	202387	256324	195184	76372.1	64368.1	190311	80717.2	439763
MW0158067	1	(5Z,8Z,14Z)-(11R,12R)-10,11,12-Trihydroxyicosa-5,8,14-trienoic acid	FA	FFA	C20H34O5	3	0.5823	-	T3_negative	2.14985e+06	2.52331e+06	3.01921e+06	1.16113e+06	550580	1.58286e+06	3.17697e+06	1.02127e+06	1.82236e+06	1.87549e+06	182135	84661.7	886467	590172	585427	1.12099e+06	55543.2	250906	912421	576095	1.08451e+06	657943	1.05393e+06	1.15886e+06	1.11108e+06	293854	2.33839e+06	300881	1.0295e+06	1.56084e+06	1.37068e+06	657741	1.29377e+06	2.5647e+06	1.27157e+06	1.09251e+06	127267	389884	737354	225176
MW0144216	1	Abu-Tyr-OH	Amino acid and Its metabolites	Amino acid derivatives	C18H18N2O7	3	0.5622	-	T3_negative	3.50307e+06	3.68816e+06	2.27835e+06	1.77532e+06	2.66643e+06	1.64269e+06	3.45752e+06	2.62744e+06	1.75849e+06	1.19361e+06	1.73416e+06	1.76767e+06	3.2587e+06	1.91453e+06	4.77914e+06	1.34687e+06	322408	2.8002e+06	3.11579e+06	268833	4.95734e+06	1.02085e+06	2.74351e+06	4.49934e+06	704742	2.14124e+06	4.43091e+06	1.94915e+06	2.18193e+06	1.25325e+06	2.50692e+06	1.44913e+06	507693	387016	3.28292e+06	2.06733e+06	1.67333e+06	3.47539e+06	689298	81491
MW0142955	1	(1E,2Z)-3-hydroxy-5,9,17-trioxo-4,5:9,10-disecoandrosta-1(10),2-dien-4-oic acid	Organic acid and Its derivatives	Organic acid and Its derivatives	C19H24O6	3	0.5495	-	T3_negative	3.65489e+06	1.38163e+07	3.67673e+06	5.89718e+06	6.60185e+06	2.74893e+06	3.12953e+06	7.00142e+06	6.02402e+06	4.9605e+06	1.14866e+06	3.81124e+06	4.90735e+06	3.86478e+06	5.74698e+06	1.01613e+06	413299	3.1464e+06	1.018e+07	782935	6.65651e+06	7.4589e+06	7.95169e+06	8.33711e+06	447571	2.62859e+06	9.49657e+06	4.47806e+06	1.06606e+07	7.60011e+06	3.35034e+06	1.64588e+06	1.53138e+06	500581	2.79607e+06	2.43511e+06	2.46691e+06	2.47745e+06	1.31214e+06	331519
MW0169369	2	L-Lysine	Amino acid and Its metabolites	Amino acids	C6H14N2O2	1a	0.9744	56-87-1	T3_positive	1.34517e+08	1.85558e+08	3.5568e+08	2.22379e+08	2.36406e+08	1.32028e+08	1.41931e+08	1.67012e+08	2.26714e+08	1.87862e+08	2.00074e+08	4.36224e+08	2.16947e+08	3.33952e+08	1.54573e+08	1.98894e+08	3.11817e+08	3.02853e+08	6.42265e+08	2.63981e+08	2.06241e+08	2.35446e+08	5.2779e+08	1.88939e+08	3.86544e+08	2.98492e+08	1.42364e+08	3.73626e+08	4.14034e+08	6.17066e+08	1.05816e+08	1.20806e+08	2.53416e+08	1.33534e+08	1.37825e+08	1.75129e+08	3.18287e+08	1.5503e+08	2.48928e+08	5.08451e+08
MW0108213	2	Methionine	Amino acid and Its metabolites	Amino acids	C5H11NO2S	1a	0.9698	63-68-3	T3_positive	3.08176e+08	6.90433e+08	6.54197e+08	1.21697e+09	1.30812e+09	5.00017e+08	8.13823e+08	5.68081e+08	1.07139e+09	1.28011e+09	5.708e+08	1.13481e+09	9.41678e+08	1.23041e+09	5.33613e+08	9.01494e+08	6.56939e+08	6.79277e+08	1.45397e+09	5.29607e+08	9.90545e+08	7.1604e+08	1.16019e+09	6.5714e+08	7.54241e+08	9.0991e+08	7.07039e+08	1.54693e+09	1.41971e+09	2.1668e+09	3.91975e+08	7.29074e+08	1.12411e+09	4.52758e+08	5.93374e+08	5.98942e+08	9.32302e+08	5.50227e+08	1.13827e+09	9.05942e+08
MEDN1024	2	Piperidine acid	Organic acid and Its derivatives	Organic acid and Its derivatives	C6H11NO2	1a	0.9654	1723-00-8	T3_positive	4.35216e+07	6.056e+07	1.13619e+08	6.96758e+07	7.36407e+07	4.3786e+07	4.74015e+07	5.33428e+07	7.48343e+07	59764074	6.09562e+07	1.37935e+08	6.6417e+07	1.01744e+08	5.05526e+07	6.31793e+07	9.64203e+07	9.50263e+07	1.94193e+08	8.46739e+07	6.41899e+07	7.42422e+07	1.69411e+08	6.02213e+07	1.22303e+08	9.70903e+07	4.63972e+07	1.2429e+08	1.31536e+08	205184951	3.43601e+07	3.70452e+07	8.11723e+07	3.49607e+07	4.8062e+07	5.85356e+07	1.00149e+08	5.14529e+07	7.93003e+07	1.59297e+08
MEDP0401	2	5'-Deoxy-5'-(Methylthio) Adenosine	Nucleotide and Its metabolites	Nucleotide and Its metabolites	C11H15N5O3S	1a	0.9605	2457-80-9	T3_positive	2.90546e+07	2.49948e+07	2.49265e+07	9.06134e+06	2.33581e+07	2.88513e+06	4.33508e+06	2.15163e+07	1.32964e+07	2.39599e+07	3.615e+07	1.31273e+07	3.49062e+07	8.52179e+06	3.04986e+07	2.8397e+07	2.48668e+07	1.9199e+07	1.20422e+07	5.23526e+07	5.28695e+07	3.23383e+07	3.51554e+07	1.78931e+07	5.75582e+07	3.30487e+07	2.49847e+07	1.42885e+07	1.43322e+07	5.74442e+07	3.57031e+07	1.82991e+07	5.07531e+07	2.45221e+07	1.55726e+06	340470	8.98582e+06	7.08242e+06	1.868e+07	5.53809e+07
MEDP0125	2	Choline	Tryptamines,Cholines,Pigments	Cholines	C5H14NO+	1a	0.9602	62-49-7	T3_positive	3.55313e+08	1.2341e+09	6.18068e+08	7.06672e+08	4.08016e+08	4.47523e+08	2.20453e+08	3.66997e+08	2.32541e+08	2.27361e+08	9.09681e+08	2.20625e+09	9.65483e+08	1.51274e+09	6.39819e+08	2.96069e+08	7.5052e+08	7.20167e+08	1.0789e+09	3.46958e+08	8.35455e+08	9.31643e+08	1.20216e+09	2.19022e+08	2.89057e+08	6.2852e+08	8.95233e+08	1.9223e+08	1.55261e+08	1.44825e+08	2.46686e+08	1.28437e+08	1.25414e+08	3.23407e+08	2.58809e+08	3.27408e+08	2.61008e+08	3.56648e+08	4.08757e+08	3.92676e+08
MW0169934	2	4-Hydroxyproline	Amino acid and Its metabolites	Amino acids	C5H9NO3	1a	0.9583	51-35-4	T3_positive	1.17408e+07	3.06401e+07	1.98636e+07	2.03904e+07	2.88216e+07	1.32582e+07	3.89172e+06	2.81126e+07	1.73779e+07	1.93909e+07	1.12847e+07	4.692e+07	1.48008e+07	3.44604e+07	8.01724e+06	5.9394e+07	1.7856e+07	1.80171e+07	2.65586e+07	3.98507e+07	1.78024e+07	1.46498e+07	2.51818e+07	1.32994e+07	1.57855e+07	2.07854e+07	1.03408e+07	2.5077e+07	2.68796e+07	8.07611e+07	8154244	3.78343e+06	8.34747e+06	3.07602e+06	1.49186e+07	1.13604e+07	2.85475e+07	7.24855e+06	1.80519e+07	1.30374e+07
MW0114304	2	Maltose	Carbohydrates and Its metabolites	Sugars	C12H22O11	1a	0.957	69-79-4	T3_positive	1.79103e+07	1.77856e+07	1.35219e+07	1.43944e+07	2.55527e+07	1.53895e+07	1.49468e+07	2.13174e+07	1.41718e+07	9.01798e+06	1.23633e+08	7.93958e+07	6.0424e+07	8.59632e+07	5.56126e+07	7.19647e+07	3.10415e+07	6.00879e+07	1.42183e+07	5.42153e+07	2.31024e+07	5.76258e+07	7.11227e+06	1.65541e+07	1.18462e+07	3.00381e+07	4.52092e+07	1.07013e+08	1.90728e+08	2.93365e+07	1.84798e+07	2.26921e+07	3.99659e+07	1.79764e+07	5.51641e+07	3.95752e+07	3.01313e+07	6.02533e+07	2.68213e+07	1.23767e+07
MW0169367	2	L-Proline	Amino acid and Its metabolites	Amino acids	C5H9NO2	1a	0.9555	147-85-3	T3_positive	5.83637e+07	1.05612e+08	1.5408e+08	1.30942e+08	5.44858e+07	8.63533e+07	7.087e+07	6.77011e+07	1.13468e+08	8.81628e+07	1.47643e+08	1.45222e+08	1.12498e+08	1.33802e+08	9.23827e+07	1.1042e+08	1.69316e+08	2.92874e+08	2.96836e+08	1.28131e+08	1.5588e+08	1.165e+08	3.14326e+08	8.11826e+07	1.45493e+08	2.75276e+08	1.25651e+08	1.08123e+08	8.49455e+07	9.82792e+07	6.53979e+07	4.82521e+07	6.17169e+07	1.19006e+07	4.5191e+07	9.19985e+07	6.12838e+07	5.04502e+07	4.69721e+07	1.10803e+08
MEDN0006	2	L-Tyrosine	Amino acid and Its metabolites	Amino acids	C9H11NO3	1a	0.9534	60-18-4	T3_positive	4.95804e+08	9.77286e+08	7.08791e+08	1.17294e+09	1.10092e+09	5.75458e+08	6.98193e+08	7.71849e+08	1.05047e+09	1.00508e+09	6.26888e+08	1.47575e+09	8.69186e+08	1.04089e+09	6.96765e+08	7.15029e+08	7.61557e+08	9.29099e+08	1.58123e+09	6.67459e+08	7.06423e+08	9.87733e+08	1.16021e+09	8.02472e+08	8.10294e+08	8.27666e+08	6.45523e+08	1.30122e+09	1.37095e+09	1.98362e+09	5.10872e+08	5.59815e+08	7.56037e+08	4.91534e+08	7.72171e+08	6.57822e+08	1.01389e+09	5.31573e+08	6.97844e+08	9.28373e+08
MW0126003	2	Oxindole	Heterocyclic compounds	Indole and Its derivatives	C8H7NO	1a	0.95	59-48-3	T3_positive	882192	669307	1.60623e+06	9.3189e+06	1.24547e+07	7.56105e+06	538907	1.12206e+07	1.8062e+07	1.28102e+06	556501	217877	5.81223e+06	241086	637875	6.71263e+06	3.71227e+06	794212	526494	6.58283e+06	1.93167e+07	6.01784e+06	7.2707e+06	1.39476e+07	9.39204e+06	1.16458e+07	1.85674e+07	5.39468e+06	6.88689e+06	1.38521e+07	3.81018e+06	1.43893e+07	1.22633e+07	1.0641e+07	2.76137e+06	338251	867320	892087	2.49833e+06	9.02788e+06
MW0006930	2	Dopamine	Alcohol and amines	Polyamines	C8H11NO2	1a	0.9466	62-31-7	T3_positive	1.60426e+07	1.40824e+07	1.37055e+07	1.51221e+07	9.47357e+06	6.64479e+06	6.56628e+06	9.5203e+06	1.31331e+07	9.41633e+06	5.2982e+06	2.25054e+07	1.07824e+07	1.91264e+07	4.20928e+06	1.31956e+07	9.07855e+06	1.50118e+07	27215111	6.27115e+06	8.74287e+06	1.093e+07	7.83816e+06	1.17353e+07	1.38941e+07	6.97485e+06	6.91861e+06	1.66986e+07	2.41021e+07	2.77845e+07	8.58642e+06	4.85598e+06	5.83997e+06	3.97911e+06	5.62527e+06	3.44596e+06	6.27624e+06	6.49091e+06	9.4623e+06	1.2474e+07
MW0120569	2	Urocanic acid	Organic acid and Its derivatives	Organic acid and Its derivatives	C6H6N2O2	1a	0.9453	3465-72-3	T3_positive	6.07113e+07	9.61098e+07	8.0481e+07	6.82094e+07	9.03307e+07	7.95678e+07	1.11913e+08	8.37251e+07	2.35284e+07	1.35099e+08	9.85283e+07	7.22231e+07	8.79289e+07	5.02734e+07	9.65224e+07	1.27336e+08	1.388e+08	1.06757e+08	1.49622e+08	1.57063e+08	1.29582e+08	1.05656e+08	1.45275e+08	8.61464e+07	2.10603e+08	1.50325e+08	1.35772e+08	1.49874e+08	1.65767e+08	1.5504e+08	7.31888e+07	1.18453e+08	9.99594e+07	1.02421e+08	4.26498e+07	6.22379e+07	1.6093e+08	7.82845e+07	9.99117e+07	1.28536e+08
MW0151674	2	Ile-Leu	Amino acid and Its metabolites	Small Peptide	C12H24N2O3	1a	0.9389	26462-22-6	T3_positive	4.79309e+07	5.96448e+07	3.62965e+06	7.16946e+06	35081841	2.7308e+06	3.99465e+07	6.40653e+06	1.19914e+07	1.16329e+08	3.53e+07	2.34531e+07	5.42891e+07	1.13645e+07	5.39613e+07	1.29058e+07	1.13337e+07	2.59271e+07	2.66102e+07	1.72854e+07	7.28169e+07	9.73997e+07	2.35376e+07	5.47159e+07	5.61036e+07	1.68962e+07	5.30255e+06	3.33773e+08	2.4564e+08	7.13467e+08	1.33739e+07	1.4365e+07	1.68321e+08	7.43145e+07	1.23592e+08	5.68551e+06	7.87797e+07	5.68893e+07	1.16454e+08	2.49722e+08
MW0107016	2	Glu-Ile	Amino acid and Its metabolites	Small Peptide	C11H20N2O5	1a	0.9337	5879-22-1	T3_positive	6.73649e+06	5.72064e+06	2.62488e+06	7.37936e+06	8.59391e+06	1.28976e+06	5.74933e+06	4.24513e+06	6.4295e+06	1.54048e+07	7.55819e+06	4.06432e+07	1.90488e+07	5.27507e+07	1.54418e+07	9.65938e+06	1.03544e+07	1.03296e+07	6.81369e+07	8.47921e+06	9.32907e+06	9.70162e+06	4.22415e+07	4.65129e+06	7.11009e+06	1.50161e+07	9.76587e+06	3.08757e+07	2.66624e+07	7.01577e+07	4.97821e+06	8.56629e+06	2.7761e+07	2.19008e+07	1.83257e+07	1.31465e+06	1.03856e+07	7.75333e+06	1.26162e+07	8.72327e+06
MW0126267	2	protoporphyrin IX	Heterocyclic compounds	Heterocyclic compounds	C34H34N4O4	1a	0.9137	553-12-8	T3_positive	1.30952e+06	1.02292e+06	386479	437587	264959	1.79573e+06	3.17548e+06	933128	858256	1.66002e+06	844462	3.50062e+06	2.14407e+06	1.16866e+07	1.44079e+06	796198	3.46136e+06	1.17603e+07	1.98034e+06	1.29826e+06	1.66437e+06	2.15391e+06	1.73229e+06	1.05599e+06	176915	834323	905080	675791	858688	384821	1.33781e+06	3.07232e+06	851903	1.24005e+06	390357	220472	522933	426392	405557	248724
MW0160187	2	Maltotriose	Alcohol and amines	Alcohols	C18H32O16	1a	0.91	9005-82-7 | 6401-81-6 | 133137-05-0 | 1109-28-0	T3_positive	1.04476e+06	262698	258953	131156	593720	1.83764e+06	467828	1.24966e+06	2.77309e+06	186971	1.63319e+07	2.35806e+07	5.1347e+06	2.19631e+07	5.23164e+06	3.6152e+06	4.10229e+06	6.43841e+06	1.00238e+06	8.25065e+06	2.49823e+06	5.84229e+06	4.04256e+06	1.8739e+06	3.03284e+06	2.38607e+06	4.00237e+06	7.08936e+06	1.89695e+07	189365	1.14635e+06	1.33122e+06	1.72171e+06	2.11758e+06	7.69753e+06	2.47712e+06	1.52652e+06	4.88091e+06	1464598	4.34969e+06
MW0103316	2	N2,N2-Dimethylguanosine	Nucleotide and Its metabolites	Nucleotide and Its metabolites	C12H17N5O5	1a	0.8883	2140-67-2	T3_positive	703254	1.52662e+06	660204	596627	337078	243525	748214	222420	543260	1.38576e+06	2.65019e+06	5.64744e+06	2.6945e+06	3.38121e+06	1.13018e+06	1097870	2.01444e+06	2.64897e+06	3.61453e+06	2.50849e+06	2.543e+06	2.41003e+06	5.85631e+06	468533	52246.3	3.12986e+06	2.58026e+06	330121	419220	1.90812e+06	347567	593779	68476.8	1.79004e+06	122399	35940.7	624059	404834	252861	1.69458e+06
MW0169728	2	Pyridoxamine	Heterocyclic compounds	Heterocyclic compounds	C8H12N2O2	1a	0.8818	85-87-0	T3_positive	1.90735e+07	2.74085e+07	3.82711e+07	3.02968e+07	3.09425e+07	2.08817e+07	2.07928e+07	2.41859e+07	3.06478e+07	2.80426e+07	2.23435e+07	3.56782e+07	2.55264e+07	3.15915e+07	2.03438e+07	2.58574e+07	3.91025e+07	2.57474e+07	4.76561e+07	2.46911e+07	2.99388e+07	2.95923e+07	6.77824e+07	2.82783e+07	3.44673e+07	3.77802e+07	2.09732e+07	4.72426e+07	6.06536e+07	6.28114e+07	1.52137e+07	2.033e+07	2.93829e+07	1.70892e+07	2.06071e+07	2.70057e+07	4.44362e+07	1.91509e+07	2.58968e+07	3.50983e+07
MEDL02028	2	Spermidine	Alkaloids	Phenolamine	C7H19N3	1a	0.8791	124-20-9	T3_positive	7.51643e+07	5.45183e+07	3.2101e+08	9.42715e+07	1.00736e+08	5.97815e+07	3.08821e+07	5.63263e+07	1.07195e+08	3.52362e+07	1.58508e+08	2.19032e+08	7.64179e+07	1.17271e+08	6.61263e+07	4.48729e+07	1.16088e+08	2.42279e+08	3.05466e+08	9.14001e+07	5.16337e+07	8.033e+07	1.06406e+08	7.77306e+07	142603055	4.97175e+07	4.14533e+07	1.23046e+08	9.99053e+07	3.61152e+08	2.38524e+07	4.51923e+07	1.06879e+08	4.9713e+07	2.63795e+07	1.81064e+07	9.58853e+07	2.62596e+07	126077772	7.81504e+07
MW0108558	2	N1-Acetylspermidine	Alcohol and amines	Polyamines	C9H21N3O	1a	0.8769	14278-49-0	T3_positive	1.50213e+07	1.64263e+07	4.23612e+07	1.78728e+07	5.2992e+07	5.77818e+06	8.57959e+06	2.64645e+07	1.09011e+07	8412797	2.64384e+07	5.21775e+06	2.41922e+07	7.70468e+06	1.48703e+07	2.15923e+07	6.16862e+07	1.88933e+07	9.04276e+06	2.00431e+07	2.96237e+07	4.57212e+07	5.42416e+06	2.93611e+07	2.2322e+07	7.42044e+06	9.77227e+06	1.43531e+07	1.27562e+07	4.73512e+07	4.70897e+06	1.17105e+07	1.81139e+07	8.57173e+06	2.10301e+07	5.26365e+06	3.46654e+07	1.46458e+07	3.19587e+07	1.85766e+07
MW0114220	2	Glucuronic Acid	Carbohydrates and Its metabolites	Sugar acids	C6H10O7	1a	0.8568	528-16-5	T3_positive	3.61247e+07	3.67106e+07	5.64233e+07	3.97342e+07	5.13569e+07	4.50727e+07	8.42097e+07	4.70221e+07	3.47797e+07	4.13593e+07	3.86066e+07	2.97251e+07	7.88847e+07	3.85385e+07	4.41189e+07	9.38526e+07	3.80743e+07	4.71072e+07	3.35805e+07	8.03942e+07	6.68656e+07	3.23287e+07	5.43731e+07	6.6545e+07	6.50691e+07	6.89359e+07	5.08026e+07	3.77245e+07	3.88901e+07	4.00971e+07	8.47079e+07	6.6236e+07	4.75623e+07	2.14441e+07	3.47352e+07	6.55601e+07	6.77035e+07	4.81894e+07	4.8852e+07	2.84062e+07
MEDL00377	2	Glu-Phe	Amino acid and Its metabolites	Small Peptide	C14H18N2O5	1a	0.8551	20556-22-3	T3_positive	7.07296e+06	4.49712e+06	1.09936e+07	8.63033e+06	1.91761e+07	1.57644e+07	2.17188e+07	7.18732e+06	8.96177e+06	2.5609e+07	6.45336e+06	4.95056e+07	8.58439e+06	1.37598e+07	1.48489e+07	3.62169e+06	1.9351e+07	7.42984e+06	2.8586e+07	4.70502e+06	1.0773e+07	8.4738e+06	2.66642e+07	1.42292e+07	4.70955e+06	5.34775e+06	1.55741e+07	2.6247e+07	1.61295e+07	2.03905e+07	3.67847e+06	6.20654e+06	4.86676e+06	2.59451e+06	9.0338e+06	3.09236e+06	6.18814e+06	3.05707e+06	1.32051e+07	4.8752e+06
MEDP0322	2	L-Homoserine	Amino acid and Its metabolites	Amino acids	C4H9NO3	1a	0.8425	672-15-1	T3_positive	2.43495e+07	2.61653e+07	2.37922e+07	2.88504e+07	3.16002e+07	1.88738e+07	1.82154e+07	2.81799e+07	2.49379e+07	2.55676e+07	2.43255e+07	2.76656e+07	2.53772e+07	4.66282e+07	2.09604e+07	3.38613e+07	2.70586e+07	2.90324e+07	2.88779e+07	3.48244e+07	2.94929e+07	3.00372e+07	4.84869e+07	3.88393e+07	3.63594e+07	4.36238e+07	2.51076e+07	2.91368e+07	3.99502e+07	3.50493e+07	3.55329e+07	2.61606e+07	2.65691e+07	3.14925e+07	2.47651e+07	2.69311e+07	2.3213e+07	3.84518e+07	4.11358e+07	2.0938e+07
MW0107510	2	Ile-Ser	Amino acid and Its metabolites	Small Peptide	C9H18N2O4	1a	0.8255	6403-14-1	T3_positive	9.35627e+06	6.91806e+06	2.45403e+06	6.98256e+06	1.31955e+07	3.44713e+06	1.50789e+07	4.64371e+06	3.64147e+06	2.81701e+07	7.49091e+06	9.98494e+06	1.89845e+07	1.12127e+07	1.55282e+07	2.33506e+06	6.31898e+06	1.22426e+07	1.40699e+07	7.93607e+06	2.1838e+07	3.26364e+07	1.34587e+07	2.67158e+07	3.93175e+07	1.24799e+07	5.3456e+06	5.72332e+07	1.26267e+08	2.30632e+08	6.15885e+06	1.76996e+07	6.35073e+07	3.13631e+07	5.26449e+07	4.11459e+06	3.41984e+07	9.74312e+06	4.86329e+07	4.42754e+07
[truncated: 1,884 more rows]
[truncated: 10 more columns]

## Sheet: S2 venn
Index	Compounds	Class	MIRI_vs_control	sham_vs_control	sham_vs_MIRI	control_vs_MIRI_vs_sham	100	99	98	97	96	95	88	87	86	85	84	78	77	75	74	73	72	cpd_ID	kegg_map
Potassium-Phenyl-Sulfate	Potassium Phenyl Sulfate	Sulfonic acids	FALSE	TRUE	TRUE	FALSE	993.846	1645.986	451.2204	681.258	106.5264	1702.482	225.3366	424.3122	129.1182	900.558	3365.886	958.806	2153.52	4483.68	1873.23	1307.13	2456.04	-	-
[truncated: 139 more rows]

## Sheet: S3 HAL UAR
HAL(+) species	organism_name	genus	n_hits	n_tier1	any_plasmid	any_MAG	max_len	min_len	likely_HAL_present			UAR(+) species	organism_name	genus	n_hits	n_tier1	any_plasmid	any_MAG	max_len	min_len	likely_UAR_present
[truncated: 24,917 more rows]

[truncated: 1 more sheets: S4 Cohort baseline]
